# Supplementary material for: Sex-dimorphic genetic effects and novel loci for fasting glucose and insulin variability
Source: Nat Commun. 2021 Jan 5;12:24. doi: 10.1038/s41467-020-19366-9 (PMC7785747; doi:10.1038/s41467-020-19366-9)
Supplement: Supplementary file 5 — Supplementary Data 1 [file 41467_2020_19366_MOESM5_ESM.xlsx]

## Sheet: ST1A_GWA_Studies
Supplementary Data 1. Study design, sample size, and data quality control, phenotype descriptive statistics, genotyping methods, quality control of SNPs, imputation, and statistical analysis for the contributing studies.
	COHORT	AGES	ALSPAC	AMISH	ARIC	ASCOT	BLSA	BSN	CHS	COLAUS	CROATIA	DECODE	DGI	ERF	FENLAND	FRENCH ADULT CONTROL	FRENCH ADULT OBESE	French Young Control (STANISLAS)	French Young Obese	FUSION	GENOA	GENOMEUTWIN	HABC	HEALTH2000	INCHIANTI	KORA	KORCULA	LIFELINES	NFBC66	NTR/NESDA	ORCADES	PREVEND	PROCARDIS	Rotterdam Study	SORBS	SPLIT	SUVIMAX	TWINSUK	MICROS
COHORT INFORMATION	Ethnicity	European descent	White British	European descent	European descent	Caucasian	European descent	European descent	European descent	Euopean descent	European descent	European descent	European descent	European descent	European descent	European descent	European descent	European descent	European descent	European descent	European descent	European descent	European descent	European descent	European descent	European descent	European descent	European descent	European descent	European descent	European descent	Caucasian	European descent	European descent	European descent	European descent	European descent	European descent	European descent
	Country	Iceland	UK	USA	USA	UK and Ireland	USA	Busselton, Australia	USA	Switzerland	Croatia	Iceland	Finland, Sweden	Netherlands	UK	France	France	France	France	Finland	USA	Sweden, Denmark, Finland, The Netherlands	USA	Finland	Italy	Germany	Croatia	The Netherlands	Finland	The Netherlands	Scotland	The Netherlands	UK, Sweden, Italy, Germany	Netherlands	Germany	Croatia	France	UK	Italy
	Study design	Population-based	Pregnancy cohort - prospective	Family-based	Population-based	Randomised Clinical Trial	Population-based	Population-based	Population-based	Population-based	Population-based	Population-based	Case-control	Population-based	Population based	Case-control	Case-control	Case-control	Case-control	Case-control	Cohort of sibships enriched for hypertension	Population-based	Population-based	Case-control substudy of metabolic syndrome in the population-based Health2000 cohort	Population-based	Population-based	Population-based	Population-based	Population-based	Population-based	Population-based	Population based	Case-control	Population-based	Population-based	Population-based	Population-based	Population-based	Population-based
FASTING GLUCOSE MEASUREMENTS	Sample type	Fasting serum	Fasting plasma	Fasting plasma	Fasting serum	Fasting	Fasting plasma	Fasting plasma	Fasting plasma	Fasting plasma	Serum (gel separated)	Fasting plasma	Fasting plasma and blood	Serum	Fasting plasma	Fasting plasma	Fasting plasma	Fasting plasma	Fasting plasma	Fasting plasma	Fasting blood sample	Fasting plasma / serum	Fasting serum	Fasting serum	Fasting venous fresh plasma	Fasting Serum	Serum (gel separated)	Fasting fresh venous plasma with fluoride	Fasting blood	Fasting plasma	Serum (gel separated)	Fasting	Fasting plasma	Fasting plasma	75g OGTT (fasting, 30 min, 120 min), serum	Serum (gel separated)	Fasting plasma	Fasting plasma	Fasting serum
	Collection method	Venous, ≥8 hr overnight fast	Venous	Venous (grey top - NaF)	Venous, ≥8 hr overnight fast	venous blood from antecubital vein	Overnight fast	Venous	Venipuncture	Blood samples were drwan afetr overnight fast.	Fasting blood drawn in serum gel tube, between 8 and 9am. Sample allowed to clot for 30min then centrifuged and serum aliquoted then stored at-70C until analysis.	Overnight fast	12 hour overnight fast	Overnight fast, morning venepuncture, serum separated and frozen immediately	Venous	Morning after overnight fast	Morning after overnight fast	Morning after overnight fast	Morning after overnight fast	Overnight fast and plasma collected in EDTA tubes	Blood samples were drawn after over-night fast	Overnight fasting, venous blood	Venous, ≥8 hr overnight fast	≥4 h of fasting		Overnight fast	Fasting blood drawn in serum gel tube, between 8 and 9am. Sample allowed to clot for 30min then centrifuged and serum aliquoted then stored at-70C until analysis.	Overnight fast Plasma from NaF tube, transported at 4C and analyzed within 5h	Blood collected between 0800 and 1100 h. Sample mixed with EDTA anticoagulant and precipitated with 0.5ml of perchloric acid	Overnight fasting, glucose measured on samples snapfrozen within 5 hr of collection of blood	Fast from 10pm prev night, blood drawn in serum gel tube, between 8-9.30 am, taken to biochem lab w / in 2h	Venous sample	Overnight fast	Serum separated by centrifugation and quickly frozen in liquid nitrogen	Overnight fast, spinning within 1 hour after collection, then immediate quick-freeze on dry ice before transport, further storage in -80°C freezer	Fasting blood drawn in serum gel tube, between 8 and 9am. Sample allowed to clot for 30min then centrifuged and serum aliquoted then stored at-70C until analysis.	Collected in recumbent participants who were fasting for 12-h overnight.	10 hr overnight fast.	Overnight fast
	Assay	Measured on a Hitachi 912 using reagents from Roche Diagnostics, glucose-oxidase method	Plasma glucose was measured by automated enzymatic assay (Hexokinase)	Glucose oxidase (Beckman, Fullerton, CA or Yellow Springs Instruments, Yellow Springs, OH)	Hexokinase assay on a Coulter DACOS (Coulter Instruments); interassay analytical SD was 1.3 mg / dL (CV, 1.6%) at 79.3 mg / dL	n.a.	ELISA (Alpco Diagnostic)	HITACHI 917	Kodak Ektachem 700 analyzer with reagents (Eastman Kodak, Rochester, NY)	Glucose dehydrogenase, Roche Diagnostics, CH	UV hexokinase photometry	Roche diagnostics and Technicon auto-analyzer or the Hitachi 912 clinical chemistry auto-analyser	Glucose oxidase method (Beckman Glucose Analyzer, Beckman Instruments, Fullerton, CA) and glucose dehydrogenase method (Hemocue, Angelholm, Sweden)	Hexokinase on Synchron LX20	Glucose dehydrogenase (Roche Diagnostics, CH)	Glucose oxidase colorimetric assay using a modified glucose oxidase-peroxidase method (Roche Diagnostics GmbH, Mannheim, Germany)	Glucose oxidase colorimetric assay	Glucose oxidase colorimetric assay	Glucose oxidase colorimetric assay	Glucose oxidase method (Yellow Springs instruments, Yellow Springs, OH and autoanalyser) and hexokinase method	Hexokinase reagent from Boehringer Mannheim (Indianapolis, IN 46256) on a Hitachi 911 Chemistry Analyzer (Roche Diagnostics, Indianapolis, IN) for serum	Mixed assays	Vitros Glucose; Ortho-Diagnostics, Johnson&Johnson; Rochester, NY USA	Hexokinase, enzymatic, Merck Diagnostica	Enzymatic colorimetric assay using a modified glucose oxidase-peroxidase method (Roche Diagnostics GmbH, Mannheim, Germany)	GLU Flex from Dade Behring; Hexokinase / G6P-DH-determination	UV hexokinase photometry	Hexokinase / glucose-6-phosphate dehydrogenase (Modular P, Roche)	Glucose dehydrogenase method (granutest 250, Diagnostica Merck, Darmstadt, Germany)	Vitros 250 glucose assay	HK / G6PDH method (Synchron GLU) (Beckman Coulter)	Kodak Ektachem dry chemistry (Eastman Kodak, Rochester, NY)	Hexokinase/glucose-6-phosphate dehydrogenase method on a Hitachi 917 autoanalyzer (Roche Diagnostics, Mannheim, Germany)	Glucose hexokinase method	Hexokinase method (Automated analyser Modular, Roche Diagnostics, Mannheim, Germany).	UV hexokinase photometry	Enzymatic assay using the hexokinase method	Enzymatic colorimetric slide assay (Johnson and Johnson Clinical Diagnostic Systems, Amersham, U.K.) and Ektachem 700 multichannel analyzer	Hexokinase method (Automated analyser Dimension RxL Dade).
	Reference (PMID)	-	n.a.	18440328	n.a.	n.a.	346572	n.a.	7874780	18366642	n.a.	n.a.	17463246	n.a.	n.a.	n.a.	n.a.	n.a.	n.a.	n.a.	n.a.	n.a.	n.a.	n.a.	n.a.	n.a.	n.a.	n.a.	12519843	n.a.	n.a.	19861489	n.a.	8982019	n.a.	n.a.	n.a.	20081858	n.a.
FASTING INSULIN MEASUREMENTS	Sample type	Fasting serum	Fasting plasma	Fasting plasma	Fasting serum	n.a.	Fasting plasma	Fasting plasma	Fasting plasma	Fasting plasma	Serum (gel separated)	Fasting serum	Serum	Serum	Fasting plasma	Fasting serum	Fasting plasma	Fasting plasma	Fasting plasma	Fasting plasma (FUSION) and serum (Finrisk02)	Fasting blood sample	Fasting plasma / serum	Fasting serum	Fasting serum	Fasting venous fresh plasma	Fasting Serum	Serum (gel separated)	n.a.	Fasting Serum	Fasting heparin plasma	Serum (gel separated)	Fasting	Fasting plasma	Fasting plasma	75g OGTT (fasting, 30 min, 120 min), serum	n.a.	n.a.	Fasting plasma	n.a.
	Collection method	Venous, ≥8 hrs overnight fast	Venous	Venous (green top - heparin)	Venous, ≥8 hr overnight fast	n.a.	Overnight fast	Venous	venipuncture	Blood was drawn after overnight fast, immediately centrifuged and frozen at -80C for further analysis	Fasting blood drawn in serum gel tube, between 8 and 9am. Sample allowed to clot for 30min then centrifuged and serum aliquoted then stored at -70C until analysis.	Overnight fast	12 hour overnight fast	Overnight fast, morning venepuncture, serum separated and frozen immediately	Venous	Morning after overnight fast	Morning after overnight fast	Morning after overnight fast	Morning after overnight fast		Blood samples were drawn after over-night fast	Overnight fasting, venous blood	Venous, ≥8hrs overnight fast	≥4hrs of fasting	Centrifuged and analyzed within 2hrs	Overnight fast	Fast from 10pm prev night, blood drawn inserum gel tube, between 8-9.30 am, taken to biochem lab w / in 2h	n.a.	Overnight fast	Overnight fasting, Insulin measured or samples snapfrozen within 5 hr of collection of blood	Fast from 10pm prev night, blood drawn inserum gel tube, between 8-9.30 am, taken to biochem lab w / in 2h	Venous sample	Overnight fast	overnight fast	Overnight fasting, spinning within 1 hour after collection, then immediate quick-freeze on dry ice before transport, further storage in -80°C freezer	n.a.	n.a.	10 hrs overnight fast.	n.a.
	Assay	Measured by an electrochemiluminescence immunoasssay on a Roche Elecsys 2010 instrument, using two monoclonal antibodies and a sandwich principleAccess Ultrasensitive insulin (immuno-enzymatic method) (Beckman Coulter)	Insulin was measured by an ELISA (Mercodia, Uppsala, Sweden) that does not cross-react with proinsulin	RIA (Linco, St. Louis, MO)	Radioimmunoassay (Cambridge Biomedical); interassay analytical SD was 2.3 mU / L (CV, 17%) at 13.5 mU / L	n.a.	Glucose analyzer (Beckman Instruments)	ELISA - TOSOH	Competitive radioimmunoassy (Diagnostic Products Corp., Malver, PA)	Solid-phase, two-site chemiluminescent immunometric assay, Diagnostic Products Corporation, Los Angeles, USA	Electrochemiluminescence immunoassay ECL1A (Cobas)	Insulin electrochemiluminescence immunoassay		INS-Irma kit (Biosource)	Glucose dehydrogenase (Roche Diagnostics, CH)	MEIA (Micro particle Enzyme Immunoassay) with the IMX automated analyser from Abbott, Rungis, France	Double anti-body radioimmuno-assay	n.a.	Double anti-body radioimmuno-assay	RIA with dextran charcoal separation	Two-site immunoenzymatic assay performed on the Access automated immunoassay system (Beckman Instruments, Chaska, MN)	Mixed assays	Microparticle Enzyme Immunoassay (MEIA) on the Abbot Imx; Abbott Laboratories Diagnostics Division, South Pasadena, CA	Microparticle immunoassay, Abbott Laboratories, Dainabot, Tokyo Japan	Double-antibody, solid-phase radioimmunoassay (Sorin Biomedica, Milan, Italy)	BioSource EASIA, 2009	Access Ultrasensitive insulin (immuno-enzymatic method) (Beckman Coulter)	n.a.	RIA( Pharmacia Diagnostics, Uppsala, Sweden)	Immulite 1000 Insulin	Access Ultrasensitive insulin (immuno-enzymatic method) (Beckman Coulter)	AxSym® auto-analyzer (Abbott Diagnostics, Amstelveen, the Netherlands)	ELISA (DAKO Ltd, Cambridgeshire, UK)	Immunoaasay	AutoDELFIA Insulin assay (PerkinElmer Life and Analytical Sciences, Turku, Finland).	n.a.	n.a.	Immunoassay (Abbott Laboratories, Maidenhead, U.K.)	n.a.
	Assay sensitivity	n.a.	n.a.	2-200 mU/L	2μU/ml	n.a.	n.a.	n.a.	5-400 mIU/L	Maximum intra-assay CV of 13.7%.	0.02 uIU/ml	n.a.	Radioimmunoassay (Pharmacia, Uppsala, Sweden), enzyme linked immunoassay (DAKO Diagnostics Ltd, Cambridgeshire, UK), fluoroimmunometric assay (AutoDelfia, Perkin Elmer Finland, Turku, Finland)	1 µIU/mL	n.a.	n.a.	n.a.	n.a.	n.a.	CV=11% low conc, 13% high conc	n.a.	n.a.	n.a.	n.a.	n.a.	n.a.	0.03 uIU/ml (0.21 pmol/L)	n.a.	14.35 pmol/L	Intra-assay is < 6.5%, Between-assay is < 6%	0.03 uIU/ml (0.21 pmol/L)	n.a.	3.0 pmol/L	n.a.	3.0 pmol/L	n.a.	n.a.	n.a.	n.a.
	Reference (PMID)	n.a.	n.a.	Starr et al 1979	n.a.	n.a.	346572	n.a.	7874780	18366642	n.a.	n.a.	17463246	n.a.	n.a.	n.a.	n.a.	n.a.	n.a.	5320561	n.a.	n.a.	n.a.	n.a.	n.a.	n.a.		n.a.	n.a.	n.a.	n.a.	19861489	n.a.	n.a.	18076356	n.a.	n.a.	20081858	n.a.
PATICIPANTS	Exclusions	Diabetes, diabetic treatment, FPG>=7mmol/l	Non-Europeans, related individuals, FPG>=7mmol/l	Known T2D, FPG ≥ 7mmol/l	Non-fasting (< 8 hr), self-reported physician diagnosis of diabetes, diabetes medication, FG > 7 mmol/l	Diabetic, FG >= 7mmol/l	Diabetes / non-European descent	Diabetes, diabetic treatment, FPG>=7mmol/l	Diabetes (FPG ≥ 7 mmol/l, use or oral hypoglycemic agents or insulin) / non-European descent	Diabetes, diabetic treatment, FPG>=7mmol/l	Known T2D, FG ≥ 7mmol/l	Non-fasting individuals,Type 1 diabetes, diabetic treatment,Known T2D, FG ≥ 7mmol/l	Diabetes ascertained by OGTT, medical record review or GAD Ab positivity	Known T2D, FG ≥ 7mmol/l	Diabetes, diabetic treatment, pregnant, FPG>=7mmol/l	T2D, FPG ≥ 7 mmol/l	T2D, FG ≥ 7 mmol/l	T2D, FG ≥ 7 mmol/l	T2D, FG ≥ 7 mmol/l	Diabetes ascertained by OGTT, medical record review or GAD Ab positivity; diabetes medication; related samples; missing BMI; missing all fasting traits	Known T2D, FG ≥ 7mmol/l	Diabetes treatment, FG ≥ 7 mmol/l	n.a.	diabetes, FG >7 mmol/l, pregnancy	Known T2D, FG ≥ 7mmols	Non-fasting individuals,Type 1 diabetes, diabetic treatment,Known T2D, FG ≥ 7mmol/l	Known T2D, FG ≥ 7mmol/l	Diabetes, FG ≥ 7 mmol/l	Non-fasting individuals,Type 1 diabetes, diabetic treatment,Known T2D, FG ≥ 7mmol/l, pregnancy	Type 1 diabetes, Other diabetic treatment, Outliers ±3SD of distribution either Fasting Glucose / Fasting Insulin	Known T2D, FG ≥ 7mmol/l	Diabetic, non-caucasian	Known T2D, FG ≥ 7 mmol/l	Non-fasting individuals,Type 1 diabetes, diabetic treatment,Known T2D, FG ≥ 7mmol/l	Known T2D, FG ≥ 7mmol/l	Known T2D, FG ≥ 7mmol/l	Individuals with antidiabetic treatment	Non fasting individuals, Known diabetes, FG ≥ 7mmol/l	Known T2D, FG ≥ 7mmol/l
	Participants with FASTING GLUCOSE N all (% men / % women)	2,851 (40%/60%)	1,754 (51%/ 49%)	1,055 (52% / 48%)	8,372 (46.4%/ 53.6%)	2782 (84% / 16%)	810 (54.2/ 45.8)	1,206 (41%/ 59%)	2,854 (38%/ 62%)	5,045 (45.5%/ 54.5%)	671 ( 41%/ 59%)	6,059 (43.8% / 56.2%)	1450 (48.5%/ 51.5%)	712 (38%/ 62%)	1,383 (44%/56%)	716 (25%/75%)	441 (20%/ 80%)	634 (49% / 51%)	670 (45% / 55%)	1,114 (49.1%/ 50.9%)	1,147 (44%/56%)	780 (0% / 100%)	1,660 (52.9%/ 47.1%)	1,967 (48.8% /51.2%)	1,124 (48%/ 52%)	1,477 (46%/ 54%)	763 ( 33.5%/ 66.45%)	7,546 (42.4% /57.6%)	5,126 (47.3% / 52.7%)	3,122 (33.2% / 66.8%)	683 (45.4%/ 54.6%)	3,332 (51%/49%)	3,474 (76.2%/ 23.8%)	2,058 (43%/ 57%)	676 (40.8%/ 59.2%)	460 ( 41.7%/ 58.3%)	1,656 (39% /61%)	2,025 (0%/ 100%)	1,047 (43%/ 57%)
	WOMEN with FASTING GLUCOSE N all (% age<51 / % age≥51)	1,702 (0%/100%)	n.a.	505 (48%/52%)	4,488 (34%/66%)	445 (5% / 95%)	371 (23%/ 77%)	712 (49%/ 51%)	1,775 (0%/ 100%)	2,749 (43%/ 57%)	395 (39%/ 61%)	3,405 (35%/65%)	n.a.	444 (52%/ 48%)	775 (73%/27%)	538 (54%/46%)	355 (76%/24%)	324 (100/0)	327 (100/0)	567 (5.6%/ 94.4%)	643 (38%/62%)	780 (48.3 / 51.7)	782 (0%/ 100%)	1,007 (46.5%/ 53.5%)	n.a.	n.a.	507 (37.3%/ 62.7%)	4,348 (70%/30%)	2,701(100%/0%)	2,085 (67.6 / 32.4)	373 (44%/ 56%)	1,639 (61%/39%)	828 (7%/93%)	1,064 (0%/100%)	400 (58%/42%)	268 (48%/ 52%)	1,010 (62/38)	2,025 (96.5%/3.5%)	597 (67%/ 33%)
	WOMEN with FASTING GLUCOSE on HORMONE REPLACEMENT THERAPY N all (% age<51 / % age≥51)	n.a.	n.a.	10 (50%/50%)	973 (29%/71%)	n.a.	n.a.	37 (27.0%/ 73.0%) Note: HRT data available for only 79 of the 712 females with glucose data	n.a.	994 (7.4%/ 92.6%)	n.a.	n.a.	n.a.	n.a.	n.a.	238 (47%/53%)	n.a.	n.a.	n.a.	n.a.	261(17%/83%)	n.a.	242 (0%/ 100%)	131 (18%/ 82%)	n.a.	n.a.	n.a.	n.a.	n.a.	n.a.	n.a.	403 (83%/27%)	n.a.	n.a.	n.a.	n.a.	n.a.	n.a.	n.a.
	Participants with FASTING INSULIN N all (% men / % women)	2,851 (40%/60%)	1,754 (51%/49%)	1,141 (52%/48%)	8,372 (46.4%/ 53.6%)	n.a.	746(55.8%/ 44.2%)	1,198 (41% / 59%)	2,855 (38%/ 62%)	4,443 (46.3%/ 53.7%)	664 (41%/ 59%)	1,574 (34.4%/ 65.7%)	1388 (48.05%/ 51.95%)	722 (37%/ 63%)	1,379 (44%/56%)	715 (25%/ 75%)	421 (20%/ 80%)	n.a.	571 (48 / 52)	1,115 (49.2%/ 50.8%)	1,147 (44%/56%)	402 (0 / 100)	1,559 (52.5%/ 47.5%)	1,920 (48.5% / 51.5%)	1,026 (45%/ 55%)	n.a.	758 (33.5%/ 66.5%)	n.a.	5,102 (47.2%/ 52.8%)	1,268 (36.3 / 63.7)	683 (45.4%/54.6%)	3,267 (51%/49%)	3,430 (75.95%/ 24.05%)	2,781(41.6%/ 58.4%)	674 (40.65%/59.35%)	n.a.	n.a.	2,025 (0%/ 100%)	n.a.
	WOMEN with FASTING INSULIN N all (% age<51 / % age≥51)	1,702 (0%/100%)	n.a.	546 (46%/54%)	4,488 (34%/66%)	n.a.	330 (20.3%/ 79.7%)	706 (49%/ 51%)	1,775 (0%/ 100%)	2,386 (42.4%/ 57.6%)	390 (39%/61%)	1,034 (63.5%/36.4%)	n.a.	454 (52%/48%)	774 (73%/27%)	537 (55%/45%)	338 (76%/24%)	n.a.	313 (100/0)	566 (5.65%/ 94.35%)	643 (38%/62%)	402 (89.1 / 10.9)	740 (0%/ 100%)	989 (46.4%/ 53.6%)	n.a.	n.a.	504 (37.5%/ 62.5%)	n.a.	2,692 (100%/0%)	808 (60.5 / 39.5)	373 (44%/56%)	1,608 (61%/39%)	825 (7%/93%)	1625 (0%/100%)	400 (58%/42%)	n.a.	n.a.	2,025 (96.5%/ 3.5%)	n.a.
	FEMALES with FASTING INSULIN on HORMONE REPLACEMENT THERAPY N all (% age<51 / % age≥51)	n.a.	n.a.	12 (42%/58%)	973 (29%/71%)	n.a.	n.a.	36 (25%/ 75%) Note: HRT data available for only 78 of the 706 females with insulin data	n.a.	875 (7.1%/92.9%)	n.a.	n.a.	n.a.	n.a.	n.a.	237 (47%/53%)	n.a.	n.a.	n.a.	n.a.	261(18%/83%)	n.a.	229 (0%/100%)	99 (15%/85%)	n.a.	n.a.	n.a.	n.a.	n.a.	n.a.	n.a.	395 (83%/27%)	825 (7%/93%)	n.a.	n.a	n.a.	n.a.	n.a.	n.a.
	Age [Mean (SD) men / Mean (SD) women], years	76.65 (5.35) /76.29 (5.59)	15.40 (0.252) /15.41 (0.256)	48.8 (17.4)/ 51.1 (16.1)	54.51 (5.67)/ 53.79 (5.65)	63.57 (8.22) / 63.85 (7.45)	66.8 (16.8) / 62.9 (18.2)	52.4 (17.4) / 52.8 (17.3)	73 (5.7) / 72 (5.1)	52.16 (10.70) / 53.59 (10.70)	55.38 (15.5) / 54.71 (15.0)	64.3 (16.0) / 59.1 (18.2)	n.a.	49.73 (14.3)/ 53.26 ( 13.7)	44.4 (7.3) / 45.4(7.2)	53.1 (5.59) / 49.52 (8.53)	45.11 (11.78) / 43.97 (12.09)	17.49 (2.20) / 17.68 (2.51)	11.10 (2.99) / 10.75 (3.47)	63.14 (7.61) / 63.52 (7.31)	55.1 (11.1) / 54.4 (10.8)	n.a / 51.84 (21.21)	73.9 (2.9) / 73.6 (2.8)	49.1 (10.3) / 52.2 (11.4)	67.3 (15.15) / 69.2 (15.7)	60.1 (8.9)/ 59.7 (8.7)	53.87 (13.13)/ 55.85 (14.6)	47.9 (11.2) / 47.5 (10.9)	31 (-) / 31 (-)	46.0 (13.4) / 42.14 (13.2)	52.82 ( 15.8) / 53.61 ( 15.7)	50.72 (17.76)/ 47.93 (12.0)	58.6 (7.8) / 61.6 (7.1)	63.8 (5.5) / 64.2 (6.1)	47.2 (16.2) / 46.8 (15.8)	49.22 ( 13.8)/ 47.14 ( 15.6)	53.2 (4.6)/48.8 (6.6)	n.a./ 59.4 (9.4)	44.69 (16.1)/ 44.36 (15.4)
	WOMEN menopausal status [Mean (SD) women age<51 / Mean (SD) women age≥51], years	n.a/76.29 (5.59)	n.a.	46.0 (5.1)/ 63.7 (8.3)	49.3 (3.5) / 57.1 (4.7)	n.a.	37.3 (9.1) / 70.7 (12.1)	63 of 83 females (75.9%) had passed menopause. Of these, 13 (20.6%) were aged <51, 50 (79.4%) were aged >=51 Note: Menopausal status data available for only 83 of the 744 females	All females 65 or older	43.3 (4.5) / 61.4 (6.6)	n.a.	n.a.	n.a.	n.a.	n.a.	46.73 (4.14) / 57.69 (3.77)	n.a.	n.a.	n.a.	n.a.	43.45 (5.5) / 61.3 (7.1)	n.a.	n.a.	n.a.	n.a.	n.a.	n.a.	n.a.	n.a.	age<51 N_with_data (% with menopause) / Age>=51 N_with_data (% with menopause): 569 (11%) / 301 (92%)	n.a.	39.84 (6.30)/ 60.42 (6.90)	n.a.	n.a.	n.a.	n.a.	n.a.	n.a.	n.a.
	BMI [Mean (SD) men / Mean (SD) women], kg/m2	26.71 (3.67)/26.95 (4.72)	20.97(3.30)/21.8 (3.84)	26.0 (3.5) / 27.8 (5.4)	27.19 (3.87) / 26.22 (5.16)	28.45 (4.35) / 28.53 (5.17)	26.8 (3.9) / 25.3 (4.5)	26.52 (3.59) / 25.28 (4.30)	26.1 (3.4) / 26.0 (4.8)	26.25 (3.69) / 24.91 (4.63)	26.95 (4.59)/ 27.42 (3.65)	27.9 (4.5) / 28.3 (6.0)	n.a.	26.29 ( 4.60)/ 27.43 (4.23)	27.6 (3.9) / 26.6 (5.4)	23.15 (1.16) / 21.36 (1.85)	48.28 (8.65) / 47.16 (7.20)	11.89 (2.37) / 11.93 (2.22)	29.70 (6.24) / 29.40 (6.65)	27.03 (3.54) / 27.22 (4.14)	29.7 (4.9) / 30.0 (6.9)	n.a. / 24.67 (4.34)	27.1 (3.7) / 26.1 (4.5)	27.4 (3.90) / 27.2 (5.01)	27.04 (3.39) / 27.18 (4.67)	27.80 (4.08) / 27.21 (4.78)	27.24 (4.31)/ 28.39 (3.59)	26.5 (3.6) / 25.8 (4.6)	25.18 (3.55) / 24.11 (4.62)	25.8 (3.7) / 24.9 (4.7)	27.34 ( 5.14)/ 27.80 (4.12)	26.33 (3.57)/ 25.67 (4.61)	27.10 (3.67) / 27.00 (4.87)	25.64 (2.68)/26.06 (3.66)	27.11 (3.78) / 26.77 (5.56)	25.92 (4.12)/ 27.87 (3.65)	25.1 (2.8)/23.0 (3.3)	n.a./ 26.53 (4.80)	25.00 (4.87)/ 25.96 (3.89)
	WHR [Mean (SD) men / Mean (SD) women], kg/m2	n.a.	n.a.	0.9 (0.06)/ 0.8 (0.06)	0.966 (0.052) / 0.885 (0.078)	n.a.	0.76 (0.08) / 0.82 (0.09)	0.931 (0.062) / 0.795 (0.067)	0.96 (0.07) / 0.88 (0.09)	0.92 (0.06) / 0.82 (0.07)	0.90 ( 0.088)/ 0.96 ( 0.067)	0.959 (0.087)/ 0.885 (0.091)	n.a.	0.814 ( 0.080)/ 0.960 ( 0.073)	0.94 (0.07) / 0.84 (0.06)	0.89 (0.04) / 0.76 (0.05)	1.02 (0.10) / 0.90 (0.10)	0.82 (0.04) / 0.76 (0.05)	0.96 (0.08) / 0.91 (0.09)	0.965 (0.057) / 0.838 (0.060)	0.86(0.08) / 0.96(0.05)	n.a. / 0.79 (0.0713)	n.a.	0.978 (0.0571) / 0.859 (0.0592)	n.a.	n.a.	0.87 ( 0.081)/ 0.948 ( 0.068)	0.96 (0.07) / 0.87 (0.07)	0.91(0.06)/0.81(0.08)	0.88 (0.077) / 0.80 (0.072)	0.86 (0.079)/ 0.960 (0.075)	0.94 (0.07)/ 0.82 (0.08)	1.02 (0.05)/-	n.a.	0.86 (0.85)/0.80 (0.50)	0.85 (0.068)/ 0.92 (0.061)	0.91 (0.05)/ 0.77 (0.05)	n.a.	0.87 (0.097)/ 0.96 (0.098)
	Fasting plasma glucose [Mean (SD) men / Mean (SD) women], mmol/l	5.57 (0.49)/5.45 (0.51)	5.30 (0.639)/ 5.13 (0.346)	4.8 (0.6) / 4.8 (0.6)	5.59 (0.49) / 5.37 (0.49)	5.37 (0.65) / 5.25 (0.66)	5.36 (0.6) / 5.04 (0.53)	4.9 (0.5) / 4.7 (0.5)	5.65 (0.52) / 5.48 (0.54)	5.52 (0.55) / 5.22 (0.52)	5.26 (0.65)/ 5.40 (0.66)	5.41 (0.66) / 5.17 (0.60)	n.a.	4.42 (0.64)/ 4.73 (0.67)	5.0 (0.47) / 4.74 (0.48)	5.11 (0.31) / 5.01 (0.38)	5.84 (0.67) / 5.50 (0.62)	4.92 (0.36) / 4.90 (0.38)	4.92 (0.48) / 4.91 (0.53)	5.47 (0.44) / 5.22 (0.45)	5.84 (0.49) / 5.61 (0.51)	n.a./ 5.17 (0.61)	5.93 (1.87) / 5.30 (1.18)	5.43 (0.498) / 5.30 (0.475)	4.9 (0.58) / 4.83 (0.6)	6.07 (0.45) / 5.78 (4.20)	5.29 (0.59)/ 5.52 (0.60)	5.11 (0.49) / 4.87 (0.49)	5.79 (0.45) / 5.50 (0.46)	5.4 (0.57) / 5.1 (0.59)	5.17 (0.49)/ 5.45 (0.52)	4.9 (0.6) / 4.6 (0.6)	5.38 (0.6) / 5.33 (0.58)	5.74 (0.86) / 5.61 (0.86)	5.46 (0.51) / 5.22 (0.58)	5.05 (0.53)/ 5.32 (0.54)	5.6 (0.5)/5.2 (0.4)	n.a / 4.99 (0.5)	4.53 (0.52)/ 4.74 (0.58)
	Fasting insulin [Mean (SD) men / Mean (SD) women], pmol / l	69.66 (11.36)/68.89 (10.56)	56.43 (32.78)/64.48 (30.32)	67.2 (37.9) / 74.9 (44.0)	78.74 (55.61) / 66.43 (49.81)	n.a.	55.7 (34.0) / 47.0 (28.8)	54.1 (42.8) / 47.9 (29.5)	95.1 (46) / 93.2 (50.1)	62.86 (40.92) / 53.34 (33.53)	53.45 (43.21)/ 58.43 (71.76)	72.6 (74.6) / 61.9 (46.8)	n.a.	85.02 (42.04)/ 88.911 (44.45)	52.2 (37.8) / 41.5 (26.9)	32.93 (14.64) / 34.03 (15.31)	120.74 (72.09) / 88.09 (63.88)	n.a.	104.80 (86.44) / 113.83 (94.66)	52.34 (30.28) / 58.03 (37.91)	50.49 (33.36) / 47.72 (32.88)	n.a. / 53.93 (30.94)	59.97 (60.12) / 53.71 (40.58)	54.1 (42.2) / 48.1 (30.5)	62.82 (36.6) / 65.94 (36.6)	n.a.	42.31 (27.82)/ 42.01 (27.15)	n.a.	51.93 (25.76) / 49.34 (23.63)	69.2 (34.0) / 63.3 (29.6)	42.98 (25.67)/ 44.35 (27.64)	70(49) / 62 (41)	54.42 (38.39) / 50.99 (39.58)	74.51 (71.06) / 81.51 (65.34)	38.51 (24.33) / 41.10 (25.42)	n.a.	n.a.	n.a. / 50.89 (37.45)	n.a.
	Original units	µU / ml	glucose(mmoll)/insulin(iul)	mU / L	uU / mL	mmol/l for FG	µU / ml	mU / L	mU/ L	µU / ml	µU / ml	µU / ml	n.a.	µU / ml	pmol/l	n.a.	n.a.	n.a.	n.a.	mmol/l, pmol/l	microU/ml	µU / ml, pmol / L	microIU/mL	mU / L	µU / ml	µU / ml	µU / ml	n.a.	µU / ml	µU / ml	µU / ml	uU/mL for insulin mmol/L for glucose	pmol / L	pmol/L	pmol / L	n.a.	n.a.	pmol / L
GENOTYPING	Genotyping platform and SNP panel	Illumina Hu370CNV	Illumina HumanHap 317K and 610 SNP chip	Affymetrix 500K or 1M Chip (Santa Clara, CA); Taqman (Applied Biosystems, Foster City, CA)	Affymetrix Genome-Wide Human SNP Array 6.0 (906K)	Illumina HumanCNV 370	Illumina550K	Applied Biosystems Taqman®	Illumina HumanCNV370-Duo BeadChip	Affymetrix 500K	Illumina Hap300	Human Hap300 and Human Hap300-duo+ Bead Arrays, Illumina,	Affymetrix 500K SNP array	Illumina Hap300, subset Affymetrix 250K Nsp	Affymetrix 500K Array Set	Illumina Human CNV370-Duo Array and Illumina HAP300 array	Illumina Human CNV370-Duo Array	Illumina Human CNV370-Duo Array	Illumina Human CNV370-Duo Array	Illumina HumanHap300, also 1536 T2D candidate gene SNPs	Affymetrix Genome-Wide Human SNP Array 6.0	Illumina II 300K	Illumina Human1M-Duo BeadChip	Custom made Illumina 670k HumanHap BeadChip	Illumina 550k	Affy 6.0	Illumina CNV370	Illumina Cyto SNP12 v2	Illumina HumanCNV-370DUO Analysis BeadChip	Affymetrix-Perlegen 500K	Illumina Hap300, subset on CNV370, called with Hap300 files	Illumina HumanCytoSNP-12	Illumina Human1M+610	Version 3 Illumina Infinium II HumanHap550	500K Affymetrix GeneChip (250K Sty and 250K Nsp arrays, Affymetrix, Inc) and Affymetrix Genome-Wide Human SNP Array 6.0	Illumina CNV370	Illumina 317K	Illumina, HumanHap300, HumanHap610Q, 1M-Duo and 1.2MDuo 1M	Illumina Hap300
	Genotyping centre	NIA, NIH	Wellcome Trust Sanger Institute	Division of Endocrinology, Diabetes and Nutrition, University of Maryland School of Medicine	Broad Institute	Centre National de Genotypage, Paris, France	n.a.	PathWest	General Clinical Research Center's Phenotyping/Genotyping Laboratory at Cedars-Sinai	Expression Analysis / Affymetrix (US)	Edinburgh WTCCC	deCode Genetics	Broad Institute, Cambridge, MA, USA	Rotterdam ERASMUS	Wellcome Trust Sanger Institute	In house genotyping, CNRS UMR8199	In house genotyping, CNRS UMR8199	In house genotyping, CNRS UMR8199	In house genotyping, CNRS UMR8199	Center for Inherited Disease Research	Genotyping Shared Resource, Advanced Genomic Technology Center, Mayo Clinic College of Medicine	Finnish Genome Center in Helsinki & Uppsala University Sweden	Center for Inherited Disease Research (CIDR)	Wellcome Trust Sanger Institute, Hinxton, Cambridge, UK	n.a.	HMGU	Munich GSF	Illumina Cyto SNP12 v2	Broad Institute	Perlegen / GAIN	Munich GSF	in house (UMCG)	CNG and Uppsala University	Erasmus MC Rotterdam	Microarray Core Facility of the Interdisciplinary Centre for Clinical Research, University of Leipzig, Germany and ATLAS Biolabs GmbH, Berlin, Germany	AROS Denmark	Centre National du Génotypage, Evry, France	Duke University (USA), Helsinki University (Finland), Wellcome Trust Sanger Institute (UK)	Munich GSF
	Genotyping calling algorithm	Beadstudio	n.a.	Affymetrix = BRLMM; Taqman = manufacturer's software	Birdseed	Beadstudio	Beadstudio	n.a.	Illumina BeadStudio software	BRLMM	Beadstudio using Hap300v2 cluster file	Beadstudio	n.a.	Beadstudio using Hap300v2 cluster file	BRLMM	Illumina Beadstation Genotyping Solution	Illumina Beadstation Genotyping Solution	Illumina Beadstation Genotyping Solution	Illumina Beadstation Genotyping Solution	Beadstudio	Birdseed Algorithm for Genome-Wide Human SNP Array 6.0	Beadstudio 2.0	BeadStudio version 3.3.7	Illuminus algorithm	Beadstudio	Birdseed	Beadstudio using Hap300v2 cluster file	GenomeStudio	Beadstudio	Perlegen's proprietary genotype calling algorithm	Beadstudio using Hap300v2 cluster file	GenomeStudio	Beadstudio	Beadstudio	BRLMM algorithm (Affymetrix, Inc) for 500K and Birdseed Algorithm for Genome-Wide Human SNP Array 6.0	Beadstudio using Hap300v2 cluster file	Beadstudio	Illluminus calling algorithm	Beadstudio using Hap300v2 cluster file
Sample QC	Sample call rate [filter detail / N individuals excluded]	>97%	≥97%	>0.93	0.95	≥ 97%	>98.5 % [9]	>0.94	>95%	0.9	0.98	≥95% [472]	>95% / none	0.98	≥ 95% [1]	95% [15]	95% [31]	95% [50]	95% [15]	>97.5% [0]	>95% [13]	>95% [28]	>97%	>95%	≥ 98% [42]	n.a.	>98%	≥ 95% [exclude if <95%]	≥95% [472]	99.2% [8]	>98%	< 95% [16]	>95%	≥97.5% [209]	>94%	0.98	≥ 95%	>98%	0.98
	Heterozygosity [filter detail / N individuals excluded]	n.a.	>0.36 or <0.34	n.a.	n.a.	n.a.	n.a.	n.a.	n.a.	n.a.	FDR<1%	n.a.	n.a.	FDR<1%	heterozygosity upperbound 0.28822 lowerbound 0.27348 / 87	n.a.	n.a.	n.a.	n.a.	n.a.	n.a.	n.a.	n.a.	n.a.	n.a.	n.a.	FDR<1%	n.a.	n.a.	-0.1 < F < 0.1 / 1	FDR<1%	n.a.	n.a.	FDR<0.01 / 14	n.a.	FDR<1%	FDR<1%	2sd from the mean	FDR<1%
	Ethnic outliers / other exclusions [N]	Mismatch previous genotypes	No - corrected using Eigenstrat	n.a.	Gender mismatch: X / Y checks [32]; Inferred 1st degree relatives [83]; Mismatch of 10 or more SNPs with SNPs previously genotyped on other platforms [297]; Genetic outlier as assessed by Identity by State (IBS) using PLINK and >8 SD along any of the first 10 principal components in EIGENSTRAT with 5 iterations [331]	Ethnic outliers & related subjects	Ethnic outliers; duplicates; gender mismatch	n.a.	African American excluded	Duplicates and PC outliers are excluded	Ethnic outliers; duplicates; gender mismatch; excess IBS incompatible with pedigree	n.a.	Parent-offspring combinations	Ethnic outliers; duplicates; gender mismatch; excess IBS incompatible with pedigree	Failed relatedness and duplicate check [43]	n.a.	n.a.	n.a.	n.a.	n.a.	Identical twins and sex mismatch	Gender mismatch, Duplicates.	Duplicates, gender mismatch, IBS>0.2, cryptic relatedness	Duplicates, gender mismatch, IBS>0.2, cryptic relatedness	Gender discrepancies; duplicates	n.a.	Ethnic outliers; duplicates; gender mismatch; excess IBS incompatible with pedigree	Non-Caucasian (Principle Components Analysis); relatedness: pi-hat > 0.4; gender mismatch	Duplicates concordance < 99%; IBS pairwise sharing [53]; withdrew consent [14]; gender mismatch [15]	Contaminated samples [1]. Relatedness clustering as second or first degree relatives [38]. Gender mismatch [2]	Ethnic outliers; duplicates; gender mismatch; excess IBS incompatible with pedigree	Ethnic outliers & related subjects	Ethnic outliers	Ethnic outliers; duplicates: IBS>.95 [130]; gender mismatch: X / Y / XXY checks [4]	Ethnic outliers; duplicates; gender mismatch; IBS>0.2	Ethnic outliers; duplicates; gender mismatch; excess IBS incompatible with pedigree	1) Gender discrepancies 2) Duplicates and first and second degree relatives	Ethnic outliers; Misspecified Relatedness/Zygosity	Ethnic outliers; duplicates; gender mismatch; excess IBS incompatible with pedigree
SNP QC (prior to imputation)	MAF [filter detail / N SNPs excluded]	1% [17,612]	≥ 0.5%	0.01	0.01	>0%	1% [23,053]	n.a.	n.a.	n.a.	0.02	0.01	1% [66,549]	0.01	≥ 1% [55,271]	n.a.	n.a.	n.a.	n.a.	0.01	0.01	< 1%	< 1%	0.01	1% [21,728]	n.a.	0.01	≥ 1% [exclude if MAF<1%]	1% [7,553]	> 1% / 41526	0.01	0.05	0.01	0.01	0.01	0.01	0.01	0.01	0.01
	HWE [filter detail / N SNPs excluded]	10-6 [1,595]	5.0x10-7	10-6	10-6	>10-7/not known	10-4 [470]	5.7x10-7	10-5	10-7	10-6	10-6 [39,548]	10-6 [5,775]	10-6	10-6 [3,690]	10-4 [764]	10-4 [416]	10-4 [400]	10-4 [370]	10-6 [818]	n.a.	n.a.	10-6	10-6	10-4 [3,013]	n.a.	10-6	p> 10-5 [exclude if p≤10-5 ]	10-4 [3282]	10-4 [57726]	10-6	10-4	10-6	39609	10-4	10-6	10-6	10-6	10-6
	Call rate [filter detail / N SNPs excluded]	97% [3,767]	≥97%	0.95	0.95	≥ 97%	99% [23,728]	99% for SNPS with MAF<1%, 95% for all other SNPs	<97%	0.9	0.98	0.96	95% [34,761]	0.98	≥ 90% [5,675]	95% [16,827]	95% [6,611]	95% [7,648]	95% [1,017]	90% [544]	0.95	< 90%	< 97%	0.95	95% [12,722]	n.a.	0.98	≥ 98% [exclude if <98%]	95% [6,712]; 99% (MAF<5%) [672]	> 95% (MAF>0.05) or > 99% (MAF < 0.05) [161,149]	0.98	0.95	0.95	0.98	0.95	0.98	0.97	97% (MAF > 0.05), 99% (0.01<MAF<0.05)	0.98
	Other	Not in HapMap/ remove AT & GC SNPs	n.a.	Mendel checks	n.a.	none	n.a.	Removed monomorphic SNPs	<=2 duplicate errors or Mendelian inconsistencies (for reference CEPH trios), heterozygote frequency = 0, SNP not found in HapMap.	n.a.	n.a.	n.a.	3605 SNPs that map to multiple locations	n.a.		n.a.	n.a.	n.a.	n.a.	NMI or duplicate pair discrepancies ≤ 3	n.a.	n.a.	n.a.	n.a.	n.a.	n.a.	n.a.	n.a.	n.a.	Mendel errors > 2 / 536, Duplicate errors > 2 / 1143.	n.a.	excluded on extreme PCA and relatedness	n.a.	n.a.	n.a.	n.a.	n.a.	Discordance	n.a.
	SNP number in QC'd dataset	308340	n.a.	338598	669450	283291	514278	n.a.	306655	390631	275093	299319		450877	362059	291609	302173	301152	307813	306791	667494	318237	914263	555388	496032	909622	316730	257581	328007	427049	298785	281748	485164	486261	378513	330997	283 374	874733	309008
IMPUTATION STATS	Imputation software	MACH (v1.0.16)	MACH	MACH	MACH (v1.0.16)	MACH	MACH	MACH	BIMBAM v0.99 with reference to HapMap CEU using release 22, build 36	IMPUTE	MACH1.0 ML	IMPUTE	MACH	MACH1.0 ML	IMPUTE	IMPUTE (v0.3.2, genotyped SNPs used where available)	IMPUTE (v0.3.2, genotyped SNPs used where available)	IMPUTE (v0.3.2, genotyped SNPs used where available)	IMPUTE (v0.3.2, genotyped SNPs used where available)	MACH 1	MACH 1.0.16	MACH	MACH software version 1.0.16	MACH	IMPUTE (v0.2.0, genotyped SNPs used where available)	IMPUTE	MACH1.0 ML	BEAGLE v3.1.0	IMPUTE	IMPUTE	MACH1.0 ML	Beagle 3.2	MACH	MACH	IMPUTE	MACH1.0 ML	IMPUTE (v0.5.0, on HapMap CEU r21a, genotyped SNPs used where available)	IMPUTE (v0.3.2, genotyped SNPs used where available)	MACH1.0 ML
	Imputation quality metrics	r2hat>0.3	None in data delivered for meta-analysis	RSQR >0	r2hat>0.3	r2 hat ≥0.3	r2hat > 0.3	n.a.	observed/expected variance ratio < 0.01	r2hat	r2hat	Proper-info > 0.4	r2hat > 0.3	r2hat	proper_info	Proper-info > 0.4	Proper-info > 0.4	Proper-info > 0.4	Proper-info > 0.4	r2hat > 0.3	R2HAT > 0.3	Rsq > 0.30	RSQR >0	n.a.	n.a.	Proper-info > 0.4	r2hat	No filtering on imputation quality	Proper-info > 0.4	Proper-info > 0.4	r2hat	Info	r2hat > 0.3	n.a.	Proper-info > 0.4	r2hat	no filtering done post-imputation	Calling threshold 0.9	r2hat
	Other SNP QC filters applied?	n.a.	n.a.	n.a.	n.a.	none	MAF ≥ 1%	n.a.	dosage variance <0.01	MAF > 1%	n.a.	MAF > 1%	MAF ≥ 1%	n.a.	n.a.	MAF>=1%	MAF>=1%	MAF>=1%	MAF>=1%	MAF ≥ 1%	MAF > 1%	n.a.	n.a.	r^2hat > 0.3	MAF ≥ 1%	n.a.	n.a.	MAF>0 [exclude if MAF=0]	MAF > 1%	MAF>1%, HWE<10-4	n.a.	n.a.	MAF > 1%	n.a.	MAF>1%	n.a.	no filtering done post-imputation	n.a.	n.a.
	Total SNPs included in the analysis- FG men	2470286	2427136	2260449	2448738	2396967	2449987	2398109	2190803	2431828	2388181	2413369	2327596	2389497	2368539	2406921	2400318	2418722	2415242	2416464	2513687	n.a.	2469726	2423257	2445410	2482767	2372208	1856459	2470290	2407522	2400170	2104208	2456335	2448306	2366393	2413744	2449346	n.a.	2400760
	Total SNPs included in the analysis- FG women	2470286	2427136	2260449	2448738	2396967	2449987	2398109	2190803	2430942	2391713	2413971	2331438	2392992	2371515	2417068	2416772	2416023	2417583	2416464	2505963	2381255	2469726	2423001	2445410	2479128	2376657	1856179	2469645	2408407	2400603	2104015	2456335	2448306	2368941	2414305	2451323	2451685	2402809
	Total SNPs included in the analysis- FI men	2470286	2427136	2260449	2448738	n.a.	2449987	2398109	2190238	2431490	2388181	2411082	2328691	2389707	2368786	2408087	2397611	n.a.	2414230	2416464	2513687	n.a.	2469726	2423717	2445410	n.a.	2372274	n.a.	2470226	2405387	2400170	1898128	2456335	2448306	2366594	n.a.	n.a.	n.a.	n.a.
	Total SNPs included in the analysis- FI women	2470286	2427136	2260449	2448738	n.a.	2449987	2398109	2190238	2430894	2391516	2412848	2329598	2392003	2372489	2417975	2413839	n.a.	2416564	2416464	2505963	2374741	2469726	2423434	2445410	n.a.	2376650	n.a.	2470248	2406858	2400603	1897899	2456335	2448306	2368727	n.a.	n.a.	2451685	n.a.
	Trait transformation FASTING GLUCOSE	Untransformed	Untransformed	Untransformed	Untransformed	Untransformed	Untransformed	Untransformed	Untransformed	Untransformed	Untransformed	Untransformed	Untransformed	Untransformed	Untransformed	Untransformed	Untransformed	Untransformed	Untransformed	Untransformed	Untransformed	untransformed	Untransformed	Untransformed	Untransformed	Untransformed	Untransformed	Untransformed	Untransformed	untransformed	Untransformed	Untransformed	Untransformed	Untransformed	Untransformed	Untransformed	Untransformed	Untransformed	Untransformed
	Trait transformation FASTING INSULIN	Natural log	Natural log	Natural log	Natural log	Natural log	Natural log	Natural log	Natural log	Natural log	Natural log	Natural log	Natural log	Natural log	Natural log	Natural log	Natural log	n.a.	Natural log	Natural log	Natural log	Natural log	Natural log	Natural log	Natural log	n.a.	Natural log	n.a.	Natural log	Natural log	Natural log	Natural log	Natural log	Natural log	Natural log	n.a.	n.a.	Natural log	n.a.
	Adjustments	Age	First two principal components from eigenstrat	Age, sex, family structure, ±BMI	Age, sex, center, ±BMI	Age, sex, family structure, ±BMI	Age and PC	Age	Age, sex, clinic site	Age, ancestry PCs (10), sex, ±BMI	Age	Age and sex	Age, age2, gender, clinical site, glucose type, insulin type	Age	Age, BMI	Age	Age	Age	Age	Age, age2, study, birth province	Age, sex	Age, cohort	Age	Age and age^2	Age and sex	Age and sex	Age	age, sex, 10PCs (+/-BMI; +/- WHRadjBMI)	Sex, 3 PCs	Age , sex, cohort	Age	See analyses plan	Age, sex, study, country, status	Age and sex	Age and sex	Age	age+age^2+sex, optionally +BMI at same time	Age	Age and sex
	Analysis method	Linear regression	Linear regression	Variance components analysis	Linear regression	Linear regression	Linear regression	Linear regression (additive model)	Linear regression	Linear regression	Two-step score test approximation, accounting for potential relashionships (mmscore). Additive model model”)Max likelihood regression on dose	Linear regression	Linear regression	Two-step score test approximation, accounting for potential relashionships (mmscore). Additive model	Linear regression	Linear regression	Linear regression	Linear regression	Linear regression	Linear regression	Linear mixed effects model	Linear regression	Linear regression	Linear regression	Linear regression	Linear regression	Two-step score test approximation, accounting for potential relashionships (mmscore). Additive model	Linear regression	Linear regression	Linear regression	Two-step score test approximation, accounting for potential relashionships (mmscore). Additive model	Residuals	Linear regression	Linear regression	Linear regression	Two-step score test approximation, accounting for potential relashionships (mmscore). Additive model	regression of residual phenotype onto expected allele dosage	Linear regression	Two-step score test approximation, accounting for potential relashionships (mmscore). Additive model
	Software for analysis	ProbABEL	MACH2QTL	MMAP	Mach2qtl (V104)	Mach2QTL	MERLIN offline	MACH2QTL	R	QUICKTEST	ProbABEL	R / SNPTEST		ProbABEL	SNPTEST	SNPTEST	SNPTEST	SNPtest	SNPtest	MACH2QTL	R	SNPTEST	R	ProbABEL	SNPTEST	SNPTEST	ProbABEL	PLINK	SNPTEST	SNPTEST	ProbABEL	Plink	Stata	ProbABEL	SNPTEST	ProbABEL	custom C++ code	MERLIN	ProbABEL
	SNPs λ value -FG men	1.00686	1.02171	1.05192	1.00907		1.04392	0.998151	1.02225	0.993869	0.997185	0.991434	1.0586	1.00156	1.01185	1.02138	1.04277	1.0185	0.998544	1.012	1.01554	n.a.	1.0029	1.02025	1.00137	1.00468	1.00671		1.01223	1.00957	1.00354		1.00637	0.999622	1.05837	1.0085	1.02001	n.a.	0.967027
	SNPs λ value -FG women	1.00736	1.012	1.09235	1.03295		1.0351	0.995676	1.03649	1.0103	1.00836	0.990367	1.02265	0.989693	1.01555	0.999634	0.99704	1.01302	0.978824	1.012	1.02309	1.00361	0.976861	1.0151	1.00137	1.00156	1.00082		1.02141	1.02484	1.0046		1.00199	1.01332	1.0382	1.01167	1.00015	1.00574	0.982268
	SNPs λ value -FI men	1.01926	0.976801	1.00408	0.997137	n.a.	1.06359	1.00137	1.00366	0.99308	1.00052	0.992123	1.00278	1.02015	1.02003	1.02252	1.00486	n.a.	0.998544	0.976801	1.0037	n.a.	1.00782	1.03923	1.0388	n.a.	1.00055	n.a.	1.02018	1.00962	1.00216		1.00349	1.00055	1.03652	n.a.	n.a.	n.a.	n.a.
	SNPs λ value -FI women	1.0201	1.012	0.997183	1.00881	n.a.	1.06658	1.00574	1.03147	0.997113	0.992045	0.995676	1.01565	1.00634	1.01426	0.998373	0.989993	n.a.	0.978824	1.02171	1.03229	1.01346	1.00635	1.01069	1.05338	n.a.	1.01244	n.a.	1.01174	1.01867	1.01148		1.01111	1.00056	1.03715	n.a.	n.a.	1.02889	n.a.
REFERENCES	Reference cohort (PMID)	17351290	11237119	10834415,18440328,18805900	2646917	11685901	ED292030	n.a.	1669507	18366642	n.a.	19079260	17463246	n.a.	n.a.	8927780	19151714	19151714	19151714	17463248	15121494	n.a.	n.a.	n.a.	11129752	16032514	19260138	18075776	2976931	17254420	18760389	19861489	21378988	1833235, 17955331	21559053	19260138	15557412	18455228	17550581
	Reference GWAS (PMID)	n.a.	n.a.	10834415, 18440328	n.a.	None	n.a.	n.a.	20031568	19060907	18327257	19079260	17463246	n.a.	n.a.	17293876, 19151714	19151714	19151714	19151714	17463248	n.a.	n.a.	n.a.	n.a.	18464913	18327256	n.a.	-	19060910	19065144	n.a.	In press	n.a.	n.a.	19584900	n.a.	n.a.	19343178	n.a.
	Website	http://www.hjarta.is	www.bris.ac.uk/alspac	http://medschool.umaryland.edu/endocrinology/amish.asp	http://www.cscc.unc.edu/aric/	-	http://www.grc.nia.nih.gov/branches/blsa/blsa.htm	http://bsn.uwa.edu.au/	http://www.chs-nhlbi.org/	www.colaus.ch	n.a.	http://www.decode.is	http://www.broad.mit.edu/diabetes	n.a.	http://www.mrc-epid.cam.ac.uk/Studies/Fenland/	n.a.	n.a.	n.a.	n.a.	http://fusion.sph.umich.edu	n.a.	n.a.	n.a.	http://www.terveys2000.fi/indexe.html	http://www.inchiantistudy.net/	http://epi.gsf.de/kora-gen/index_e.php	n.a.	http://www.lifelines.nl	http://kelo.oulu.fi/NFBC	http://www.tweelingenregister.org/index_uk.html	n.a.	www.prevend.org	www.well.ox.ac.uk/procardis	n.a.	n.a.	n.a.	n.a.	http://www.twin-research.ac.uk/	http://www.eurac.edu/Org/GeneticMedicine/geneticMedicine/index.htm

## Sheet: ST1B_MetabochipStudies
	COHORT	AMC-PAS	FIN-D2D 2007	DPS	DR's EXTRA	FUSION stage 2	METSIM	DIAGEN	DILGOM	DESIR	EAS	EGCUT (Estonian Biobank)	Ely	Fenland	GLACIER	GoDARTS	KORA F4	Leipzig_adults	Leipzig_kids	LURIC	NFBC86	ORCADES	PIVUS	SCARFSHEEP	Swedish Twin Registry	THISEAS	ULSAM	Whitehall
COHORT INFORMATION	Ethnicity	European descent	European descent	European descent	European descent	European descent	European descent	European descent	Northern european descent	Europeans	European descent	European descent	European descent	European descent	European descent	European descent	European descent	European descent	European descent	European descent	European descent	European descent	European descent	European descent	European descent	European descent	European descent	European descent
	Country	Netherlands	Finland	Finland	Finland	Finland	Finland	Germany	Finland	France	UK	Estonia	UK	UK	Swedish	Scotland UK	Germany	Germany	Germany	Germany	Finland	Scotland	Sweden	Sweden	Sweden	Greece	Sweden	UK
	Study design	CAD cases	Population-based	Clinical prevention trial for diabetes	Population-based	Case-control	Population-based, but case/control selected for Metabochip	At risk for diabetes	Population-based	Population-based	Population-based	Population-based	Population-based	Population-based	Population-based	Population-based	Population-based	Population based	Population based, obese phenotype	Case-control	Population-based	Population based (isolate)	Population-based	Case-control	Twin study	CAD case-control	Population-based	Cohort of London-based civil servants
FASTING GLUCOSE MEASUREMENTS	Sample type	Fasting fresh venous plasma with heparin	Fasting plasma	Fasting plasma	Fasting plasma	Fasting plasma and whole blood(converted)	Fasting plasma	Fasting plasma	Fasting plasma	Fasting plasma	Fasting fresh venous plasma	Fasting fresh venous plasma with fluoride	Fasting fresh venous plasma with fluoride	Fasting fresh venous plasma with fluoride	Fasting fresh capillary plasma	Fasting plasma	fasting blood	Fasting plasma	Fasting plasma	fasting serum / plasma	Fasting fresh venous plasma	Serum (gel separated)	Fasting plasma	Fasting fresh venous plasma with fluoride	Fasting blood	Snapfrozen venous serum	Fasting plasma	Fasting fresh venous plasma
	Fasting duration	Overnight fast	Overnight fast	Overnight fast	Overnight fast	n.a.	12 hour fast	n.a.	Overnight fast	Overnight	Overnight fast	Overnight fast	Overnight fast	Overnight fast	Overnight fast	Overnight	Overnight fast	Overnight fast	Overnight fast	Overnight fast	Overnight fast	Overnight fast	Overnight fast	Overnight fast	Overnight fast	Overnight fast	Overnight fast	Overnight fast
	Conversion to plasma glucose values (n.a./ no/ yes: factor used)	n.a.	n.a.	n.a.	n.a.	no for most samples; otherwise factor 1.13	n.a.	n.a.	n.a.	n.a.	n.a.	n.a.	n.a.	n.a.	n.a.	n.a.	1.13	n.a.	n.a.	n.a.	n.a.	n.a.	n.a.	n.a.	1.13	n.a.	n.a.	n.a.
	Collection method	Plasma centrifuged immediately and analyzed within 4h	Fasting samples were drawn into fluoride citrate tubes and centrifuged within 30 minutes.	n.a.	n.a.	n.a.	n.a.	Plasma centrifuged and analyzed immediately	Venous blood collected into fluoride-citrate tube	Morning after overnight fast	Venous blood from anticubital vein	Plasma centrifuged and analyzed immediately	Plasma centrifuged and analyzed immediately	Plasma centrifuged immediately and analyzed within 4h	Whole blood collected from a fingerstick and analyzed immediately	fasting fluoride serum	Plasma centrifuged and analyzed immediately	Overnight fast	venous, overnight fast, immediately centrifuged+aliquoted, frozen within 4 hours	Fasting venous blood was immediatelly centrifuged and serum and plasma was frozen at -80oC	Plasma glucose	Fast from 10pm prev night, blood drawn in serum gel tube, between 8-9.30 am, taken to biochem lab w / in 2h	Venous blood from antecubital vein	Plasma centrifuged and analyzed immediately	Venous blood from antecubital vein	Fasting venous blood was immediatelly centrifuged and serum was frozen at -80oC	Venous blood from antecubital vein	Plasma centrifuged immediately and analyzed within 1h
	Assay	Hexokinase / glucose-6-phosphate dehydrogenase (Roche Modular P800)	Hexokinase method (Abbott Laboratories, Abbott Park, IL)	n.a.	Glucose hexokinase enzymatic assay 340 nm.(Thermo Fisher Scientific Ltd, Vantaa, Finland)	n.a.	Enzymatic hexokinase photometric assay (Konelab System Reagents, Thermo Fischer Scientific, Vaasa, Finland)	Enzymatic hexokinase photometric assay (DX80 analyser (Beckman-Coulter, Fullerton, CA)	Enzymatic, hexokinase (Abbot Architect ci8200, Abbott Laboratories, Abbott Park, IL, USA)	Glucose oxidase colorimetric assay using a modified glucose oxidase-peroxidase method	Cobas Bio analyser (Roche Products) using standard kits	Hexokinase assay	Hexokinase assay	Hexokinase / glucose-6-phosphate dehydrogenase (Dimension RxL, Siemens)	Reflotron plus (glucose oxidase based assay)	Gluco-quant Glucose/HK, Roche Diagnostics	GLU Flex from Dade Behring; Hexokinase / G6P-DH-determination	Hexokinase/glucose-6-phosphate dehydrogenase method	glucose oxidase method ( SuperG speedy, Dr. Müller Gerätebau GmbH, Freital, Germany), from whole blood hemolysate in glucocapil solution	Measured enzymatically (Hexokinase assay) on a Hitachi 717 analyzer (Roche, Mannheim, Germany)	Cobas Integra 700 automatic analyzer (Hoffmann-LaRoche, Basel, Switzerland).	HK / G6PDH method (Synchron GLU) (Beckman Coulter)	Reference method at Uppsala University Hospital	Hexokinase assay	Enzymatic (glucose-oxidase) method (KODAK Ektachem)	Enzymatic colorimetric assay (ACE analyzer)	Glucose dehydrogenase method (Gluc-DH, Merck, Darmstadt, Germany)	Electrochemical glucose oxidase
	Reference (PMID)	n.a.	n.a.	n.a.	n.a.	n.a.	n.a.	n.a.	n.a.	n.a.	1550087, 10097928	n.a.	17416797	20081858	n.a.	n.a.	n.a.	n.a.	n.a.		18241302	n.a.	18489581	n.a.	8981957	n.a.	12637978	21441441
FASTING INSULIN MEASUREMENTS	Sample type	Fasting venous plasma with heparin	Fasting serum	Fasting serum	Fasting plasma	Fasting serum or plasma	Fasting serum	Fasting plasma	Fasting serum	Fasting plasma	n.a.	n.a.	Fasting venous plasma with heparin	Fasting venous plasma with heparin	n.a.	Fasting serum	Fasting venous plasma with heparin	Fasting plasma	fasting, 30+60+90+120 min oGTT and derived indices from oGTT	Fasting serum	Switzerland)	Serum (gel separated)	Fasting plasma	Fasting plasma with EDTA	Fasting plasma	Fasting serum	Fasting plasma	Fasting serum
	Original units	pmol/L	mU/L	mU/L	mU/L	pmol/L	mU/L		mU/l	pmol/l	n.a.	n.a.	pmol/l	pmol/l	n.a.	mU/L	µU/ml	pmol/l	pmol/l	U/L	mU/l	uIU/ml	mU/l	pmol/l	mU/l	pmol/L	mU/l	uIU/mL
	Conversion factor to pmol / l	n.a.	6	6	6	n.a.	6		6.945	n.a.	n.a.	n.a.	n.a.	n.a.	n.a.	6	6.945	n.a.	n.a.	multiply by 6000	multiply by 6	7	6	n.a.	6	n.a.	6	6.945
	Collection method	Fasting venous blood was immediately tested	n.a.	n.a.	Morning after overnight fast	n.a.	n.a.	Fasting venous blood was immediately centrifuged and plasma frozen at -80C until measurement	Venous blood collected collected into serum tube	Morning after overnight fast	n.a.	n.a.	Fasting venous blood was immediatelly centrifuged and plasma frozen at -80C until measurement	Fasting venous blood was immediatelly centrifuged and plasma frozen at -80C until measurement	n.a.	Venous	Fasting venous blood was immediatelly centrifuged and plasma frozen at -80C until measurement	Overnight fast	venous, overnight fast, immediately centrifuged+aliquoted, frozen within 4 hours	Fasting venous blood was left to coagulate and then centrifuged. Serum was frozen at -80°C.	serum insulin	Fast from 10pm prev night, blood drawn in serum gel tube, between 8-9.30 am, taken to biochem lab w / in 2h	Venous blood from antecubital vein	Fasting venous blood was immediately centrifuged and plasma frozen at -70C until measurement	Venous blood from antecubital vein	Fasting venous blood was immediatelly centrifuged and serum was frozen at -80oC	Venous blood from antecubital vein	Fasting venous blood was immediatelly centrifuged and serum frozen until measurement
	Assay	Immunofluorescence (Immulite 2000)	Chemiluminescent microparticle immunoassay (Abbott Laboratories, Abbott Park, IL)	Radioimmunoassay (Pharmacia, Uppsala, Sweden),	ELISA as a solid phase two-site enzyme immunoassay and as a microtiter plate assay.	n.a.	Immunoassay (ADVIA Centaur Insulin RIA, no. 02230141, Siemens Medical Solutions Diagnostics, Tarrytown, NY)	Enzyme immunoassay (BioSource EUROPE S.A Belgium;	Chemiluminescent Microparticle Immuno Assay (Abbot Architect ci8200,Abbott Laboratories, Abbott Park, IL, USA)	Micro particle enzyme inmmunoassay	n.a.	n.a.	Immunometric assay	1235 AutoDELFIA automatic immunoassay system using a two-step time resolved fluorometric assay Kit No. B080-101 (Perkin Elmer)	n.a.	ELISA assay (Mercoia)	Microparticle enzyme immunoassay (MEIA, IMx Insulin, Abbott Laboratories, Wiesbaden, Germany)	Enzyme immunometric assay for IMMULITE automated analyzer (Diagnostic Products, LA, CA)	2- LIAISON (DiaSorin, Saluggia, Italy) ; 1- AutoDELFIA_ Insulin assay (Perkin Elmer Life and Analytical Sciences, Turku, Finland).	Immunoenzymometric assay on an AIA pack IRI/AIA 1200 analyzer (Eurogenetics, Eschborn, Germany)	Radioimmunoassay (Pharmacia Diagnostics, Uppsala, Sweden)	Access Ultrasensitive insulin (immuno-enzymatic method) (Beckman Coulter)	Enzymatic-immunological assay at Uppsala University Hospital	SCARF: ELISA (DAKO Ltd) SHEEP: Immunometric assay	Radioimmunoassay technique (RIA 100, Pharmacia)	Immunofluorescence	Enzymatic-immunological assay (Enzymun, Boehringer Mannheim)	Double antibody ELISA
	Assay sensitivity	n.a.	n.a.	n.a.	1 mU/L	n.a.	n.a.	Interassay CV: 7.5%, no cross-reactivity with human proinsulin)	n.a.	n.a.	n.a.	n.a.	Maximum intra-assay CV of 6.6%	1.3 pmol/l	n.a.	>1mU/ml	1 microU / mL		2- Reference levels for FPI 22.3-113 pmol/L, 1-Reference levels for FPI 12.0-59.5 pmol/L	n.a.	2.4 U⁄ l, intra- and inter-assay coefficients of variation were 5.3% and 7.6% respectively.	0.03 uIU / ml (0.21 pmol / L)	n.a.	n.a.	n.a.	0.9	n.a.	Maximum inter- and intra-assay CV less than 8%
	Reference (PMID)	n.a.	n.a.	n.a.	Mercodia AB, Uppsala, Sweden	n.a.	n.a.	n.a.	n.a.	n.a.	n.a.	n.a.		847235	n.a.	n.a.	n.a.	n.a.	PMID 18076356	n.a.	18241302	n.a.	18489581	n.a.	8981957	n.a.	12637978	n.a.
PATICIPANTS	Exclusions	Diabetes, FG ≥ 7 mmol/l, hospitalization in the previous 2-3 months prior to blood sampling	Known T2D or Fasting glucose > 7mmols	Fasting glucose > 7mmols	Known T2D or Fasting glucose > 7mmols	Known T2D or Fasting glucose > 7 mM or on metab. medication	Known T2D or Fasting glucose > 7 mM or on metab. medication	Diabetes, FG ≥ 7 mmol/l	Diabetes, FG ≥ 7 mmol/l, pregnant	Known T2D or Fasting glucose > 7mmol/l	Diabetes, FG ≥ 7 mmol/l	Diabetes, FG ≥ 7 mmol/l	Diabetes, FG ≥ 7 mmol/l	Diabetes, FG ≥ 7 mmol/l	Self-reported diabetes, FG ≥ 7 mmol/l	Diabetes, FG ≥ 7 mmol/l, non-fasting	Diabetes, FG ≥ 7 mmol/l	Known T2D, FG ≥ 7mmols	FG ≥ 7mmol/l	Diabetes, FG ≥ 7 mmol/l	Diabetes, FG ≥ 7 mmol/l, on insulin medication, pregnant	Diabetes, FG ≥ 7 mmol/l	FG ≥ 7mmols, diabetes treatment	Diabetes (diagnosis or medication), FG ≥ 7 mmol/l	FG ≥ 7mmols, diabetes treatment	Diabetes, FG ≥ 7 mmol/l, hospitalization 2-3 months prior to blood sampling	FG ≥ 7mmols, diabetes treatment	Diabetes, FG ≥ 7 mmol/l
	Participants with FASTING GLUCOSE N all (% men / % women)	513 (76.4/23.6)	2230 ( 45.47/ 54.53)	383 (30.29 / 69.71)	1098 (46.08 / 53.92)	1648 (52.85 / 47.15)	957 (100 / 0)	1070 (42.99 / 57.01)	3796 (44.4 / 55.6)	4187 (0.49/0.51)	733 (47.0/53.0)	671 (55.3/44.7)	1560 (45.9/54.1)	3159 (46.6/53.4)	5875 (2291 males/3584 females)	1756 (50.34%/ 49.66%)	2634(46.8/53.2)	549 (41/59)	841 (49/51)	1961 (69.7/30.3)	4587 (49/51)	894 (62.9/37.1)	862 (49 / 51)	3061 (72.0/28.0)	373 (36 / 64)	1034 (49.6/50.4)	950 (100 / 0)	2113 (75.86/24.14)
	WOMEN with FASTING GLUCOSE N all (% age<51 / % age≥51)	n.a.	1216 (19.90 / 80.10)	267 (35.96 / 64.04)	592 (0 / 100)	777 (30.12 / 69.88)	n.a.	610 (22.62 / 77.38)	2110 (46.4 / 53.6)	2137 (0.62/0.38)	388 (0/100)	340 (4.1% /95.9%)	844 (9.7/90.3)	1687(67.6/32.4)	3584 (30.02% age<51/69.98% age ≥51)	n.a.	n.a.	325 (62/38)	425 (NA)	594 (13.8/86.2)	2338 (100/0)	332 (42.2/57.8)	439 (0 / 100)	857 (12.6/87.4)	239 (6 / 94)	n.a.	0 (0)	510 (0.78/99.22)
	WOMEN with FASTING GLUCOSE on HORMONE REPLACEMENT THERAPY N all (% age<51 / % age≥51)	n.a.	n.a.	n.a.	n.a.	n.a.	n.a.	n.a.	n.a.	768 (0.59/0.41)	n.a.	14 (50% /50%)		n.a.	n.a.	n.a.	n.a.	n.a.	n.a.	76 (13.2/86.8)	n.a.	n.a.	n.a.	n.a.	n.a.	n.a.	n.a.	n.a.
	Participants with FASTING INSULIN N all (% men / % women)	208 (81.2/18.8)	2210 (45.52 / 54.48)	352 (28.69 / 71.31)	1170 (46.15 / 53.85)	1526 (52.29 / 47.71)	956 (100 / 0)	968 (41.53 / 58.47)	3789 (44.4 / 55.6)	4521 (0.49/0.51)	n.a.	n.a.	1555 (45.8/54.2)	2937 (46.6/53.4)	n.a.	473 (45.24%/ 54.76%)	871(48.7/51.3)	453 (34/66)	829 (49/51)	1914 (69.6/30.4)	4723 (49/51)	893 (62.8/37.2)	862 (49 / 51)	2446 (70.8/29.2)	282 (35 / 65)	633 (44.5/ 55.5)	942 (100 / 0)	2113 (75.86/24.14)
	WOMEN with FASTING INSULIN N all (% age<51 / % age≥51)	n.a.	1204 (19.93 / 80.07)	251 (37.05 / 62.95)	630 (0 / 100)	728 (31.32 / 68.68)	n.a.	566 (23.50 / 76.50)	2106 (46.3 / 53.7)	2136 (0.62/0.38)	n.a.	n.a.	843 (9.7/90.3)	1568 (68.1/31.9)	n.a.	n.a.	n.a.	301 (63/37)	420 (NA)	582 (13.4/86.6)	2389 (100/0)	332 (42.2/57.8)	439 (0 /100)	725 (11.7 /88.3)	183 (6 / 94)	n.a.	0 (0)	510 (0.78/99.22)
	FEMALES with FASTING INSULIN on HORMONE REPLACEMENT THERAPY N all (% age<51 / % age≥51)	n.a.	n.a.	n.a.	n.a.	n.a.	n.a.	n.a.	n.a.	767 (0.59/0.41)	n.a.	n.a.		n.a.	n.a.	n.a.	n.a.	n.a.	n.a.	75 (13.3/86.7)	n.a.	n.a.	n.a.	n.a.	n.a.	n.a.	n.a.	n.a.
	Age [Mean (SD) men / Mean (SD) women], years	43.15 (5.40) / 42.51 (5.39)	59.62 (8.42) / 58.77 (8.23)	56.40 (7.08) / 55.01 (7.29)	66.37 (5.44) / 66.42 (5.25)	56.06 (8.22) / 56.63 (8.71)	53.94 (5.00) / n.a.	62.61 (14.44) / 62.07 (15.61)	51.95 (13.49) / 51.19 (13.56)	46.98 (10.04) / 47.15 (10.07)	64.7 (5.60) / 64.2 (5.71)	64.8 (10.6)	61.4(9.2) / 60.8 (9.2)	46.9 (7.2) / 46.9 (7.0)	49.9 (8.4)/49.4 (8.6)	60.6 (11.1) / 57.6 (11.4)	54.93 (13.11) / 54.54 (12.88)	46 (15.5) / 44.9 (15.9)	11.54 (3.29) / 11.53 (3.68)	60.1 (11.2) / 63.5 (10.8)	16.0 (0.38) / 16.0 (0.38)	54.1 (15.31) / 53.1 (15.72)	70.1 (0.17) / 70.3 (0.15)	57.0(7.1)/ 60.2(7.2)	72.7 (10.0) / 74.1 (10.5)	56.02 (13.36) / 59.86 (14.27)	71.0 (0.63) / 0 (0)	60.5 (5.8) / 60.5 (5.8)
	WOMEN menopausal status [Mean (SD) women age<51 / Mean (SD) women age≥51], years	n.a.	n.a.	n.a.	n.a.	n.a.	n.a.	n.a.	38.72 (7.49) / 61.99 (6.58)	805 (2173/0.37)	n.a.	310 (91%)		n.a.	n.a.	n.a.	n.a.	36.26 (8.19) / 62.90 (9.63)	n.a.	594 (84.7)	n.a.	n.a.	n.a.	n.a.	n.a.	n.a.	n.a.	n.a.
	BMI [Mean (SD) men / Mean (SD) women], kg/m2	26.91 (3.62) / 26.11 (4.97)	26.82 (3.748) / 26.98 (4.925)	29.55 (3.455) / 31.72 (4.838)	27.14 (3.507) / 27.14 (4.609)	26.41 (3.624) / 26.52 (4.700)	26.39 (3.362) / n.a.	26.86 (3.429) / 26.98 (5.047)	27.00 (3.86) / 26.57 (5.08)	25.45 (3.35) / 24.02 (4.15)	25.3 (3.08) / 25.3 (4.19)	28.7 (5.0)	27.3 (4.0) / 27.2 (5.3)	27.0 (4.1) / 26.4 (5.4)	25.9 (3.4)/25.7 (4.0)	27.4 (4.1) / 26.7 (5.3)	27.58 (4.00) / 26.81 (5.02)	37.77 (11.37) / 37.55 (12.11)	28.19 (6.1) / 28.04 (6.7)	27.1 (3.6) / 26.5 (4.4)	21.1 (3.6) / 21.2 (3.2)	27.8 (4.44) / 27.2 (5.04)	26.9 (3.7) / 26.8 (4.6)	26.1(3.4)/ 25.9(4.3)	25.0 (3.3) / 24.9 (4.2)	28.55 (4.96) / 28.39 (5.42)	25.9 (3.2) / 0 (0)	24.4 (2.8) / 24.2 (4.0)
	WHR [Mean (SD) men / Mean (SD) women], kg/m2	n.a.	0.983 (0.062) / 0.867 (0.063)	0.982 (0.047) / 0.886 (0.060)	0.984 (0.052) / 0.862 (0.063)	0.945 (0.069) / 0.836 (0.071)	0.954 (0.059) / n.a.	0.957 (0.067) / 0.867 (0.085)	0.97 (0.07) / 0.86 (0.06)	0.92 (0.06) / 0.79 (0.07)	n.a.	100 (11.5) /93 (13.0)	0.95(0.06) / 0.82(0.06)	0.93(0.07) / 0.82(0.07)	n.a.	n.a.	n.a.	0.89 (0.12) / 0.91 (0.12)	0.89 (0.07) / 0.87 (0.09)	0.98 (0.06) / 0.89 (0.08)	n.a.	0.96 (0.07) / 0.86 (0.08)	0.94 (0.06) / 0.86 (0.06)	0.96 (0.07)/0.85 (0.09)	0.96 (0.05) / 0.86 (0.07)	n.a.	0.94 (0.05) / 0 (0)	0.95(0.06) / 0.84(0.07)
	Fasting plasma glucose [Mean (SD) men / Mean (SD) women], mmol/l	5.36 (0.58) / 5.14 (0.58)	6.047 (0.426) / 5.791 (0.455)	5.951 (0.533) / 5.918 ( 0.589)	5.678 (0.462) / 5.447 (0.476)	5.334 (0.511) / 5.281 (0.466)	5.702 (0.460) / n.a.	5.553 (0.615) / 5.333 (0.611)	5.89 (0.45) / 5.62 (0.46)	5.43 (0.53) / 5.13 (0.50)	5.60 (0.63) / 5.42 (0.64)	5.37 (0.58)	5.13 (0.56) / 4.90 (0.54)	4.93 (0.47) / 4.64 (0.46)	5.32 (0.64)/5.27 (0.63)	4.93 (0.44) / 4.78 (0.43)	5.38 (0.50) / 5.08 (0.51)	5.27 (0.62) / 5.29 (0.49)	5.16 (0.48) / 5.06 (0.52)	5.50 (0.58) / 5.41 (0.56)	5.32 (0.65) / 5.05 (0.72)	5.42 (0.49) / 5.21 (0.54)	4.98 (0.51) / 4.90 (0.50)	4.01 (3.89)/ 3.95(3.70)	6.16 (0.47) / 5.96 (0.52)	5.40 (0.66) / 5.22 (0.61)	5.37 (0.56) / 0 (0)	5.35 (0.50) / 5.12 (0.46)
	Fasting insulin [Mean (SD) men / Mean (SD) women], pmol / l	78.13 (46.14) / 68.49 (38.00)	43.88 (26.58) / 40.93 (20.79)	84.65 (41.15) / 84.00 (40.73)	43.60 (29.02) / 42.03 (25.99)	48.92 (31.00) / 49.05 (30.94)	43.90 (27.60) / n.a.	83.51 (45.59) / 74.48 (40.89)	44.27 (24.99) / 41.95 (26.32)	47.64 (29.95) / 44.54 (25.86)	n.a.	0	60.4 (36.5) / 55.1 (35.1)	49.8(50.8) / 40.0 (35.7)	n.a.	55.0 (1.8) / 49.3 (1.6)	74.08 (261.22) / 70.86 (276.99)	135.4 (175.2) / 101.4 (120.5)	84.19 (51.5) / 95.36 (73.9)	63.8 (50.5) / 60.3 (43.3)	66.0 (1.6) / 67.9 (1.5)	64.1 (40.1) / 66.2 (42.1)	59.6 (35.4) / 57.1 (34.3)	59.7(46.8)/ 55.8(41.1)	74.1 (33.8) / 79.5 (48.6)	69.27 (39.45) / 56.96 (33.50)	84.6 (45.9) / 0 (0)	55.7 (45.7) / 50.8 (41.5)
METABOCHIP GENOTYPING	Genotyping centre	Wellcome Trust Sanger Institute	Center for Inherited Disease Research, Johns Hopkins University	Center for Inherited Disease Research, Johns Hopkins University	Center for Inherited Disease Research, Johns Hopkins University	Center for Inherited Disease Research, Johns Hopkins University	Center for Inherited Disease Research, Johns Hopkins University	Center for Inherited Disease Research, Johns Hopkins University	FIMM Technology Centre, Helsinki, Finland	In house genotyping, CNRS UMR8199	Welcome Trust Clinical Research Facility Edinburgh, Genetics Core	Estonian Biocenter, Genotyping Core Facility	Cambridge Genomic Services, Department of Pathology, University of Cambridge, UK	Cambridge Genomic Services, Department of Pathology, University of Cambridge, UK	WT Sanger Institute	Wellcome Trust Sanger Institute Centre for Human Genetics	Genome Analysis Center Helmholtz Zentrum München, Germany	Wellcome Trust Sanger Institute	Wellcome Trust Sanger Institute Centre for Human Genetics	Institute of Human Genetics, Department of Genomics, Life & Brain Center, University of Bonn, Bonn ,Germany	Broad Institute, US	Wellcome Trust Clinical Research Facility, Western General Hospital, Edinburgh	Uppsala SNP Technology Platform, Uppsala University Hospital, Sweden	Wallenberg Genotyping Platform, Molecular Medicine, Department of Medical Sciences, Uppsala University, Uppsala, Sweden	Uppsala SNP Technology Platform, Uppsala University Hospital, Sweden	Wellcome Trust Sanger Institute	Uppsala SNP Technology Platform, Uppsala University Hospital, Sweden	Cambridge Genomic Services, Department of Pathology, University of Cambridge, UK
	Genotyping Array	Metabochip	Illumina Metabochip	Illumina Metabochip	Illumina Metabochip	Illumina Metabochip	Illumina Metabochip	Illumina Metabochip	Illuminca Metabochip	Illumina Metabochip Illumina Human CNV370-Duo Array and Illumina HAP300 array	Illumina Metabochip	Illumina Metabochip	Illumina Metabochip	Illumina Metabochip	Illumina Metabochip	Illumina Metabochip	Illumina Metabochip	Metabochip	Illumina Infinium Cardio-Metabo DNA Analysis BeadChips	Illumina Metabochip	Illumina Metabochip	Illumina Metabochip	Illumina Metabochip	Illumina Metabochip	Illumina Metabochip	Metabochip	Illumina Metabochip	Illumina Metabochip
	Genotyping calling algorithm	GenoSNP	BeadStudio version 3.3.7, Gentrain version 1.0	BeadStudio version 3.3.7, Gentrain version 1.0	BeadStudio version 3.3.7, Gentrain version 1.0	BeadStudio version 3.3.7, Gentrain version 1.0	BeadStudio version 3.3.7, Gentrain version 1.0	BeadStudio version 3.3.7, Gentrain version 1.0	GenomeStudio V2010.2, genotyping module 1.7.4	Illumina Beadstation Genotyping Solution GenomeStudio v2010.2	GeneCall	GeneCall	GeneCall	GeneCall	Illuminus	GenCall	GeneCall	GenCall	GenCall	GeneTrain 2	GenCall	GenCall	GenCall	GeneCall	GenCall	GenoSNP	GenCall	GeneCall
Sample QC	Sample call rate [filter detail / N individuals excluded]	≥ 95% [exclude if <95%/ 9]	Minimum call rate was 98.15%	Minimum call rate was 98.15%	Minimum call rate was 98.15%	Minimum call rate was 98.15%	Minimum call rate was 98.15%	Minimum call rate was 98.15%	≥ 95% [exclude if <95% / 19]	95%/4,973	≥ 90% [63]	≥ 95%	≥ 95% [exclude if <95%/ 0]	≥ 95% [exclude if <95%/ 22]	≥ 95% [exclude if <95%/ 5]	≥ 95%	≥ 95% [exclude if <95%/ 0]	<95% / 2	<95% / 7	≥ 90% [exclude if <90%/ 21]	≥ 95% [exclude if <95%/ 328]	≥ 90% [23]	≥ 90% [0]	≥ 95% [exclude if <95%/ 5]	≥ 90% [26]	≥ 95% [exclude if <95%/33 ]	≥ 90% [5]	≥ 95% [exclude if <95%/ 16]
	Heterozygosity [filter detail / N individuals excluded]	[10]	not applied	not applied	not applied	not applied	not applied	Not applied	[2]	-	not applied	not applied	not applied	not applied	93	applied [/N=10 ]	not applied	2	12	not applied	[abs(F)>0.05 / 23]	[7]	(F-mean(F))/sd(Z) ≥ 5 [4]	n.a.	n.a.	[65]	(F-mean(F))/sd(Z) ≥ 5 [7]	not applied
	Ethnic outliers / other exclusions [N]	Ethnic outliers [121]	Gender discrepant or unexpected duplicate or no phenotype	Gender discrepant or unexpected duplicate or no phenotype	Gender discrepant or unexpected duplicate or no phenotype	Gender discrepant or unexpected duplicate or no phenotype	Gender discrepant or unexpected duplicate or no phenotype	Gender discrepant or unexpected duplicate or no phenotype	gender mismatch [164]	15	Sex mismatch [0] or no phenotype [0]	Sex mismatch; cryptic relatedness	No phenotype [2]	Sex mismatch [8]	Sex mismatch [5]	gender discrepant, unexpected duplicates, MDS outliers [35]	No phenotype [0]	ethnic outliers (6) / gender discordance (36)	Ethnic outliers (6) / gender discordance (40)	Sex mismatch, cryptic relatedness	Non-consent [230], mismatch-sex [35], cryptic relatedness [80], parents [625]	Sex mismatch [0] or no phenotype [17]	n.a.	ambiguous sex [15], cryptic relatedness [49]	n.a.	Ethnic outliers [2[	n.a.	Sex mismatch [20]
	Metabochip individuals with GWAS data included in previous MAGIC publications (OVERLAP)	None	None	None	None	None	None	None	None	584	None	None	None	None	None	None	390	None	None	none (LURIC was only included in IBC Cardiochip HbA1c analysis)	None	538	None	None	None	None	None	None
SNP QC	MAF [filter detail / N SNPs excluded]	n.a.	> 0	> 0	> 0	> 0	> 0	> 0	n.a.	1%/61,033	> 0 [exclude if MAF=0/49562]	n.a.	> 0 [exclude if MAF=0/ 42,135]	> 0 [exclude if MAF=0/ 22,016]	>0 [excluded if MAF=0/41497]	none	> 0 [exclude if MAF=0]	monomorphic/ 44727	monomorphic/ 39613	n.a.	n.a.	> 0 [exclude if MAF=0/6123]	n.a.	None	n.a.	n.a.	n.a.	> 0 [exclude if MAF=0/ 20,563]
	HWE [filter detail / N SNPs excluded]	p> 10-4 [exclude if p≤10-4 / 3700]	provided p for all SNPs but did not exclude	provided p for all SNPs but did not exclude	provided p for all SNPs but did not exclude	provided p for all SNPs but did not exclude	provided p for all SNPs but did not exclude	Provided p for all SNPs but did not exclude	p> 10-6 [exclude if p≤10-6 / 52]	10-4/50,526	p> 10-6 [exclude if p≤10-6 / 3198]	p> 10-6	p> 10-6 [exclude if p≤10-6 / 2690]	p> 10-6 [exclude if p≤10-6 / 3965]	p> 10-6 [exclude if p≤10-6 / 4210]	none	p> 10-6 [exclude if p≤10-6]	for MAF>=0.05, HWE p value <5.7x10-7 / for MAF<0.05, HWE p value <1.0x10-4 [223]	for MAF>=0.05, HWE p value <5.7x10-7 / for MAF<0.05, HWE p value <1.0x10-4 [282]	p> 10-6 [exclude if p≤10-6 / 2006]	n.a.	p> 10-6 [exclude if p≤10-6 / 1154]	P>10-6 [36]	p> 10-6 [exclude if p≤10-6 in all subjects/ 1512]	P>10-6 [228]	p> 10-4 [exclude if p≤10-4 / 7273]	P>10-6 [124]	p> 10-6 [exclude if p≤10-6 / 4140]
	Call rate [filter detail / N SNPs excluded]	≥ 98% [exclude if <98% / 24737]	≥ 95%	≥ 95%	≥ 95%	≥ 95%	≥ 95%	≥ 95%	≥ 95% [exclude if <95% / 11733]	95%/0	≥ 90% [exclude if <90% / 27217]	≥ 90%	≥ 90% [exclude if <90% / 2722]	≥ 90% [exclude if <90% / 3359]	≥ 95% [exclude if <95% / 3674]	exclude <95% if MAF>=5%, exclude <99% if 1<MAF<5%	≥ 90% [exclude if <90%]	for MAF>=0.05, call rate <0.95 / for MAF<0.05, call rate <0.01 [838]	for MAF>=0.05, call rate <0.95 / for MAF<0.05, call rate <0.01 [1772]	≥ 95% [exclude if <95% / 4141]	exclude <95% if MAF>5%, exclude <99% if 1<MAF<5% [135]	≥ 90% [exclude if <90% / 3680]	≥ 90% [315]	≥95% [exclude if <95% / 3486]	≥ 90% [1612]	≥ 98% [exclude if <98% / 24829]	≥ 90% [2320]	≥ 90% [exclude if <90% / 2180]
	Other	n.a.	Cluster Separation score less than 0.2 or which had more than 1 Replicate error as defined with the HapMap control samples. Additional hand editing was done for X, Y and Mitochondrial loci.	Cluster Separation score less than 0.2 or which had more than 1 Replicate error as defined with the HapMap control samples. Additional hand editing was done for X, Y and Mitochondrial loci.	Cluster Separation score less than 0.2 or which had more than 1 Replicate error as defined with the HapMap control samples. Additional hand editing was done for X, Y and Mitochondrial loci.	Cluster Separation score less than 0.2 or which had more than 1 Replicate error as defined with the HapMap control samples. Additional hand editing was done for X, Y and Mitochondrial loci.	Cluster Separation score less than 0.2 or which had more than 1 Replicate error as defined with the HapMap control samples. Additional hand editing was done for X, Y and Mitochondrial loci.	Cluster Separation score less than 0.2 or which had more than 1 Replicate error as defined with the HapMap control samples. Additional hand editing was done for X, Y and Mitochondrial loci.	poor genotype clustering	n.a.	n.a.	n.a.	Duplicates check [discordance rate > 3%] / 1770	Duplicates check [discordance rate > 3%] / 2258	n.a.	n.a.	n.a.	n.a.	n.a.	n.a.	only Replication SNPs	n.a.	n.a.	n.a.	n.a.	n.a.	n.a.	n.a.
	SNP number in QC'd dataset	170101	145202	145202	145202	145202	145202	145202	177722	127773	116965	184420	149302	167085	150451	144554	145860	141071	144638	191341	58435	184768	185450	185704	183961	170905	183357	171257
	Total SNPs included in the analysis- FG men	111009	123841	123841	123841	123841	123841	125810	116357	124489	122785		125984	125455	127600	121423	121296	115005	121614	127350	56097	121701	123781	119904	121098	110,456 (cases) / 110,260 (controls)	120462	127654
	Total SNPs included in the analysis- FG women	110483	124057	124057	124057	124057	124057	125936	116436	124288	122876		126155	125559	127268	121731	121352	119299	121546	126914	56044	120933	123323	120103	119322	106,865 (cases) / 110,185 (controls)	n.a.	130032
	Total SNPs included in the analysis- FI men	110181	123912	123912	123912	123912	123912	125763	116357	124489	n.a.	n.a.	125935	125597	n.a.	121416	120262	109965	121608	132810	56134	121701	123781	119943	118672	110,753 (controls)	120462	127654
	Total SNPs included in the analysis- FI women	108215	123924	123924	123924	123924	123924	125981	116436	124489	n.a.	n.a.	126155	125575	n.a.	121728	121546	118583	121554	126866	56061	120933	123323	120103	118962	110,657 (controls)	n.a.	130032
	Trait transformation FASTING GLUCOSE	Untransformed	Untransformed	Untransformed	Untransformed	Untransformed	Untransformed	Untransformed	Untransformed	Untransformed	Untransformed	Untransformed	Untransformed	Untransformed	Untransformed	Untransformed	Untransformed	untransformed	untransformed	untransformed	Untransformed	Untransformed	Untransformed	Untransformed	Untransformed	Untransformed	Untransformed	Untransformed
	Trait transformation FASTING INSULIN	natural log	natural log	natural log	natural log	natural log	Natural log	Natural log	Natural log	Natural log	natural log	n.a.	natural log	natural log	n.a.	Natural log	natural log	Natural log	Natural log	Natural log	Natural log	Natural log	Natural log	Natural log	Natural log	natural log	Natural log	natural log
	Adjustments	Age, sex (+/ BMI)	Age,age2, cohort (+/- BMI, WHR)	Age,age2, cohort (+/- BMI, WHR)	Age,age2, cohort (+/- BMI, WHR)	Age,age2, cohort (+/- BMI, WHR)	Age,age2, cohort (+/- BMI, WHR)	Age,age2, cohort (+/- BMI, WHR)	Age, age2, (+/-sex, +/-residual of WHR, +/- BMI)	Age, BMI, WHR	Age,age2, sex, (+/- BMI)	Age,sex, (+/- BMI) and 3 first principle components	Age, BMI	Age, BMI	Depends on the requirements (Age, sex (+/- BMI) and age2)	Age, sex ± BMI	Age,sex (+/- BMI)	Age (± BMI)	Age (± BMI)	age,sex,± BMI	Age,sex (+/- BMI)	Age,age2, sex, (+/- BMI)	Age, sex ± BMI	age, sex, (+/- bmi) and case-control status, cohort, country of origin	Age, sex ± BMI	Age, sex (+/ BMI)	Age, sex ± BMI	Age, BMI, PCA
	Analysis method	Linear regression	Mixed-model association	Mixed-model association	Mixed-model association	Mixed-model association	Mixed-model association	Mixed-model association	Linear regression	Linear regression	Linear regression	Linear Regression	Linear regression	Linear regression	Linear regression	Linear regression	Linear regression	Linear regression	Linear regression	Linear regression	Linear regression	Mixed-model association	Linear regression	Linear regression	Linear regression	Linear regression	Linear regression	Linear regression
	Software for analysis	PLINK	EMMAX	EMMAX	EMMAX	EMMAX	EMMAX	EMMAX	PLINK	Plink	PLINK	QC Plink; GWAs SNPTest	PLINK	PLINK	PLINK	PLINK	PLINK	PLINK	PLINK	PLINK	PLINK	GENABEL	PLINK, R	PLINK	MERLIN, PLINK, STATA	PLINK	PLINK, R	PLINK
	SNPs λ value -FG men	1.03875	0.974541	0.974541	0.974541	0.974541	0.974541	1.07616	1.06527	1.01746	0.971612	1.04225	1.01356	0.972097	1.04387	0.979034	0.914798				1.01032	1.16781	1.07086	1.00714	0.971743	1.03205084600044 (cases)/0.973450304496826 (controls)	0.955788	0.955483
	SNPs λ value -FG women	0.924863	1.00221	1.00221	1.00221	1.00221	1.00221	1.01468	0.983514	0.927429	1.12774	1.02816	0.960281	1.04827	1.06575	1.00681	1.02171				1.0567	0.965617	1.07505	1.00061	0.985476	0.969143916892598 (cases)/1.05303976326293 (controls)	n.a.	1.02558
	SNPs λ value -FI men	1.05688	1.03792	1.03792	1.03792	1.03792	1.03792	0.972113	1.01019	0.987772	n.a.	n.a.	1.03068	1.06234	n.a.	1.02719	1.02171				1.03292	1.0116	0.998275	0.998319	0.975744	0.986982	1.03863	1.02808
	SNPs λ value -FI women	0.987354	0.961353	0.961353	0.961353	0.961353	0.961353	0.994243	1.01019	1.06022	n.a.	n.a.	0.98001	1.09494	n.a.	0.943024	1.01889				1.0995	1.01157	0.990649	1.00061	1.05727	1.03565	n.a.	1.01014
REFERENCES	Reference study description (PMID)	n.a.	20459722	11333990	21186108	17463248	19223598	16801592	19959603	8927780	1917239, 10206381, 15477416	19424496	17257284	n.a.	20870969	9329309	n.a.	20935630	n.a.	11258203	9246691	18760389	16141402	n.a.	17254424	n.a.	16030278	15576467
	Study link/ website	n.a.	n.a.	n.a.	n.a.	n.a.	n.a.	n.a.	www.ktl.fi/finriski	n.a.	n.a.	http://www.geenivaramu.ee/index.php?lang=eng	http://www.mrc-epid.cam.ac.uk/Studies/Ely/	http://www.mrc-epid.cam.ac.uk/Studies/Fenland/	n.a.	n.a.	http://epi.gsf.de/kora-gen/index_e.php	www.ifb-adipositas.de	www.ifb-adipositas.de	n.a.	http://kelo.oulu.fi/NFBC/	http://www.orcades.ed.ac.uk/orcades/index.html	http://www.medsci.uu.se/pivus/pivus.htm	n.a.	http://ki.se/ki/jsp/polopoly.jsp?l=en&d=9610	n.a.	http://www.pubcare.uu.se/ULSAM/	http://www.ucl.ac.uk/whitehallII/

## Sheet: ST1C_StudiesCustomVariantSet
	COHORT	BOTNIA (de novo)	Leipzig (de novo)	NTR2	PIVUS	PROSPER	Swedish Twin Registry	TWINGENE	ULSAM
COHORT INFORMATION	Ethnicity		European descent	European descent	European descent	European Descent	European descent	European descent	European descent
	Country		Germany	The Netherlands	Sweden	UK, Ireland and Netherlands	Sweden	Sweden	Sweden
	Study design		Population-based	Population-based	Population-based	Population (trial) based cohort with or with CVD risk factors	Population-based	Population-based	Population-based
GLUCOSE MEASUREMENTS	Sample type		Fasting plasma	Fasting plasma	Fasting plasma	Fasting plasma	Fasting plasma	Fasting plasma	Fasting plasma
	Collection method		Overnight fast	Overnight fasting, glucose measured on samples snapfrozen within 5 hr of collection of blood	Venous blood from antecubital vein	Overnight fast at least 8 hrs	Venous blood from antecubital vein	Venous blood from antecubital vein	Venous blood from antecubital vein
	Assay		Hexokinase/glucose-6-phosphate dehydrogenase method	Vitros 250 glucose assay	Reference method at Uppsala University Hospital	Automated enzymatic (hexokinase) method	Reference method at Uppsala University Hospital	Reference method at Uppsala University Hospital	The glucose dehydrogenase method (Gluc-DH, Merck, Darmstadt, Germany)
	Reference (PMID)		n.a.	n.a.	18489581	n.a.	8981957	8981957	12637978
INSULIN MEASUREMENTS	Sample type		Fasting plasma	Fasting heparin plasma	Fasting plasma	EDTA plasma fasting	Fasting plasma	n.a.	Fasting plasma
	Collection method		Overnight fast	Overnight fasting, Insulin measured or samples snapfrozen within 5 hr of collection of blood	Venous blood from antecubital vein	Morning after overnight fast	Venous blood from antecubital vein	n.a.	Venous blood from antecubital vein
	Assay		Enzyme immunometric assay for IMMULITE automated analyzer (Diagnostic Products, LA, CA)	Immulite 1000 Insulin	Enzymatic-immunological assay at Uppsala University Hospital	ELISA (Mercodia, Uppsala, Sweden)	Radioimmunoassay technique (RIA 100, Pharmacia)	n.a.	Enzymatic-immunological assay (Enzymmun, Boehringer Mannheim, Germany) performed in an ES300 automatic analyser (Boehringer Mannheim)
	Assay sensitivity		n.a.	Intra-assay is < 6.5%, Between-assay is < 6%	n.a.	1 mu/l CVs < 6%	n.a.	n.a.	n.a.
	Reference (PMID)		n.a.	n.a.	18489581	http://www.diagenics.co.uk/documents/mercodia-1011130110.pdf	8981957	n.a.	12637978
PARTICIPANTS	Exclusions		Known T2D, FG ≥ 7 mmol/l	Type 1 diabetes, diabetic treatment,Known T2D, FG ≥ 7mmols	FG ≥ 7mmols, diabetes treatment	Known T2DM or Fasting glucose >=7 mmol/l or taking anti-diabetic medication	FG ≥ 7mmols, diabetes treatment	FG ≥ 7mmols, known T2D,diabetes treatment	FG ≥ 7mmols, diabetes treatment
	Participants with FASTING GLUCOSE N all (% men / % women)		917 (36.2 / 63.8)	925 (37 / 63)	862 (49 / 51)	4,408 (47%/53%)	373 (36 / 64)	8848 (46 / 54)	950 (100 / 0)
	WOMEN with FASTING GLUCOSE N all (% age<51 / % age≥51)		585 (59.7 / 40.3)	585 (53 / 47)	439 (0 / 100)	2,347 (0%/100%)	239 (6 / 94)	4798 (5 / 95)	n.a.
	WOMEN with FASTING GLUCOSE on HORMONE REPLACEMENT THERAPY N all (% age<51 / % age≥51)		n.a.	n.a.	n.a.	n.a.	n.a.	n.a.	n.a.
	Participants with FASTING INSULIN N all (% men / % women)		839 (36.8 / 63.2)	925 (37 / 63)	862 (49 / 51)	4,392 (47%/53%)	282 (35 / 65)	n.a.	942 (100 / 0)
	WOMEN with FASTING INSULIN N all (% age<51 / % age≥51)		530 (57.7 / 42.3)	585 (53 / 47)	439 (0 /100)	2,334 (0%/100%)	183 (6 / 94)	n.a.	n.a.
	FEMALES with FASTING INSULIN on HORMONE REPLACEMENT THERAPY N all (% age<51 / % age≥51)		n.a.	n.a.	n.a.	n.a.	n.a.	n.a.	n.a.
	Age [Mean (SD) men / Mean (SD) women], years		48.9 (14.63) / 47.0 (14.9)	50.1 (14.29) / 47.4 (13.52)	70.1 (0.17) / 70.3 (0.15)	75.01 (3.28) / 75.68 (3.41)	72.7 (10.0) / 74.1 (10.5)	65.3 (8.13) / 64.4(8.14)	71.0 (0.63) / 0 (0)
	WOMEN menopausal status [Mean (SD) women age<51 / Mean (SD) women age≥51], years		n.a.	age<51 N_with_data (% with menopause) / Age>=51 N_with_data (% with menopause): 296 (14%) / 204 (95%)	n.a.	>70	n.a.	n.a.	n.a.
	BMI [Mean (SD) men / Mean (SD) women], kg/m2		29.64 (8.87) / 30.55 (9.48)	25.8 (3.2) / 25.2 (4.2)	26.9 (3.7) / 26.8 (4.6)	26.36 (3.51) / 26.85 (4.57)	25.0 (3.3) / 24.9 (4.2)	26.1 (3.49) / 26.6 (4.18)	25.9 (3.2) / 0 (0)
	WHR [Mean (SD) men / Mean (SD) women], kg/m2		0.97 (0.14) / 0.92 (0.17)	0.89 (0.075) / 0.80 (0.083)	0.94 (0.06) / 0.86 (0.06)	n.a.	0.96 (0.05) / 0.86 (0.07)	0.94 (0.14) / 0.84 (0.08)	0.94 (0.05) / 0 (0)
	Fasting plasma glucose [Mean (SD) men / Mean (SD) women], mmol/l		5.39 (0.49) / 5.31 (0.49)	5.47 (0.51) / 5.30 (0.53)	4.98 (0.51) / 4.90 (0.50)	5.10 (0.59) / 5.01 (0.62)	6.16 (0.47) / 5.96 (0.52)	5.42 (0.56) / 5.25 (0.54)	5.37 (0.56) / 0 (0)
	Fasting insulin [Mean (SD) men / Mean (SD) women], pmol / l		111.32 (205.62) / 101.53 (198.51)	64.6 (38.8) / 61.6 (39.3)	59.6 (35.4) / 57.1 (34.3)	66.63 (72.90) / 70.19 (73.17)	74.1 (33.8) / 79.5 (48.6)	n.a.	84.6 (45.9) / 0 (0)
	Original units		pmol / L	µU / ml	mmol/l µU / ml	mU/L	mmol/l µU / ml	mmol/l	mmol/l µU / ml
GENOTYPING	Genotyping centre		in house genotyping, University of Leipzig	LIFE & BRAIN Center, Bonn, Germany	Uppsala SNP Technology Platform, Uppsala University Hospital, Sweden	Leiden University Medical Center, The Netherlands;	Uppsala SNP Technology Platform, Uppsala University Hospital, Sweden	Uppsala SNP Technology Platform, Uppsala University Hospital, Sweden	Uppsala SNP Technology Platform, Uppsala University Hospital, Sweden
	Genotyping Array		Applied Biosystems Taqman®	IlluminaTM Human660W-Quad	Illumina Metabochip	Illumina Human660W-Quad_v1_A	Illumina Metabochip	llumina HumanOmniExpress	Illumina Metabochip + Illumina Golden Gate custom assay
	Genotyping calling algorithm		Taqman Allelic Discrimination	Beadstudio	GenCall	Genome Studio	GenCall	GenomeStudio 2010.3	GenCall
	Sample call rate [filter detail / N individuals excluded]		> 95%	≥ 90% / 39	≥ 90% [0]	>97.5% [219]	≥ 90% [26]	>97% [10]	≥ 90% [5]
SAMPLE QC	Heterozygosity [filter detail / N individuals excluded]		n.a.	-0.1 < F < 0.1 / 14	(F-mean(F))/sd(Z) ≥ 5 [4]	Mean +/- 4 x SD / 40	n.a.	(F-mean(F))/sd(Z) ≥ 5 [49]	(F-mean(F))/sd(Z) ≥ 5 [7]
	Ethnic outliers / other exclusions [N]		n.a.	Gender and IBD mismatches, Ethnic outliers / 17	n.a.	In total, 560 of 5804 samples were excluded for various reasons too complex to summarise here, mainly because the sample and SNP call rates have to be re-applied after other filters have created more missing genotpyes. Includes 170 with IBD > 0.35, 61 with gender mismatch, 40 ethnic outliers, 40 excess hetero- or homozygosity, etc.	n.a.	n.a.	n.a.
	MAF [filter detail / N SNPs excluded]		n.a.	≥1% / 20698	n.a.	0% [0]	n.a.	1% [79893]	n.a.
SNP QC (prior to imputation)	HWE [filter detail / N SNPs excluded]		n.a.	P>0.00001 / 938	P>10-6 [36]	10-6	P>10-6 [228]	P>10-7 [3071]	P>10-6 [124]
	Call rate [filter detail / N SNPs excluded]		n.a.	≥95% / 1474	≥ 90% [315]	95% [4,298]	≥ 90% [1612]	>97% [3922]	≥ 90% [2320]
	Other		n.a.	n.a.	n.a.	n.a.	n.a.	n.a.	n.a.
	SNP number in QC'd dataset		n.a.	528072	185450	557192	183961	644556	183357
IMPUTATION STATS	Imputation software		n.a.	IMPUTE	n.a.	MACH	n.a.	IMPUTE v2	n.a.
	Imputation quality metrics		n.a.	Maf > 1%, Proper_info > 0.40, HWE P > 0.00001	n.a.	r2_hat	n.a.	n.a.	n.a.
	Other SNP QC filters applied?		n.a.	n.a.	n.a.	n.a.	n.a.	n.a.	n.a.
DATA ANALYSIS	Total SNPs included in the analysis- FG men	2	3	64	19	40	19	40	25
	Total SNPs included in the analysis- FG women	2	3	64	19	40	19	40	n.a.
	Total SNPs included in the analysis- FI men	2	3	64	19	40	19	n.a.	25
	Total SNPs included in the analysis- FI women	2	3	64	19	40	19	n.a.	n.a.
	Trait transformation FASTING GLUCOSE		untransformed	Untransformed	Untransformed	Untransformed	Untransformed	Untranformed	Untransformed
	Trait transformation FASTING INSULIN		natural logarithm	Natural log	Natural log	Natural log	Natural log	n.a.	Natural log
	Adjustments		Age (and BMI)	Age (and BMI)	Age (and BMI)	Age, age^2, study centre (Glasgow/ Cork/ Leiden), ancestry principal components 1-4	Age, family structure (and BMI)	age, correlation structure (and BMI)	Age (and BMI)
	Analysis method		Linear regression	Linear Regression	Linear regression	Linear regression	Linear mixed effects models	linear regression with robust standard errors	Linear regression
	Software for analysis		SPSS	SNPtest	R	R version 2.13.0	R (lme4 package)	plink	R
REFERENCES	Reference cohort (PMID)		19584900	17254420	16141402	n.a.	17254424	17254424	16030278
	Reference GWAS (PMID)		20081858	20477721	n.a.	n.a.	n.a.	n.a.	n.a.
	Website		http://www.ifb-adipositas.de/en	http://www.tweelingenregister.org/	http://www.medsci.uu.se/pivus/pivus.htm	http://www.lumc.nl/rep/9099/att/100818011148421.pdf	http://ki.se/ki/jsp/polopoly.jsp?d=9610&l=en	n.a.	http://www2.pubcare.uu.se/ULSAM/index.htm

## Sheet: ST1D_FamilyStudies
	COHORT	GoDarts Dundee (denovo)	FHS-discovery	FamHS-discovery	SARDINIA-discovery
COHORT INFORMATION	Ethnicity	European descent	European descent	Caucasian	Sardinian
	Country	Scotland UK	USA	USA	Italy
	Study design	Population-based	Population-based	Population-based	Family Population-based
FASTING GLUCOSE MEASUREMENTS	Sample type	Fasting plasma	Fasting plasma	Fasting serum	Fresh Serum
	Collection method	Overnight	≥8 hrs overnight fast	Overnight fast ≥ 8 hrs	Overnight fast
	Assay		Hexokinase reagent kit (a-gent glucose test, Abbott, South Pasadena, California)	Glucose-oxidase (Kodak Ektachem 700 Analyzer, Rochester, NY)	n.a.
	Reference (PMID)		9518396	15136067	n.a.
FASTING INSULIN MEASUREMENTS	Sample type		Fasting plasma	Fasting serum	Fresh Serum
	Collection method		≥8 hrs overnight fast	Overnight fast ≥ 8 hrs	Fasting venous blood was immediatelly centrifuged and serum frozen max 4 days at -20°C until measurement
	Assay		DPC Coat-A-Count RIA (total immunoreactive insulin)	Radioimmunoassay (Coat-A--Count, Diagnostic Products Corporation, Los Angeles, CA)	SR 1-Ares Serono/Immulite 1000-Medical Systems
	Assay sensitivity		1.2 microU / mL	2.0 mU/L	n.a.
	Reference (PMID)		9518396	15136067	n.a.
PATICIPANTS	Exclusions		Non-fasting individuals, Type 1 diabetes, Other diabetic treatment, Fasting glucose ≥ 7 mmol/l	Non-fasting or fastiing time < 8 hours, or with known diabetes, or FG ≥ 126 mg/dl	Known T2D, FG ≥ 7mmol/l
	Participants with FASTING GLUCOSE N all (% men / % women)		6479 (46% / 54%)	554 (52.5% / 47.5%)	5143 (41.4%/58.6%)
	WOMEN with FASTING GLUCOSE N all (% age<51 / % age≥51)		3498 (68% / 32%)	263 (24.3%/ 75.7%)	3014 (69.1%/30.9%)
	WOMEN with FASTING GLUCOSE on HORMONE REPLACEMENT THERAPY N all (% age<51 / % age≥51)		361 (29.9% / 70.1%)	105 (46.7% / 53.3%)	169 (15.4%/84.6%)
	Participants with FASTING INSULIN N all (% men / % women)		6440 (46.4%/ 53.6%)	552 (52.7%/ 47.3%)	5014 (41.6%/58.4%)
	WOMEN with FASTING INSULIN N all (% age<51 / % age≥51)		3240 (67.2%/ 32.8%)	261 (24.5%/ 75.5%)	2927 (69.1%/30.9%)
	FEMALES with FASTING INSULIN on HORMONE REPLACEMENT THERAPY N all (% age<51 / % age≥51)		342 (29.2%/ 70.8%)	105 (46.7%/ 53.3%)	160 (86.3%/13.7%)
	Age [Mean (SD) men / Mean (SD) women], years		45.9 (11.5) / 46.0 (11.6)	50.69 (12.45) / 56.47 (10.40)	42.1 (17.4) / 42.6 (17.0)
	WOMEN menopausal status [Mean (SD) women age<51 / Mean (SD) women age≥51], years		3471/1244(35%)	47.02 (4.41) /61.64 (5.97)	44.0 (6.0) / 49.1 (5.5)
	BMI [Mean (SD) men / Mean (SD) women], kg/m2		27.7 (4.2) / 25.9 (5.5)	27.86 (4.10) / 27.48 (6.0)	25.7 (3.9) / 24.4 (4.7)
	WHR [Mean (SD) men / Mean (SD) women], kg/m2		0.96 (0.05) / 0.83 (0.08)	0.96 (0.06) / 0.89 (0.08)	0.92 (0.07) / 0.82 (0.08)
	Fasting plasma glucose [Mean (SD) men / Mean (SD) women], mmol/l		5.35 (0.45) / 5.06 (0.47)	5.28 (0.48) / 5.04 (0.53)	5.5 (0.6) / 5.2 (0.6)
	Fasting insulin [Mean (SD) men / Mean (SD) women], pmol / l		31.7 (17.7) / 28.2 (15.1)	73.29 (46.26) / 64.47 (40.53)	39.3 (5.8) / 39.6 (5.7)
	Original units		µU / ml	mU / L	n.a.
GENOTYPING	Genotyping platform and SNP panel		Affymetrix 500K and MIPS 50K	Illumina HumHap 550 chip	Laboratory of Genetics, National Institute of Aging, Baltimore, USA
	Genotyping centre		Affymetrix	Washington University Genome Center	Illumina Metabochip
	Genotyping calling algorithm		BRLMM	Illumina HumMap 550 chip	GeneCall
Sample QC	Sample call rate [filter detail / N individuals excluded]		97% [102]	> 98%	≥ 98% [exclude if <98%/308]
	Heterozygosity [filter detail / N individuals excluded]		5 SD from mean (< 25.758% or > 29.958%) [16]	n.a.	n.a.
	Ethnic outliers / other exclusions [N]		> 1000 Mendelian errors (1)	n.a.	Mismatch with family members [7]; Mismatch with Affy genotypes [97]
	Individuals for analysis FG	2474	6479	554	4106
	Individuals for analysis FI-men	n.a.	2675	552	4008
SNP QC (prior to imputation)	MAF [filter detail / N SNPs excluded]		1% [68953]	0.01	> 0 [exclude if MAF=0/ 43,964]
	HWE [filter detail / N SNPs excluded]		10-6 [20,999]	10-6 [2]	10-6 [exclude if p≤10-6 / 119]
	Call rate [filter detail / N SNPs excluded]		95% [23,312]	0.98	≥ 95% [exclude if <95% / 12109]
	Other		n.a.	n.a.	Mendelian Errors [exclude if errors in 2% of the families / 1534]
	SNP number in QC'd dataset		378163	456293	136393
IMPUTATION STATS	Imputation software		MACH	MACH	n.a.
	Imputation quality metrics		r2hat > 0.3	Proper-info > 0.3	n.a.
	Other SNP QC filters applied?		MAF > 1%	MAF > 1%, HWE > 10-6	n.a.
	Total SNPs included in the analysis- FG	2	2436800	2243158	2252228
	Total SNPs included in the analysis- FI	n.a.	2435711	2243158	2252228
	Trait transformation FASTING GLUCOSE		Untransformed	Untransformed	Untransformed
	Trait transformation FASTING INSULIN		Natural log	Natural log	Natural log
	Adjustments		Sex-specific residuals adjusted for age and age2	Age, age^2, sex, field center	Age, age2, Sex
	Analysis method		Linear mixed effect models	MIXED model	Linear Mixed Regression
	Software for analysis		LMEKIN (R package)	SAS 9.1.3 SP 4	MERLIN
	SNPs λ value -FG
	SNPs λ value -FI	n.a.
REFERENCES	Reference cohort (PMID)		474565 (offspring cohort) & 17372189 (generation 3 cohort)	8651220	16934002
	Reference GWAS (PMID)		n.a.	n.a.	n.a.
	Website		http://www.ncbi.nlm.nih.gov/projects/gap/cgi-bin/study.cgi?study_id=phs000007.v2.p1	https://dsgweb.wustl.edu/fhscc/	http://sardinia.nia.nih.gov/
