# Supplementary material for: Sex-dimorphic genetic effects and novel loci for fasting glucose and insulin variability
Source: Nat Commun. 2021 Jan 5;12:24. doi: 10.1038/s41467-020-19366-9 (PMC7785747; doi:10.1038/s41467-020-19366-9)
Supplement: Supplementary file 6 — Supplementary Data 2 [file 41467_2020_19366_MOESM6_ESM.xlsx]

## Sheet: Sheet1
Supplementary Data 2. Sex-combined, sex-specific and sex-dimorphic meta-analysis results for 36 established FG variants. The -log10 P values obtained from Cochran's Q-test are also shown.
SNP	Chr	Position (b37)	Gene	Effect allele	Other allele	EAF	Sex-combined effect	Sex-combined SE	Sex-combined P	Sex-combined N	Sex-combined heterogeneity index I2 Pvalue	Male-specific effect	Male-specific SE	Male-specific P	Male-specific N	Female-specific effect	Female-specific SE	Female-specific P	Female-specific N	Sex-dimorphic P	Sex heterogeneity (Cochran’s Q-test ) P	Sex-dimorphic heterogeneity index I2 Pvalue
rs340874	1	214159256	PROX1	C	T	0.525938	0.015662	0.001958	1.34e-15	150307	0.2	0.010196	0.002919	0.000481	67126	0.020339	0.002757	1.69e-13	72042	3.42e-15	0.011564	0.18
rs780094	2	27741237	GCKR	C	T	0.609904	0.030764	0.002075	1.16e-49	134137	0.86	0.030446	0.00315	4.49e-22	59278	0.031277	0.002949	3.06e-26	63738	1.97e-45	0.847351	0.97
rs560887	2	169763148	G6PC2	C	T	0.685027	0.068941	0.002345	6.56e-190	119261	0.01	0.068552	0.003592	3.69e-81	51087	0.067414	0.003316	8.08e-92	57035	1.4e-169	0.815899	0.01
rs11715915	3	49455330	AMT	C	T	0.668017	0.011126	0.002156	2.5e-07	137092	0.01	0.007848	0.003235	0.015284	60718	0.013177	0.00306	1.68e-05	65235	4.96e-06	0.231413	0.01
rs11708067	3	123065778	ADCY5	A	G	0.771257	0.022815	0.002362	4.71e-22	150444	0.09	0.016853	0.003556	2.19e-06	67195	0.026993	0.003325	5.01e-16	72110	6.55e-20	0.037304	0.07
rs11920090	3	170717521	SLC2A2	T	A	0.867635	0.026626	0.003035	1.85e-18	127345	1	0.025304	0.00456	2.94e-08	55865	0.027999	0.004346	1.22e-10	60341	2e-16	0.668764	1
rs7651090	3	185513392	IGF2BP2	A	G	0.68357	-0.011861	0.002307	2.78e-07	123259	0.11	-0.015764	0.003494	6.53e-06	54394	-0.010544	0.003299	0.001399	57771	2.3e-07	0.27726	0.12
rs7708285	5	76425867	ZBED3	G	A	0.282676	0.011116	0.002476	7.22e-06	125357	0.13	0.011342	0.003741	0.002442	57159	0.012322	0.00356	0.000541	61165	2.53e-05	0.84938	0.14
rs4869272	5	95539448	PCSK1	C	T	0.323538	-0.017425	0.002118	2.03e-16	138531	0.76	-0.012632	0.003199	7.95e-05	61417	-0.022133	0.002999	1.64e-13	65975	6.09e-16	0.030261	0.76
rs17762454	6	7213200	RREB1	C	T	0.735054	-0.009979	0.00234	2.02e-05	135143	1	-0.009697	0.003521	0.005905	59708	-0.008223	0.003345	0.013989	64296	0.001099	0.761622	1
rs9368222	6	20686996	CDKAL1	C	A	0.708391	-0.01353	0.002279	2.99e-09	134059	0.1	-0.016737	0.003443	1.19e-06	59197	-0.010649	0.003243	0.00103	63723	3.38e-08	0.198058	0.07
rs2191349	7	15064309	DGKB/TMEM195	G	T	0.477985	-0.026933	0.002029	3.51e-40	134164	0.34	-0.031637	0.003073	7.95e-25	59276	-0.025152	0.002871	2.06e-18	63749	2.09e-40	0.123056	0.54
rs4607517	7	44235668	GCK	G	A	0.838785	-0.059017	0.002822	4.32e-97	126788	0.19	-0.059183	0.004258	7.12e-44	55863	-0.057621	0.004031	2.66e-46	60340	4.88e-87	0.789906	0.26
rs6943153	7	50791579	GRB10	C	T	0.653511	-0.015368	0.002086	1.81e-13	138442	0.79	-0.014914	0.003131	1.94e-06	61363	-0.014948	0.002949	4.1e-07	65940	3.14e-11	0.993748	0.92
rs983309	8	9177732	PPP1R3B	G	T	0.863639	-0.029338	0.003086	2.09e-21	139527	0.02	-0.026715	0.00455	4.44e-09	62293	-0.031906	0.00441	4.85e-13	66095	1.4e-19	0.412609	0.02
rs11558471	8	118185733	SLC30A8	A	G	0.671211	0.027144	0.002197	5.09e-35	134297	0.39	0.021848	0.00331	4.24e-11	59590	0.031927	0.003111	1.13e-24	64295	4.73e-33	0.026523	0.35
rs7034200	9	4289050	GLIS3	A	C	0.49084	0.015853	0.002055	1.28e-14	126768	0.28	0.013933	0.0031	7.06e-06	55854	0.016883	0.002915	7.11e-09	60329	2.12e-12	0.487988	0.25
rs10811661	9	22134094	CDKN2B	T	C	0.802861	0.021805	0.002797	6.71e-15	124119	0.14	0.016756	0.004263	8.55e-05	54703	0.024655	0.003977	5.86e-10	58326	2e-12	0.175421	0.11
rs16913693	9	111680359	IKBKAP	T	G	0.946609	0.04376	0.006072	5.98e-13	140412	1	0.045235	0.008998	5.08e-07	62967	0.044075	0.00862	3.23e-07	66306	6.85e-12	0.925831	1
rs3829109	9	139256766	DNLZ	G	A	0.690678	0.015269	0.002623	6.03e-09	115048	0.65	0.017136	0.003756	5.15e-06	55645	0.013089	0.003677	0.000374	58849	5.37e-08	0.441322	0.68
rs10885122	10	113042093	ADRA2A	G	T	0.862468	0.027256	0.003162	7.09e-18	134154	0.97	0.024116	0.004765	4.25e-07	59271	0.0288	0.004465	1.16e-10	63744	2.54e-15	0.473187	0.98
rs4506565	10	114756041	TCF7L2	A	T	0.693619	-0.021991	0.002183	7.65e-24	147361	0.06	-0.026217	0.003307	2.34e-15	65363	-0.018546	0.003096	2.16e-09	70863	3.63e-22	0.090413	0.04
rs11605924	11	45873091	CRY2	A	C	0.489367	0.022972	0.002148	1.18e-26	120316	1	0.02664	0.003279	4.74e-16	51527	0.018715	0.003044	8.1e-10	57650	2.89e-23	0.076526	1
rs7944584	11	47336320	MADD	A	T	0.731945	0.024236	0.002387	3.44e-24	127293	0.62	0.022726	0.003651	4.98e-10	55840	0.023879	0.003398	2.2e-12	60320	7.34e-20	0.81724	0.64
rs174550	11	61571478	FADS1	T	C	0.646586	0.0184	0.002141	8.78e-18	134188	1	0.018567	0.003237	9.96e-09	59291	0.018055	0.003033	2.71e-09	63758	1.45e-15	0.908102	1
rs11603334	11	72432985	ARAP1	G	A	0.814237	0.01992	0.002547	5.52e-15	150382	1	0.023328	0.003794	8.03e-10	67166	0.016151	0.003586	6.78e-06	72077	2.43e-13	0.169204	1
rs10830963	11	92708710	MTNR1B	C	G	0.696535	-0.076802	0.002473	1.24e-211	122846	0.01	-0.078396	0.003689	3.61e-100	53980	-0.074236	0.003521	1.36e-98	57727	2.63e-195	0.414579	0.01
rs2657879	12	56865338	GLS2	A	G	0.801864	-0.010989	0.002756	6.73e-05	126059	0.33	-0.010842	0.00414	0.008835	55748	-0.012745	0.003974	0.001349	59178	0.000189	0.740265	0.51
rs10747083	12	133041618	P2RX2	A	G	0.66086	0.014758	0.002248	5.38e-11	137490	0.56	0.014555	0.003334	1.29e-05	60939	0.014637	0.003183	4.31e-06	65412	1.86e-09	0.985842	0.45
rs11619319	13	28487599	PDX1	A	G	0.764539	-0.017954	0.002379	4.63e-14	138557	1	-0.015293	0.00356	1.76e-05	61430	-0.020759	0.003389	9.26e-10	65988	6.96e-13	0.265981	1
rs576674	13	33554302	KL	G	A	0.170784	0.016466	0.003034	5.86e-08	127679	1	0.01752	0.004526	0.000109	56538	0.015571	0.004269	0.000267	60002	7.19e-07	0.754035	1
rs3783347	14	100839261	WARS	G	T	0.772265	0.016837	0.002517	2.31e-11	138431	0.6	0.017814	0.003776	2.42e-06	61364	0.01649	0.003576	4.07e-06	65928	3.55e-10	0.799067	0.85
rs11071657	15	62433962	FAM148B/VPS13C/C2CD4A/B	A	G	0.629656	0.014928	0.002793	9.23e-08	80504	0.01	0.009336	0.004367	0.032538	31613	0.018842	0.00392	1.56e-06	37752	9.78e-07	0.105236	0.01
rs2302593	19	46196634	GIPR	C	G	0.504223	0.013031	0.002318	1.94e-08	117730	0.06	0.012124	0.00344	0.000428	51723	0.011564	0.003284	0.000433	55422	4.08e-06	0.906212	0.08
rs6113722	20	22557099	FOXA2	G	A	0.932817	0.036348	0.005176	2.27e-12	132511	1	0.0461	0.008	7.3e-09	58783	0.029256	0.007391	7.62e-05	62600	2.1e-11	0.120295	1
rs6072275	20	39743905	TOP1	G	A	0.813994	-0.017402	0.002738	2.15e-10	134194	0.34	-0.019287	0.004112	2.78e-06	59293	-0.016729	0.00388	1.64e-05	63762	1.54e-09	0.650991	0.28
