# Supplementary material for: Sex-dimorphic genetic effects and novel loci for fasting glucose and insulin variability
Source: Nat Commun. 2021 Jan 5;12:24. doi: 10.1038/s41467-020-19366-9 (PMC7785747; doi:10.1038/s41467-020-19366-9)
Supplement: Supplementary file 7 — Supplementary Data 3 [file 41467_2020_19366_MOESM7_ESM.xlsx]

## Sheet: Sheet1
Supplementary Data 3. Sex-combined, sex-specific and sex-dimorphic meta-analysis results for 19 established FI variants. The -log10 P values obtained from Cochran's Q-test are also shown.
SNP	Chr	Position (b37)	Gene	Effect allele	Other allele	EAF	Sex-combined effect	Sex-combined SE	Sex-combined P	Sex-combined N	Sex-combined heterogeneity index I2 Pvalue	Male-specific effect	Male-specific SE	Male-specific P	Male-specific N	Female-specific effect	Female-specific SE	Female-specific P	Female-specific N	Sex-dimorphic P	Sex heterogeneity (Cochran’s Q-test ) P	Sex-dimorphic heterogeneity index I2 Pvalue
rs2820436	1	219640680	LYPLAL1	C	A	0.659159	0.015629	0.002646	3.58e-09	94701	1	0.014966	0.004112	0.000275	41681	0.018509	0.003812	1.22e-06	45785	1.01e-08	0.527488	1
rs780094	2	27741237	GCKR	C	T	0.606271	0.019402	0.002491	7.13e-15	96429	1	0.018173	0.00381	1.87e-06	43416	0.020869	0.003639	1e-08	45788	8.25e-13	0.608981	1
rs1530559	2	135755629	YSK4	A	G	0.553506	0.011831	0.002602	5.5e-06	100922	0.03	0.016683	0.003957	2.51e-05	45605	0.010442	0.003786	0.005832	48082	3.08e-06	0.254387	0.04
rs10195252	2	165513091	COBLL1/GRB14	C	T	0.412606	-0.012257	0.002503	9.87e-07	96442	0.35	-0.006809	0.0038	0.073165	43417	-0.017697	0.003646	1.23e-06	45790	1.54e-06	0.038695	0.3
rs2943645	2	227099180	IRS1	C	T	0.37627	-0.012569	0.002535	7.22e-07	96441	1	-0.022202	0.003876	1.04e-08	43416	-0.007322	0.00368	0.046622	45790	1.04e-08	0.005383	1
rs17036328	3	12390484	PPARG	T	C	0.833253	0.013929	0.003653	0.000138	93167	1	0.011357	0.005576	0.04169	41759	0.013445	0.005247	0.010409	44183	0.004712	0.785081	1
rs3822072	4	89741269	FAM13A	G	A	0.524619	-0.007472	0.002408	0.001926	97654	1	-0.008579	0.003687	0.019994	43944	-0.009082	0.003482	0.009109	46475	0.002221	0.920968	1
rs9884482	4	106081636	TET2	T	C	0.605914	-0.014924	0.002475	1.69e-09	100804	0.81	-0.01522	0.003773	5.54e-05	45593	-0.017715	0.003569	7.04e-07	48080	1.3e-09	0.630961	0.98
rs6822892	4	157734675	PDGFC	A	G	0.666455	0.010902	0.002576	2.35e-05	100892	0.76	0.015786	0.003935	6.1e-05	45584	0.006075	0.003736	0.103931	48073	8.54e-05	0.07353	0.63
rs4865796	5	53272664	ARL15	A	G	0.657003	0.015619	0.002539	7.86e-10	100925	0.85	0.017741	0.003873	4.71e-06	45605	0.015004	0.00367	4.39e-05	48085	6.53e-09	0.608098	0.86
rs459193	5	55806751	ANKRD55/MAP3K1	G	A	0.71215	0.014927	0.002686	2.8e-08	100912	1	0.015149	0.004088	0.000213	45597	0.013489	0.003877	0.000507	48080	2.46e-06	0.768271	1
rs6912327	6	34764922	C6orf107/UHRF1BP1	C	T	0.216334	-0.014816	0.003255	5.41e-06	90237	1	-0.018526	0.005113	0.000293	39632	-0.011463	0.004729	0.015369	43370	7.47e-05	0.310517	1
rs2745353	6	127452935	RSPO3	T	C	0.511044	0.011284	0.002477	5.31e-06	96445	0.26	0.007152	0.003775	0.05818	43418	0.014769	0.003624	4.65e-05	45792	4.12e-05	0.14557	0.23
rs1167800	7	75176196	HIP1	A	G	0.541908	0.017221	0.002565	1.96e-11	88445	1	0.017705	0.003798	3.19e-06	41854	0.017357	0.003617	1.63e-06	43916	1.92e-10	0.947117	1
rs983309	8	9177732	PPP1R3B	G	T	0.8482	-0.028512	0.00368	9.8e-15	100573	0.71	-0.028057	0.005498	3.4e-07	45613	-0.031946	0.005325	2.03e-09	47725	3.37e-14	0.611418	0.68
rs7903146	10	114758349	TCF7L2	C	T	0.713199	0.017926	0.00275	7.33e-11	100838	0.01	0.020616	0.004207	9.74e-07	45475	0.016049	0.00402	6.6e-05	48128	2.11e-09	0.43259	0.01
rs35767	12	102875569	IGF1	G	A	0.803768	0.016271	0.003367	1.38e-06	92624	0.74	0.023071	0.005102	6.21e-06	41757	0.01235	0.004868	0.011201	44184	1.45e-06	0.128433	0.72
rs1421085	16	53800954	FTO	T	C	0.578326	-0.018411	0.002529	3.5e-13	96443	1	-0.023528	0.003876	1.31e-09	43416	-0.015635	0.003674	2.11e-05	45792	1.16e-12	0.139467	1
rs731839	19	33899065	PEPD	A	G	0.645264	-0.014221	0.002532	1.98e-08	100915	0.69	-0.014925	0.00384	0.000103	45598	-0.01247	0.003657	0.000653	48082	1.57e-06	0.643369	0.66
