# Supplementary material for: Sex-dimorphic genetic effects and novel loci for fasting glucose and insulin variability
Source: Nat Commun. 2021 Jan 5;12:24. doi: 10.1038/s41467-020-19366-9 (PMC7785747; doi:10.1038/s41467-020-19366-9)
Supplement: Supplementary file 8 — Supplementary Data 4 [file 41467_2020_19366_MOESM8_ESM.xlsx]

## Sheet: Sheet1
Supplementary Table 4. Novel genetic loci exerting genome-wide significant sex-dimorphic or sex-homogeneous effects on FI/FG in individuals without diabetes.
Primary trait	SNP	Chr:Pos	Nearest	Alleles (effect/	EAF	Analysis	FG effect (SE)	FG P	FG N	FI effect (SE)	FI P	FI N
				other)
FI	rs7798471	7:6744957	ZNF12	C/T	0.273	Sex-combined	0.0042 (0.0026)	0.109	106431	0.0166 (0.0032)	2.41x10-7	71616
						I2 sex-combined		0.71			0.69
						Sex-specific (men)	0.0026 (0.0040)	0.517	43868	0.0067 (0.0051)	0.182	29394
						Sex-specific (women)	0.0063 (0.0036)	0.082	51424	0.0262 (0.0046)	1.55 x10-8	34987
						Sex-dimorphic		0.178			4.54x10-8
						Sex heterogeneity		0.493			4.6x10-3
						I2 sex-dimorphic		0.6			0.53
FG	rs11919595	3:142617816	ZBTB38	T/C	0.919	Sex-combined	0.0248 (0.0043)	9.75x10-9	138567	-0.0022 (0.0053)	0.684	100922
						I2 sex-combined		0.26			0.71
						Sex-specific (men)	0.0238 (0.0065)	2.46x10-4	61440	-0.0112 (0.0081)	0.167	45603
						Sex-specific (women)	0.0252 (0.0061)	4.10x10-5	65998	-0.0011 (0.0077)	0.885	48084
						Sex-dimorphic		2.64x10-7			0.382
						Sex heterogeneity		0.879			0.367
						I2 sex-dimorphic		0.42			0.89
FG	rs223486	4:103684953	MANBA, UBE2D3	C/G	0.507	Sex-combined	0.0135 (0.0025)	3.92x10-8	91405	-0.0002 (0.0029)	0.954	65353
						I2 sex-combined		0.07			0.12
						Sex-specific (men)	0.0171 (0.0039)	1.12x10-5	36510	-0.0067 (0.0047)	0.158	26054
						Sex-specific (women)	0.0140 (0.0035)	5.22x10-5	43756	0.0042 (0.0042)	0.327	32064
						Sex-dimorphic		1.77x10-8			0.228
						Sex heterogeneity		0.552			0.088
						I2 sex-dimorphic		0.1			0.11
FG	rs1281962	6:153431376	RGS17	C/G	0.538	Sex-combined	0.0106 (0.0019)	3.61x10-8	151151	0.0015 (0.0023)	0.525	104730
						I2 sex-combined		0.19			1
						Sex-specific (men)	0.0059 (0.0029)	0.043	67494	0.0014 (0.0036)	0.692	47651
						Sex-specific (women)	0.0139 (0.0027)	2.60x10-7	73089	0.0032 (0.0034)	0.336	50404
						Sex-dimorphic		2.19x10-7			0.582
						Sex heterogeneity		0.042			0.711
						I2 sex-dimorphic		0.17			1
FG	rs2785137	10:95386207	PDE6C	G/A	0.649	Sex-combined	0.0117 (0.0021)	4.97x10-8	136750	-0.0027 (0.0025)	0.282	99243
						I2 sex-combined		0.39			1
						Sex-specific (men)	0.0088 (0.0032)	0.006	59688	-0.0050 (0.0038)	0.194	43936
						Sex-specific (women)	0.0147 (0.0030)	1.28x10-6	65923	0.0010 (0.0036)	0.776	48072
						Sex-dimorphic		1.88x10-7			0.413
						Sex heterogeneity		0.185			0.254
						I2 sex-dimorphic		0.45			1
FG	rs7178572	15:77747190	HMG20A	G/A	0.688	Sex-combined	0.0119 (0.0021)	2.70x10-8	138579	0.0020 (0.0025)	0.443	100920
						I2 sex-combined		1			1
						Sex-specific (men)	0.0146 (0.0032)	5.52x10-6	61440	-0.0002 (0.0039)	0.968	45603
						Sex-specific (women)	0.0095 (0.0030)	0.002	66000	0.0027 (0.0037)	0.453	48082
						Sex-dimorphic		2.33x10-7			0.754
						Sex heterogeneity		0.251			0.587
						I2 sex-dimorphic		1			1
FG	rs6598541	15:99271135	IGF1R	A/G	0.362	Sex-combined	0.0121 (0.0021)	1.04x10-8	138505	0.0063 (0.0025)	0.013	100921
						I2 sex-combined		0.41			0.53
						Sex-specific (men)	0.0114 (0.0032)	3.50x10-4	61403	0.0052 (0.0039)	0.178	45601
						Sex-specific (women)	0.0131 (0.0030)	1.23x10-5	65963	0.0071 (0.0036)	0.053	48085
						Sex-dimorphic		1.17x10-7			0.062
						Sex heterogeneity		0.689			0.728
						I2 sex-dimorphic		0.37			0.68
FG	rs8044995	16:68189340	NFATC3	G/A	0.836	Sex-combined	0.0162 (0.0028)	5.76x10-9	127333	-0.0022 (0.0034)	0.521	90483
						I2 sex-combined		0.43			0.84
						Sex-specific (men)	0.0113 (0.0042)	0.007	55860	-0.0047 (0.0051)	0.357	40461
						Sex-specific (women)	0.0197 (0.0039)	5.44x10-7	60334	0.0002 (0.0049)	0.964	42787
						Sex-dimorphic		9.17x10-8			0.653
						Sex heterogeneity		0.145			0.484
						I2 sex-dimorphic		0.36			1
	FG: fasting glucose; FI: fasting insulin; Chr: chromosome; Pos: Position GRCh37; EAF: allele frequency of the primary trait (FG or FI) raising allele from the sex-combined meta-analyses. Per allele effect (SE) for FI represents changes of natural-log transformed levels of this trait. Sex heterogeneity represents the differences in allelic effects between sexes. The Cochran's Q-test (for sex heter…
