# Supplementary material for: Sex-dimorphic genetic effects and novel loci for fasting glucose and insulin variability
Source: Nat Commun. 2021 Jan 5;12:24. doi: 10.1038/s41467-020-19366-9 (PMC7785747; doi:10.1038/s41467-020-19366-9)
Supplement: Supplementary file 9 — Supplementary Data 5 [file 41467_2020_19366_MOESM9_ESM.xlsx]

## Sheet: Sheet1
Supplementary Data 5. Look-up of novel SNPs (lead or proxy) from sex-combined meta-analysis in a previous MAGIC meta-analysis.
Lead SNP	Chr	Position b37	Gene	Alleles (effect/other)	P	Proxy (r2) in Scott et al. 2012	P in Scott et al. 2012
rs11919595	3	142617816	ZBTB38	T/C	9.75x10-9	-	2.5x10-6
rs223486	4	103684953	MANBA/UBE2D3	C/G	3.92x10-8	rs150895 (0.99)	1.0x10-5
rs1281962	6	153431376	RGS17	C/G	3.61x10-8	-	1.3x10-7
rs2785137	10	95386207	PDE6C	G/A	4.97x10-8	-	4.9x10-7
rs7178572	15	77747190	HMG20A	G/A	2.70x10-8	-	1.6x10-7
rs6598541	15	99271135	IGF1R	A/G	1.04x10-8	-	2.2x10-6
rs8044995	16	68189340	NFATC3	G/A	5.76x10-9	rs7193701 (1.00)	3.7x10-5
