# Supplementary material for: Sex-dimorphic genetic effects and novel loci for fasting glucose and insulin variability
Source: Nat Commun. 2021 Jan 5;12:24. doi: 10.1038/s41467-020-19366-9 (PMC7785747; doi:10.1038/s41467-020-19366-9)
Supplement: Supplementary file 10 — Supplementary Data 6 [file 41467_2020_19366_MOESM10_ESM.xlsx]

## Sheet: Sheet1
Supplementary Data 6. Genetic correlations between FI and 201 traits available in the LDhub.
Trait	PMID	Category	Ethnicity	rgall	SEall	Pall	rgwomen	SEwomen	Pwomen	rgmen	SEmen	Pmen	rgmeta	Cochran’s Q	Cochran’s Q-test P	I2
Fathers age at death	27015805	aging	European	-0.2833	0.0982	0.0039	-0.2748	0.1195	0.0215	-0.2526	0.1304	0.0528	-0.264666	0.0157535	0.900117	0
Mothers age at death	27015805	aging	European	-0.1988	0.0956	0.0376	-0.1828	0.1215	0.1324	-0.1876	0.117	0.1089	-0.185291	0.000809806	0.977298	0
Parents age at death	27015805	aging	European	-0.1731	0.1179	0.142	-0.0388	0.1406	0.7827	-0.275	0.1421	0.0529	-0.155647	1.39613	0.237373	0.283734
Birth weight	27680694	anthropometric	European	-0.0892	0.0513	0.082	-0.0985	0.0664	0.1383	-0.0706	0.0619	0.2541	-0.0835726	0.0944607	0.758581	0
BMI_female	30239722	anthropometric	European	0.5682	0.0425	1.06e-40	0.5926	0.0585	4.01e-24	0.4546	0.0507	3.29e-19	0.513793	3.17785	0.0746431	0.685321
BMI_male	30239722	anthropometric	European	0.5426	0.0436	1.47e-35	0.4851	0.0557	2.97e-18	0.5189	0.0556	1.05e-20	0.50203	0.184447	0.667579	0
Body mass index	30239722	anthropometric	European	0.5587	0.0399	1.93e-44	0.5549	0.056	3.57e-23	0.4766	0.0491	2.71e-22	0.510632	1.1053	0.293106	0.0952684
Child birth length	25281659	anthropometric	European	0.0213	0.0875	0.8077	-0.0514	0.1119	0.6457	0.097	0.1001	0.3325	0.0310345	0.976973	0.322947	0
Child birth weight	23202124	anthropometric	European	-0.1953	0.0992	0.0491	-0.3525	0.1269	0.0055	0.0047	0.1191	0.9683	-0.162586	4.21256	0.0401257	0.762615
Childhood obesity	22484627	anthropometric	European	0.264	0.0715	0.0002	0.2473	0.0881	0.005	0.239	0.082	0.0036	0.242853	0.00475575	0.94502	0
Difference in height between adolescence and adulthood; age 14	23449627	anthropometric	European	-0.3122	0.1017	0.0021	-0.2986	0.1381	0.0306	-0.2867	0.1227	0.0195	-0.29195	0.00414951	0.948638	0
Difference in height between childhood and adulthood; age 8	23449627	anthropometric	European	-0.1227	0.09	0.1729	-0.3272	0.114	0.0041	0.0987	0.1127	0.3811	-0.111808	7.05875	0.00788789	0.858332
Extreme bmi	23563607	anthropometric	European	0.5018	0.0729	5.75e-12	0.5484	0.0959	1.08e-08	0.4232	0.092	4.27e-06	0.483203	0.887561	0.346139	0
Extreme height	23563607	anthropometric	European	0.0527	0.0542	0.3309	-0.0069	0.0708	0.9223	0.106	0.0701	0.1302	0.0501109	1.28406	0.257146	0.22122
Extreme waist-to-hip ratio	23563607	anthropometric	European	0.3141	0.1105	0.0045	0.3505	0.1506	0.0199	0.2386	0.1198	0.0464	0.281967	0.338126	0.560913	0
Height_2010	20881960	anthropometric	European	0.0096	0.0398	0.8087	-0.0256	0.052	0.6222	0.0448	0.0455	0.3251	0.0142726	1.0381	0.308263	0.0367038
Height; Females at age 10 and males at age 12	23449627	anthropometric	European	0.1436	0.0709	0.0427	0.0214	0.0862	0.8042	0.2444	0.0913	0.0074	0.126498	3.15417	0.0757334	0.682959
Hip circumference	25673412	anthropometric	European	0.5146	0.0614	5e-17	0.4579	0.0826	2.97e-08	0.4838	0.0766	2.73e-10	0.471825	0.05286	0.818159	0
Infant head circumference	22504419	anthropometric	European	-0.042	0.1049	0.6885	0.034	0.1297	0.7932	-0.1186	0.1222	0.3315	-0.0468394	0.733327	0.391807	0
Obesity class 1	23563607	anthropometric	European	0.505	0.0478	4.79e-26	0.5026	0.063	1.48e-15	0.4398	0.0631	3.05e-12	0.47125	0.496042	0.481244	0
Obesity class 2	23563607	anthropometric	European	0.5197	0.0642	5.59e-16	0.5243	0.0793	3.71e-11	0.4588	0.079	6.46e-09	0.491426	0.342412	0.55844	0
Obesity class 3	23563607	anthropometric	European	0.4348	0.0888	9.69e-07	0.5391	0.113	1.83e-06	0.303	0.1013	0.0028	0.408198	2.42039	0.119765	0.586843
Overweight	23563607	anthropometric	European	0.5307	0.0491	3.45e-27	0.527	0.0616	1.16e-17	0.4598	0.0623	1.63e-13	0.49378	0.588318	0.44307	0
Sitting height ratio	25865494	anthropometric	European	-0.0409	0.0706	0.5625	-0.0833	0.0952	0.3816	0.0047	0.079	0.9525	-0.0311865	0.50601	0.476871	0
WHRadjBMI_female	30239722	anthropometric	European	0.3239	0.0472	6.51e-12	0.4012	0.0646	5.44e-10	0.1919	0.0491	9.38e-05	0.268538	6.65351	0.00989609	0.849703
WHRadjBMI_main	30239722	anthropometric	European	0.3184	0.042	3.44e-14	0.3832	0.0597	1.34e-10	0.2041	0.0436	2.83e-06	0.266398	5.86944	0.0154059	0.829626
WHRadjBMI_male	30239722	anthropometric	European	0.1994	0.0428	3.21e-06	0.2403	0.0585	4.01e-05	0.1405	0.0535	0.0086	0.185954	1.58486	0.208062	0.369029
Asthma	17611496	autoimmune	European	0.0836	0.0844	0.3214	0.0181	0.1029	0.8605	0.1419	0.1102	0.198	0.0757641	0.67421	0.411588	0
Celiac disease	20190752	autoimmune	European	-0.1096	0.0885	0.2155	-0.1921	0.1096	0.0796	0.0124	0.1179	0.916	-0.097301	1.6139	0.203945	0.380382
Crohns disease	26192919	autoimmune	European	0.0216	0.0603	0.7207	0.0085	0.0798	0.9149	0.0231	0.0687	0.7373	0.0168853	0.0192249	0.889724	0
Inflammatory Bowel Disease (Euro)	26192919	autoimmune	European	0.0112	0.0565	0.8426	0.0172	0.0766	0.8218	-0.0016	0.0588	0.9779	0.0053705	0.0379024	0.845639	0
Multiple sclerosis	21833088	autoimmune	European	0.044	0.1323	0.7396	0.0408	0.1699	0.8102	0.0642	0.1515	0.6717	0.0538353	0.0105669	0.918125	0
Primary biliary cirrhosis	26394269	autoimmune	European	0.0664	0.0763	0.384	0.0946	0.1008	0.3479	0.0246	0.0962	0.7981	0.0579664	0.252381	0.615403	0
Rheumatoid Arthritis	24390342	autoimmune	European	0.0901	0.0576	0.1177	0.0811	0.0749	0.279	0.0873	0.0734	0.234	0.0842627	0.00349532	0.952856	0
Systemic lupus erythematosus	26502338	autoimmune	European	-0.1093	0.0748	0.1439	-0.1192	0.0858	0.1646	-0.106	0.1019	0.298	-0.113724	0.00981897	0.921066	0
Ulcerative colitis	26192919	autoimmune	European	-0.0376	0.0673	0.5768	-0.0151	0.0871	0.862	-0.0526	0.0695	0.4494	-0.038012	0.113255	0.736468	0
ICV	25607358	brain_volume	European	-0.1646	0.1074	0.1252	-0.2167	0.1366	0.1126	-0.0783	0.1306	0.5488	-0.144394	0.536303	0.463969	0
Mean Accumbens	25607358	brain_volume	European	-0.3294	0.1599	0.0394	-0.1409	0.1835	0.4426	-0.4843	0.2153	0.0245	-0.285391	1.47356	0.224785	0.321371
Mean Caudate	25607358	brain_volume	European	-0.017	0.085	0.8413	0.05	0.1143	0.662	-0.0909	0.1005	0.3658	-0.029465	0.857027	0.354572	0
Mean Hippocampus	25607358	brain_volume	European	-0.0623	0.1207	0.606	-0.0143	0.1485	0.9233	-0.1025	0.1377	0.4566	-0.0617236	0.189675	0.663187	0
Mean Pallidum	25607358	brain_volume	European	-0.1092	0.1117	0.3285	-0.05	0.1519	0.7419	-0.1476	0.1288	0.2516	-0.106778	0.240167	0.624085	0
Mean Putamen	25607358	brain_volume	European	-0.1723	0.0768	0.0249	-0.122	0.0979	0.2125	-0.2054	0.1003	0.0405	-0.16269	0.354072	0.551817	0
Mean Thalamus	25607358	brain_volume	European	-0.3094	0.1201	0.01	-0.1584	0.1498	0.2904	-0.4007	0.1584	0.0114	-0.272794	1.23519	0.2664	0.190408
Lung adenocarcinoma	27488534	cancer	European	-0.0018	0.127	0.9889	-0.0241	0.1751	0.8903	0.0304	0.1424	0.8308	0.00870416	0.0583113	0.809185	0
Lung cancer (all)	24880342	cancer	European	0.0527	0.0778	0.4978	0.0295	0.1074	0.7838	0.053	0.0992	0.5933	0.0421813	0.0258358	0.872302	0
Lung cancer (squamous cell)	24880342	cancer	European	0.1056	0.1236	0.3929	0.0932	0.1664	0.5752	0.0661	0.1626	0.6843	0.079337	0.0135681	0.90727	0
Intelligence	28530673	cognitive	European	-0.0729	0.0565	0.1966	-0.0573	0.0744	0.4414	-0.0699	0.0638	0.2734	-0.0645608	0.0165275	0.897706	0
Childhood IQ	23358156	education	European	-0.1559	0.0891	0.0803	-0.1204	0.1202	0.3166	-0.1709	0.1162	0.1416	-0.146504	0.0912417	0.762604	0
Years of schooling 2016	27225129	education	European	-0.2803	0.0398	1.97e-12	-0.2914	0.0479	1.15e-09	-0.2215	0.0489	6.01e-06	-0.257172	1.04277	0.307179	0.041013
Fasting proinsulin	20081858	glycemic	European	0.1325	0.1087	0.2227	0.1227	0.1442	0.3948	0.1174	0.1323	0.3747	0.119822	0.000733479	0.978394	0
HbA1C	20858683	glycemic	European	0.1592	0.0917	0.0826	0.1772	0.1169	0.1297	0.1068	0.1146	0.3512	0.141301	0.18494	0.667162	0
HOMA-B	20081858	glycemic	European	0.8677	0.0694	7.32e-36	0.6699	0.0911	1.94e-13	0.9155	0.1	5.46e-20	0.781287	3.29628	0.0694369	0.696628
HOMA-IR	20081858	glycemic	European	1.1275	0.0735	3.71e-53	1.0032	0.1001	1.22e-23	1.0692	0.0941	6.3e-30	1.03824	0.230784	0.630943	0
Type 2 Diabetes	22885922	glycemic	European	0.4479	0.0911	8.71e-07	0.4683	0.1078	1.39e-05	0.352	0.1004	0.0005	0.406022	0.623275	0.429833	0
Mean platelet volume	22139419	haemotological	European	-0.0036	0.0729	0.9606	-0.0739	0.0936	0.4296	0.0718	0.0865	0.4061	0.00468495	1.30691	0.252954	0.234839
Platelet count	22139419	haemotological	European	0.0283	0.0609	0.6422	0.0139	0.0785	0.8596	0.0322	0.0692	0.6418	0.0241977	0.0305811	0.861178	0
Leptin_adjBMI	26833098	hormone	European	0.4483	0.1034	1.45e-05	0.4045	0.136	0.0029	0.4295	0.116	0.0002	0.418972	0.0195606	0.888771	0
Leptin_not_adjBMI	26833098	hormone	European	0.7186	0.1079	2.72e-11	0.7502	0.1363	3.72e-08	0.6067	0.1253	1.3e-06	0.672427	0.600746	0.438293	0
Urinary albumin-to-creatinine ratio	26631737	kidney	European	0.2835	0.1019	0.0054	0.3366	0.1321	0.0108	0.175	0.1191	0.1416	0.247459	0.82549	0.36358	0
Urinary albumin-to-creatinine ratio (non-diabetes)	26631737	kidney	European	0.3057	0.1117	0.0062	0.3975	0.1378	0.0039	0.1534	0.1337	0.2515	0.271765	1.61632	0.203606	0.38131
HDL cholesterol	20686565	lipids	European	-0.5125	0.0707	4.19e-13	-0.4318	0.0831	2.03e-07	-0.5125	0.0796	1.19e-10	-0.473885	0.491814	0.483119	0
LDL cholesterol	20686565	lipids	European	0.1292	0.0746	0.0832	0.1099	0.0857	0.1999	0.1299	0.0862	0.132	0.119842	0.0270729	0.869307	0
Total Cholesterol	20686565	lipids	European	0.0441	0.0623	0.479	0.0558	0.0727	0.4429	0.0231	0.0691	0.7384	0.0386204	0.10629	0.744408	0
Triglycerides	20686565	lipids	European	0.4023	0.0929	1.49e-05	0.3862	0.1109	0.0005	0.3539	0.0886	6.51e-05	0.366484	0.0517793	0.819996	0
Forced expiratory volume in 1 second (FEV1)	21946350	lung_function	European	-0.1985	0.0549	0.0003	-0.1233	0.1219	0.3117	-0.1546	0.1088	0.1551	-0.140722	0.0366966	0.848084	0
Forced expiratory volume in 1 second (FEV1)/Forced Vital capacity(FVC)	21946350	lung_function	European	0.044	0.0578	0.447	0.0719	0.0953	0.4505	0.123	0.0831	0.1388	0.100928	0.163326	0.686112	0
Forced Vital capacity(FVC)	26635082	lung_function	European	-0.2535	0.0514	8.14e-07	-0.189	0.0974	0.0524	-0.3151	0.094	0.0008	-0.254289	0.867839	0.351554	0
18:2 linoleic acid (LA)	27005778	metabolites	European	-0.0005	0.1365	0.9972	-0.1091	0.1688	0.5181	0.0949	0.1567	0.5447	0.000472945	0.784492	0.375771	0
22:6 docosahexaenoic acid	27005778	metabolites	European	-0.179	0.1322	0.1756	-0.1999	0.1736	0.2496	-0.1508	0.1487	0.3103	-0.171579	0.0461411	0.82992	0
Acetate	27005778	metabolites	European	-0.2767	0.1418	0.0511	-0.0651	0.1742	0.7085	-0.4495	0.1734	0.0096	-0.258185	2.44588	0.117834	0.591149
Acetoacetate	27005778	metabolites	European	-0.0613	0.1207	0.6116	-0.0294	0.1633	0.8572	-0.1082	0.1628	0.5063	-0.0689208	0.116783	0.73255	0
Alanine	27005778	metabolites	European	0.0787	0.1234	0.5239	0.0343	0.1544	0.824	0.0981	0.1336	0.4628	0.0707839	0.0976398	0.754681	0
Albumin	27005778	metabolites	European	-0.0956	0.1473	0.5165	-0.0369	0.1837	0.8406	-0.1667	0.17	0.3267	-0.10682	0.268942	0.604043	0
Apolipoprotein A-I	27005778	metabolites	European	-0.4172	0.1753	0.0173	-0.5024	0.2132	0.0184	-0.2908	0.1915	0.129	-0.385287	0.54519	0.46029	0
Apolipoprotein B	27005778	metabolites	European	0.2218	0.1608	0.1678	0.1435	0.1967	0.4655	0.2344	0.1826	0.1992	0.192324	0.114708	0.734847	0
Average number of double bonds in a fatty acid chain	27005778	metabolites	European	-0.2163	0.0992	0.0291	-0.1149	0.1238	0.3532	-0.272	0.1198	0.0232	-0.196029	0.831593	0.361812	0
Average number of methylene groups per a double bond	27005778	metabolites	European	0.2757	0.1012	0.0065	0.1507	0.1196	0.2076	0.3394	0.1313	0.0097	0.23627	1.12883	0.288025	0.114128
Cholesterol esters in large HDL	27005778	metabolites	European	-0.4908	0.1326	0.0002	-0.4357	0.1519	0.0041	-0.4601	0.1521	0.0025	-0.447884	0.0128843	0.909627	0
Cholesterol esters in large LDL	27005778	metabolites	European	0.073	0.151	0.6288	-0.0126	0.1853	0.9457	0.1106	0.1932	0.5672	0.0464297	0.211802	0.645359	0
Cholesterol esters in large VLDL	27005778	metabolites	European	0.2856	0.1131	0.0116	0.1453	0.1313	0.2683	0.3716	0.1281	0.0037	0.261241	1.52192	0.217329	0.342937
Cholesterol esters in medium HDL	27005778	metabolites	European	-0.4067	0.2152	0.0588	-0.357	0.2103	0.0895	-0.4026	0.2631	0.126	-0.374777	0.0183288	0.892308	0
Cholesterol esters in medium LDL	27005778	metabolites	European	0.1179	0.1509	0.4347	0.0161	0.1858	0.931	0.1654	0.1922	0.3894	0.0882229	0.311919	0.576505	0
Cholesterol esters in medium VLDL	27005778	metabolites	European	0.2472	0.1194	0.0384	0.1364	0.1403	0.3309	0.2954	0.133	0.0263	0.220144	0.676449	0.410812	0
Citrate	27005778	metabolites	European	-0.0843	0.1415	0.5512	-0.2209	0.1768	0.2116	0.0796	0.1673	0.6341	-0.06236	1.52412	0.216997	0.343883
Concentration of chylomicrons and largest VLDL particles	27005778	metabolites	European	0.1425	0.1187	0.2299	-0.0273	0.148	0.8537	0.278	0.1263	0.0277	0.149352	2.46219	0.116616	0.593858
Concentration of IDL particles	27005778	metabolites	European	0.0858	0.1522	0.5728	-0.0122	0.1846	0.9471	0.1273	0.1887	0.5	0.056018	0.279261	0.597186	0
Concentration of large HDL particles	27005778	metabolites	European	-0.4514	0.1223	0.0002	-0.395	0.1389	0.0045	-0.4337	0.1495	0.0037	-0.41293	0.0359646	0.849589	0
Concentration of large LDL particles	27005778	metabolites	European	0.0883	0.153	0.5636	-0.0095	0.1865	0.9595	0.1332	0.195	0.4944	0.0586722	0.279688	0.596906	0
Concentration of large VLDL particles	27005778	metabolites	European	0.3039	0.1361	0.0256	0.1379	0.1501	0.3584	0.4107	0.1502	0.0063	0.274209	1.65047	0.198895	0.394113
Concentration of medium HDL particles	27005778	metabolites	European	-0.2844	0.1803	0.1148	-0.2908	0.1904	0.1268	-0.2492	0.2118	0.2393	-0.272207	0.0213356	0.883868	0
Concentration of medium LDL particles	27005778	metabolites	European	0.1205	0.1519	0.4275	0.0135	0.1873	0.9427	0.1749	0.1938	0.3669	0.091448	0.358619	0.549274	0
Concentration of medium VLDL particles	27005778	metabolites	European	0.2944	0.1226	0.0163	0.1671	0.1364	0.2206	0.3569	0.1342	0.0078	0.263543	0.983871	0.321245	0
Concentration of small LDL particles	27005778	metabolites	European	0.1086	0.1427	0.4465	-0.0264	0.1778	0.8818	0.1929	0.1801	0.2842	0.0818408	0.750872	0.3862	0
Concentration of small VLDL particles	27005778	metabolites	European	0.2699	0.1194	0.0238	0.1512	0.141	0.2834	0.3176	0.1328	0.0167	0.239379	0.738041	0.390289	0
Concentration of very large HDL particles	27005778	metabolites	European	-0.5443	0.1826	0.0029	-0.5036	0.2067	0.0148	-0.5035	0.2158	0.0196	-0.503552	1.12e-07	0.999733	0
Concentration of very large VLDL particles	27005778	metabolites	European	0.2771	0.1223	0.0235	0.1056	0.1394	0.449	0.3884	0.1311	0.003	0.255669	2.18396	0.139455	0.542117
Concentration of very small VLDL particles	27005778	metabolites	European	0.154	0.1164	0.1857	0.0572	0.1487	0.7005	0.1898	0.1407	0.1774	0.127163	0.419554	0.517159	0
Creatinine	27005778	metabolites	European	-0.0599	0.1089	0.5822	-0.0988	0.1358	0.4666	-0.0207	0.1263	0.8698	-0.0569229	0.177349	0.673662	0
Description of average fatty acid chain length; not actual carbon number	27005778	metabolites	European	-0.1206	0.1234	0.3287	-0.0548	0.1504	0.7158	-0.1947	0.1497	0.1933	-0.125076	0.434641	0.50972	0
Free cholesterol	27005778	metabolites	European	-0.0916	0.1783	0.6073	-0.2044	0.2277	0.3693	0.0029	0.212	0.9891	-0.0933575	0.443979	0.505208	0
Free cholesterol in IDL	27005778	metabolites	European	0.033	0.1391	0.8122	0.0196	0.1723	0.9094	-0.0007	0.1701	0.9966	0.00931957	0.0070297	0.933181	0
Free cholesterol in large HDL	27005778	metabolites	European	-0.4679	0.1239	0.0002	-0.4374	0.1482	0.0032	-0.4195	0.1467	0.0043	-0.428359	0.00736843	0.931594	0
Free cholesterol in large LDL	27005778	metabolites	European	0.0042	0.1463	0.9772	-0.0575	0.1847	0.7557	0.0328	0.1946	0.8663	-0.0147053	0.113278	0.736443	0
Free cholesterol in large VLDL	27005778	metabolites	European	0.2202	0.1179	0.0617	0.0751	0.143	0.5997	0.3163	0.1299	0.0149	0.207252	1.55876	0.211848	0.358462
Free cholesterol in medium HDL	27005778	metabolites	European	-0.3339	0.1699	0.0493	-0.3317	0.1806	0.0662	-0.2929	0.1972	0.1376	-0.314002	0.0210539	0.884632	0
Free cholesterol in medium VLDL	27005778	metabolites	European	0.2548	0.1393	0.0674	0.1411	0.1629	0.3863	0.3024	0.1501	0.0439	0.228335	0.530254	0.4665	0
Free cholesterol in small VLDL	27005778	metabolites	European	0.242	0.1291	0.0608	0.1648	0.1655	0.3195	0.2457	0.142	0.0836	0.211397	0.137628	0.71065	0
Free cholesterol in very large HDL	27005778	metabolites	European	-0.5777	0.2145	0.0071	-0.7168	0.2728	0.0086	-0.3516	0.2097	0.0936	-0.487243	1.1265	0.288523	0.112297
Free cholesterol to esterified cholesterol ratio	27005778	metabolites	European	0.0246	0.1971	0.9006	-0.052	0.245	0.8319	0.0687	0.2329	0.768	0.0114041	0.127495	0.721044	0
Glutamine	27005778	metabolites	European	-0.3899	0.1663	0.019	-0.545	0.2186	0.0127	-0.1873	0.183	0.3062	-0.334689	1.57428	0.209587	0.364788
Glycoprotein acetyls; mainly a1-acid glycoprotein	27005778	metabolites	European	0.4516	0.137	0.001	0.4071	0.1719	0.0179	0.4074	0.1394	0.0035	0.407281	1.84e-06	0.998918	0
Isoleucine	27005778	metabolites	European	0.3332	0.1546	0.0312	0.1964	0.1801	0.2755	0.3849	0.1621	0.0176	0.300538	0.605191	0.436604	0
Leucine	27005778	metabolites	European	0.3365	0.1859	0.0703	0.228	0.2214	0.303	0.3535	0.1954	0.0704	0.298548	0.180624	0.670838	0
Mean diameter for HDL particles	27005778	metabolites	European	-0.4582	0.1296	0.0004	-0.4655	0.1553	0.0027	-0.3738	0.1516	0.0137	-0.418545	0.17853	0.672639	0
Mean diameter for LDL particles	27005778	metabolites	European	-0.1482	0.1872	0.4286	0.0017	0.2105	0.9935	-0.2679	0.2275	0.2389	-0.122652	0.756603	0.384394	0
Mean diameter for VLDL particles	27005778	metabolites	European	0.3034	0.1285	0.0182	0.1579	0.1409	0.2626	0.3865	0.148	0.009	0.266585	1.25148	0.263269	0.200948
Mono-unsaturated fatty acids	27005778	metabolites	European	0.3156	0.1597	0.0482	0.1595	0.188	0.3962	0.3932	0.1743	0.0241	0.285175	0.830979	0.36199	0
Omega-3 fatty acids	27005778	metabolites	European	-0.0493	0.1329	0.7109	-0.2039	0.1732	0.239	0.0905	0.1505	0.5473	-0.0361557	1.64623	0.199473	0.39255
Omega-9 and saturated fatty acids	27005778	metabolites	European	0.3094	0.1872	0.0984	0.0926	0.2102	0.6595	0.4425	0.2072	0.0327	0.270065	1.40537	0.235827	0.288443
Phenylalanine	27005778	metabolites	European	0.6332	0.2138	0.0031	0.5558	0.2263	0.0141	0.5773	0.2402	0.0162	0.56591	0.00424442	0.948055	0
Phospholipids in chylomicrons and largest VLDL particles	27005778	metabolites	European	0.203	0.1224	0.0973	0.0474	0.1506	0.7528	0.3196	0.1369	0.0196	0.196442	1.78873	0.181081	0.440945
Phospholipids in IDL	27005778	metabolites	European	0.0667	0.1559	0.6686	-0.0012	0.1943	0.995	0.0779	0.1881	0.6789	0.0396321	0.0855526	0.769909	0
Phospholipids in large HDL	27005778	metabolites	European	-0.45	0.1221	0.0002	-0.3941	0.1371	0.0041	-0.4361	0.1511	0.0039	-0.413065	0.0423757	0.836905	0
Phospholipids in large LDL	27005778	metabolites	European	0.0335	0.1547	0.8284	-0.0621	0.1917	0.7458	0.0898	0.2015	0.6558	0.0100664	0.298297	0.584952	0
Phospholipids in large VLDL	27005778	metabolites	European	0.2678	0.1302	0.0398	0.1353	0.1567	0.388	0.3375	0.1387	0.015	0.248675	0.933602	0.333929	0
Phospholipids in medium HDL	27005778	metabolites	European	-0.2578	0.1606	0.1085	-0.279	0.1761	0.1132	-0.2049	0.1871	0.2734	-0.244192	0.0831719	0.773044	0
Phospholipids in medium LDL	27005778	metabolites	European	0.0784	0.1445	0.5873	0.0126	0.1779	0.9435	0.1052	0.1824	0.5639	0.0577436	0.132086	0.716279	0
Phospholipids in medium VLDL	27005778	metabolites	European	0.2632	0.1365	0.0539	0.144	0.1603	0.3691	0.3127	0.147	0.0333	0.235638	0.60162	0.437961	0
Phospholipids in small VLDL	27005778	metabolites	European	0.2647	0.1353	0.0505	0.1645	0.1614	0.3081	0.288	0.1476	0.0511	0.231755	0.318846	0.572302	0
Phospholipids in very large HDL	27005778	metabolites	European	-0.4739	0.1533	0.002	-0.4809	0.1809	0.0079	-0.3951	0.1742	0.0233	-0.436382	0.116721	0.732619	0
Phospholipids in very large VLDL	27005778	metabolites	European	0.2555	0.1284	0.0466	0.1041	0.155	0.5019	0.3523	0.1404	0.0121	0.240437	1.40849	0.235308	0.290019
Phospholipids in very small VLDL	27005778	metabolites	European	0.1175	0.1409	0.4043	0.0422	0.1722	0.8065	0.127	0.1659	0.4439	0.0861796	0.125771	0.722858	0
Ratio of bisallylic groups to double bonds	27005778	metabolites	European	-0.2552	0.0813	0.0017	-0.1696	0.0962	0.0781	-0.2979	0.1087	0.0061	-0.225952	0.781243	0.376761	0
Ratio of bisallylic groups to total fatty acids	27005778	metabolites	European	-0.2714	0.089	0.0023	-0.1864	0.1071	0.0819	-0.303	0.1111	0.0064	-0.242563	0.570915	0.449895	0
Serum total cholesterol	27005778	metabolites	European	-0.0276	0.1559	0.8594	-0.0728	0.1983	0.7137	-0.0218	0.1839	0.9058	-0.0453812	0.0355609	0.850425	0
Serum total triglycerides	27005778	metabolites	European	0.2766	0.1322	0.0363	0.1511	0.1538	0.326	0.331	0.1423	0.02	0.248026	0.737159	0.390573	0
Total cholesterol in HDL	27005778	metabolites	European	-0.4444	0.1381	0.0013	-0.4371	0.1591	0.006	-0.3822	0.1565	0.0146	-0.409198	0.0605161	0.805682	0
Total cholesterol in IDL	27005778	metabolites	European	0.0199	0.1514	0.8953	-0.0424	0.1831	0.8167	0.0409	0.1941	0.8332	-0.00317715	0.0974557	0.754904	0
Total cholesterol in large HDL	27005778	metabolites	European	-0.4671	0.1325	0.0004	-0.4567	0.1588	0.004	-0.3942	0.1513	0.0092	-0.423939	0.0811956	0.775684	0
Total cholesterol in large LDL	27005778	metabolites	European	0.0425	0.1501	0.7773	-0.0298	0.1892	0.875	0.0773	0.1963	0.6939	0.0217781	0.154317	0.694444	0
Total cholesterol in large VLDL	27005778	metabolites	European	0.2526	0.1188	0.0336	0.1	0.1439	0.4869	0.36	0.1347	0.0075	0.238576	1.73997	0.187143	0.425277
Total cholesterol in LDL	27005778	metabolites	European	0.1014	0.1542	0.5106	0.0308	0.1949	0.8745	0.1259	0.1953	0.5192	0.0782525	0.1188	0.73034	0
Total cholesterol in medium HDL	27005778	metabolites	European	-0.3621	0.1952	0.0635	-0.3472	0.2005	0.0834	-0.3196	0.2288	0.1625	-0.335212	0.00823082	0.927712	0
Total cholesterol in medium LDL	27005778	metabolites	European	0.1371	0.1539	0.3728	0.0721	0.1905	0.7052	0.1523	0.1967	0.4389	0.110916	0.0857821	0.769609	0
Total cholesterol in medium VLDL	27005778	metabolites	European	0.2609	0.1297	0.0442	0.1602	0.1538	0.2977	0.2954	0.1398	0.0346	0.234232	0.423141	0.515374	0
Total cholesterol in small LDL	27005778	metabolites	European	0.1859	0.1654	0.261	0.0685	0.2005	0.7326	0.2352	0.205	0.2513	0.15	0.337961	0.561009	0
Total cholesterol in small VLDL	27005778	metabolites	European	0.2553	0.1503	0.0893	0.165	0.1827	0.3665	0.2693	0.1662	0.1052	0.222071	0.178331	0.672812	0
Total cholesterol in very large HDL	27005778	metabolites	European	-0.4646	0.2349	0.048	-0.6429	0.3202	0.0446	-0.2159	0.2341	0.3564	-0.364636	1.15889	0.281696	0.137105
Total lipids in chylomicrons and largest VLDL particles	27005778	metabolites	European	0.2051	0.1123	0.0679	0.0088	0.1387	0.9496	0.3626	0.1296	0.0051	0.197686	3.4738	0.0623479	0.712131
Total lipids in IDL	27005778	metabolites	European	0.0615	0.1522	0.686	-0.0239	0.1848	0.8972	0.0959	0.1908	0.6152	0.0340867	0.203414	0.651979	0
Total lipids in large HDL	27005778	metabolites	European	-0.4627	0.1238	0.0002	-0.4118	0.1411	0.0035	-0.4377	0.1489	0.0033	-0.424054	0.0159411	0.899528	0
Total lipids in large LDL	27005778	metabolites	European	0.0801	0.1531	0.6008	-0.0133	0.1868	0.9431	0.1231	0.1962	0.5303	0.0515543	0.253513	0.614612	0
Total lipids in large VLDL	27005778	metabolites	European	0.2966	0.1199	0.0134	0.1506	0.1375	0.2736	0.3817	0.1354	0.0048	0.267928	1.43416	0.231087	0.302727
Total lipids in medium HDL	27005778	metabolites	European	-0.3231	0.1919	0.0923	-0.3146	0.1978	0.1117	-0.2954	0.2274	0.1939	-0.30633	0.00405832	0.949205	0
Total lipids in medium LDL	27005778	metabolites	European	0.1203	0.1515	0.4273	0.0171	0.1871	0.927	0.1699	0.1934	0.3799	0.0909708	0.32244	0.570145	0
Total lipids in medium VLDL	27005778	metabolites	European	0.2853	0.124	0.0215	0.1624	0.1406	0.2479	0.3416	0.1384	0.0136	0.253413	0.825032	0.363713	0
Total lipids in small HDL	27005778	metabolites	European	-0.1098	0.1821	0.5467	-0.0329	0.2246	0.8836	-0.1976	0.2005	0.3242	-0.124557	0.299255	0.58435	0
Total lipids in small LDL	27005778	metabolites	European	0.1321	0.1512	0.3822	0.0069	0.1876	0.9706	0.2023	0.1909	0.2893	0.102897	0.532984	0.465355	0
Total lipids in small VLDL	27005778	metabolites	European	0.2648	0.1227	0.0309	0.1501	0.146	0.304	0.3083	0.1358	0.0233	0.234919	0.629495	0.427541	0
Total lipids in very large HDL	27005778	metabolites	European	-0.5047	0.192	0.0086	-0.5608	0.2347	0.0169	-0.3779	0.2053	0.0657	-0.457183	0.344047	0.557503	0
Total lipids in very large VLDL	27005778	metabolites	European	0.231	0.1111	0.0375	0.0642	0.1328	0.629	0.3546	0.1291	0.006	0.213502	2.45847	0.116892	0.593244
Total lipids in very small VLDL	27005778	metabolites	European	0.1599	0.1252	0.2018	0.0632	0.1548	0.6831	0.1912	0.1518	0.2078	0.128452	0.348549	0.554936	0
Triglycerides in chylomicrons and largest VLDL particles	27005778	metabolites	European	0.2929	0.1442	0.0422	0.0904	0.1715	0.5982	0.4368	0.1608	0.0066	0.274742	2.17108	0.140628	0.539399
Triglycerides in IDL	27005778	metabolites	European	0.1596	0.1244	0.1994	0.0608	0.1519	0.6888	0.1946	0.152	0.2006	0.127656	0.387687	0.533518	0
Triglycerides in large VLDL	27005778	metabolites	European	0.2928	0.131	0.0254	0.1606	0.1497	0.2836	0.3614	0.1439	0.012	0.264965	0.935138	0.333531	0
Triglycerides in medium VLDL	27005778	metabolites	European	0.3086	0.1473	0.0362	0.1741	0.1665	0.2957	0.3689	0.161	0.0219	0.274771	0.707396	0.40031	0
Triglycerides in small HDL	27005778	metabolites	European	0.3594	0.1638	0.0282	0.3027	0.2003	0.1307	0.3091	0.1711	0.0709	0.3064	0.000590242	0.980617	0
Triglycerides in small VLDL	27005778	metabolites	European	0.2743	0.1283	0.0325	0.1609	0.1522	0.2904	0.3162	0.1403	0.0242	0.244858	0.562863	0.453109	0
Triglycerides in very large HDL	27005778	metabolites	European	-0.1713	0.1339	0.2008	-0.3041	0.1815	0.0938	-0.0324	0.1662	0.8454	-0.156317	1.21888	0.269581	0.179572
Triglycerides in very large VLDL	27005778	metabolites	European	0.2214	0.1182	0.0611	0.0712	0.1439	0.6206	0.3274	0.1291	0.0112	0.213149	1.75626	0.185092	0.430608
Triglycerides in very small VLDL	27005778	metabolites	European	0.2215	0.1145	0.0532	0.0993	0.1361	0.4657	0.2763	0.135	0.0407	0.188518	0.852531	0.355837	0
Tyrosine	27005778	metabolites	European	0.3377	0.1392	0.0153	0.2268	0.1539	0.1405	0.3589	0.1535	0.0193	0.293022	0.369341	0.543364	0
Valine	27005778	metabolites	European	0.3196	0.1349	0.0179	0.2511	0.1598	0.1161	0.3043	0.1488	0.0409	0.279594	0.0593622	0.807507	0
Ferritin	25352340	metal	European	0.3986	0.1267	0.0017	0.4458	0.1682	0.0081	0.3189	0.1479	0.031	0.374234	0.321009	0.571002	0
Transferrin	25352340	metal	European	-0.0286	0.0873	0.7436	-0.1575	0.1235	0.2022	0.1101	0.1009	0.2754	0.00298018	2.81562	0.093351	0.644838
Alzheimers disease	24162737	neurological	European	-0.1286	0.0964	0.1819	-0.115	0.12	0.3381	-0.1297	0.123	0.2917	-0.122169	0.00731789	0.931828	0
Amyotrophic lateral sclerosis	27455348	neurological	European	-0.0179	0.1256	0.8865	0.0218	0.1701	0.898	-0.0651	0.1496	0.6635	-0.0271994	0.147164	0.70126	0
Parkinsons disease	19915575	neurological	European	0.0105	0.0713	0.8823	0.0124	0.0997	0.9013	-0.016	0.0762	0.8334	-0.00552767	0.0512214	0.820951	0
Urate	23263486	other	European	0.3314	0.0668	7e-07	0.2679	0.0724	0.0002	0.3546	0.069	2.75e-07	0.313334	0.751482	0.386008	0
Neo-conscientiousness	21173776	personality	European	0.0473	0.1326	0.7214	0.0196	0.1626	0.9039	0.051	0.1537	0.7399	0.0361828	0.0196946	0.888393	0
Neo-openness to experience	21173776	personality	European	-0.1986	0.1119	0.0759	-0.131	0.1431	0.3602	-0.244	0.1406	0.0827	-0.188496	0.317274	0.57325	0
Neuroticism	24828478	personality	European	0.0684	0.0546	0.2103	-0.0417	0.1428	0.7703	-0.0832	0.1282	0.5161	-0.0646793	0.0467659	0.82879	0
Anorexia Nervosa	24514567	psychiatric	European	-0.1987	0.056	0.0004	-0.2751	0.0711	0.0001	-0.0871	0.0653	0.1823	-0.17312	3.79256	0.0514809	0.736326
Attention deficit hyperactivity disorder (No GC)	27663945	psychiatric	European	0.4255	0.1384	0.0021	0.4699	0.1887	0.0128	0.3287	0.1615	0.0419	0.388399	0.323188	0.569698	0
Autism spectrum disorder	0	psychiatric	European	-0.0753	0.0793	0.3419	-0.0655	0.1006	0.515	-0.0839	0.1021	0.4113	-0.0745638	0.0164791	0.897855	0
Bipolar disorder	21926972	psychiatric	European	-0.0774	0.0669	0.2474	-0.2064	0.0834	0.0133	0.0523	0.0782	0.5035	-0.0687341	5.12024	0.0236483	0.804697
Depressive symptoms	27089181	psychiatric	European	0.1228	0.0616	0.0461	0.0461	0.0807	0.5678	0.1815	0.0758	0.0166	0.118035	1.49559	0.221351	0.331368
Major depressive disorder	22472876	psychiatric	European	-0.1304	0.0894	0.1449	-0.225	0.1356	0.0972	0.0021	0.1002	0.9832	-0.0781076	1.81425	0.177999	0.448808
PGC cross-disorder analysis	23453885	psychiatric	European	-0.0969	0.0591	0.1011	-0.1765	0.0867	0.0419	-0.0162	0.0723	0.823	-0.0819504	2.0163	0.155618	0.504042
Subjective well being	27089181	psychiatric	European	-0.0378	0.0685	0.5813	-0.0609	0.084	0.4687	0.001	0.0831	0.9905	-0.0296166	0.274439	0.600369	0
Age at first birth	27798627	reproductive	European	-0.1913	0.0454	2.57e-05	-0.2956	0.0668	9.71e-06	-0.2303	0.0625	0.0002	-0.260781	0.509541	0.475338	0
Number of children ever born	27798627	reproductive	European	-0.0184	0.0641	0.7735	-0.0422	0.0782	0.5891	0.0137	0.0798	0.8635	-0.014816	0.25032	0.61685	0
Chronotype	27494321	sleeping	European	0.0064	0.0499	0.8974	0.0428	0.0651	0.5111	-0.0246	0.059	0.6768	0.00579501	0.588516	0.442994	0
Excessive daytime sleepiness	27992416	sleeping	European	0.1578	0.075	0.0353	0.1935	0.1005	0.0542	0.1036	0.0864	0.2304	0.141806	0.460115	0.49757	0
Insomnia	28604731	sleeping	European	0.206	0.0613	0.0008	0.1075	0.0944	0.2547	0.0873	0.0828	0.2917	0.0960833	0.025879	0.872196	0
Sleep duration	27494321	sleeping	European	0.0573	0.0674	0.395	0.0985	0.0804	0.2205	-0.0007	0.0831	0.9936	0.0505377	0.736037	0.390933	0
Age of smoking initiation	20418890	smoking_behaviour	European	-0.2436	0.1305	0.0619	-0.1518	0.1492	0.309	-0.3059	0.1555	0.0492	-0.225665	0.511334	0.474562	0
Cigarettes smoked per day	20418890	smoking_behaviour	European	0.0107	0.1056	0.9191	0.0543	0.1342	0.6856	-0.0445	0.1252	0.7224	0.00147621	0.289789	0.590356	0
Ever vs never smoked	20418890	smoking_behaviour	European	0.0562	0.0678	0.4074	0.0333	0.0847	0.6942	0.0663	0.0851	0.4358	0.0497223	0.0755405	0.783434	0
Former vs Current smoker	20418890	smoking_behaviour	European	0.0072	0.0954	0.9397	-0.0917	0.13	0.4806	0.1009	0.115	0.3806	0.0163478	1.23136	0.267142	0.187891
Serumurate overweight	25811787	uric_acid	European	0.0367	0.093	0.6934	-0.0144	0.1199	0.9044	0.0886	0.091	0.3303	0.0509541	0.468244	0.493796	0
