# Supplementary material for: Sex-dimorphic genetic effects and novel loci for fasting glucose and insulin variability
Source: Nat Commun. 2021 Jan 5;12:24. doi: 10.1038/s41467-020-19366-9 (PMC7785747; doi:10.1038/s41467-020-19366-9)
Supplement: Supplementary file 12 — Supplementary Data 8 [file 41467_2020_19366_MOESM12_ESM.xlsx]

## Sheet: Sheet1
Supplementary Data 8. SNPs used for the WHR instrument in the Mendelian Randomization analysis of WHR-FI relationship in women and men.
Women																Men
SNP	Effect allele exposure	Other allele exposure	Effect allele outcome	Other allele outcome	Beta exposure	Beta outcome	EAF exposure	EAF outcome	SE outcome	P value outcome	Sample size outcome	SE exposure	P value exposure	Z2	r2	SNP	Effect allele exposure	Other allele exposure	Effect allele outcome	Other allele outcome	Beta exposure	Beta outcome	EAF exposure	EAF outcome	SE outcome	P value outcome	Sample size outcome	SE exposure	P value exposure	Z2	r2
rs10049088	C	T	C	T	0.002067	-0.009206	0.613309	0.617096	0.003718	0.013315	46461	0.000183	1.85e-29	127.008	0.000590387	rs10049088	C	T	C	T	0.001246	-0.00455	0.613309	0.616353	0.003941	0.248285	43936	0.00017	2.3e-13	53.7302	0.000291927
rs10060480	G	A	G	A	-0.000789	0.010738	0.864138	0.875872	0.00675	0.111635	30458	0.00026	0.002445	9.1813	4.27019e-05	rs10060480	G	A	G	A	-0.001284	-0.00205	0.864138	0.875946	0.007484	0.784182	24399	0.00024	9.06e-08	28.5651	0.000155221
rs10190249	G	A	G	A	-0.001741	-0.007292	0.823868	0.819553	0.0055	0.184849	32066	0.000233	8.12e-14	55.7764	0.000259358	rs10190249	G	A	G	A	-0.000834	-0.002599	0.823868	0.81979	0.006131	0.671662	26058	0.000216	0.000115	14.873	8.08247e-05
rs10195252	T	C	T	C	0.003973	0.017697	0.594368	0.586594	0.003646	1.23e-06	45790	0.000181	7.21e-107	482.168	0.00223762	rs10195252	T	C	T	C	-0.000205	0.006809	0.594368	0.588238	0.0038	0.073165	43417	0.000168	0.220659	1.50008	8.15254e-06
rs1029645	G	A	G	A	0.000777	-0.010243	0.449485	0.462099	0.004303	0.017306	32063	0.00018	1.52e-05	18.7123	8.70263e-05	rs1029645	G	A	G	A	0.000855	-0.005392	0.449485	0.458399	0.004768	0.258106	26057	0.000166	2.72e-07	26.439	0.000143669
rs10418336	G	A	G	A	0.002148	0.027909	0.961983	0.967772	0.013569	0.039722	30458	0.000471	5.15e-06	20.7807	9.6645e-05	rs10418336	G	A	G	A	0.001398	-0.001384	0.961983	0.965228	0.014358	0.923187	24399	0.000434	0.001286	10.3625	5.63148e-05
rs10462028	G	A	G	A	-0.001976	-0.011427	0.672766	0.660521	0.004497	0.011069	32066	0.00019	2.53e-25	108.12	0.000502631	rs10462028	G	A	G	A	-0.000542	0.001546	0.672766	0.661075	0.005026	0.758414	26058	0.000176	0.00204	9.51319	5.16995e-05
rs10474489	G	A	G	A	0.001069	0.003735	0.422513	0.38993	0.004541	0.410824	31310	0.00018	3.07e-09	35.1389	0.00016341	rs10474489	G	A	G	A	0.000514	-0.005023	0.422513	0.391293	0.004958	0.310973	25354	0.000167	0.002073	9.48375	5.15395e-05
rs10498948	G	T	G	T	-0.001241	-0.001755	0.893765	0.902238	0.007366	0.811643	32066	0.000289	1.74e-05	18.4546	8.5828e-05	rs10498948	G	T	G	T	-0.001206	0.012438	0.893765	0.89921	0.008025	0.121163	26057	0.000267	6.61e-06	20.3029	0.00011033
rs10747688	C	G	C	G	0.002964	-0.004092	0.136926	0.141743	0.006244	0.512254	32066	0.000259	2.34e-30	131.112	0.000609452	rs10747688	C	G	C	G	0.001319	0.002301	0.136926	0.144416	0.006799	0.735094	26058	0.000241	4.48e-08	29.9297	0.000162635
rs10773049	T	C	T	C	0.003465	0.006215	0.604379	0.588897	0.003485	0.074487	48085	0.000182	1.6e-80	361.127	0.00167685	rs10773049	T	C	T	C	0.001075	0.00223	0.604379	0.585774	0.003688	0.545411	45601	0.000169	2.09e-10	40.3807	0.000219412
rs10795055	A	G	A	G	0.001325	0.003364	0.395965	0.396745	0.004324	0.43664	32066	0.000183	4.53e-13	52.3988	0.000243656	rs10795055	A	G	A	G	0.000211	0.002296	0.395965	0.394852	0.004826	0.634224	26058	0.000169	0.211108	1.56381	8.4989e-06
rs10799744	G	A	G	A	0.000945	0.012344	0.83941	0.815513	0.011063	0.264455	5390	0.000242	9.37e-05	15.2596	7.09698e-05	rs10799744	G	A	G	A	0.001153	-0.020976	0.83941	0.79414	0.012926	0.104632	2956	0.000225	2.92e-07	26.3019	0.000142925
rs10850127	C	T	C	T	-0.001086	-0.00271	0.679038	0.761145	0.006128	0.65829	26289	0.000191	1.25e-08	32.4075	0.00015071	rs10850127	C	T	C	T	-0.000549	-0.004824	0.679038	0.764755	0.006843	0.480871	20651	0.000177	0.001963	9.58382	5.20832e-05
rs10880321	C	G	C	G	-0.000745	0.003874	0.381655	0.360826	0.004645	0.404226	32066	0.000184	5.31e-05	16.3341	7.59668e-05	rs10880321	C	G	C	G	-0.000946	-0.000989	0.381655	0.366004	0.005001	0.843165	26058	0.000171	3.08e-08	30.6565	0.000166583
rs10891290	T	C	T	C	0.001717	-0.001412	0.616243	0.618786	0.004421	0.749553	32066	0.000184	1.12e-20	86.9376	0.000404197	rs10891290	T	C	T	C	0.000876	-0.001206	0.616243	0.618854	0.004903	0.805619	26058	0.00017	2.63e-07	26.5039	0.000144022
rs10923724	C	T	C	T	-0.002208	-0.003962	0.430072	0.409032	0.003754	0.291282	42787	0.00018	1.18e-34	150.764	0.000700738	rs10923724	C	T	C	T	-0.001984	0.003206	0.430072	0.40594	0.00396	0.418192	40459	0.000167	1.46e-32	141.193	0.000766765
rs1095096	G	A	G	A	0.002954	-0.004844	0.731989	0.738594	0.009229	0.599723	6997	0.0002	3.62e-49	217.239	0.00100939	rs1095096	G	A	G	A	0.001035	-0.006297	0.731989	0.731702	0.010776	0.558965	4612	0.000186	2.65e-08	30.9483	0.000168169
rs10963067	C	A	C	A	0.001841	-0.004514	0.912563	0.92103	0.008262	0.584872	32066	0.000316	5.68e-09	33.9413	0.000157842	rs10963067	C	A	C	A	0.001046	-0.014636	0.912563	0.922163	0.0091	0.107761	26057	0.000292	0.000342	12.8251	6.96968e-05
rs10980802	A	G	A	G	-0.00144	-0.000991	0.514687	0.518625	0.004284	0.817046	32066	0.000179	8.34e-16	64.7881	0.000301249	rs10980802	A	G	A	G	-0.000554	-0.001108	0.514687	0.518392	0.004776	0.816608	26058	0.000165	0.000787	11.2716	6.12552e-05
rs10992408	A	G	A	G	-0.001668	-0.000466	0.825523	0.825893	0.00562	0.933874	32066	0.000235	1.46e-12	50.1014	0.000232976	rs10992408	A	G	A	G	-0.001136	-0.003254	0.825523	0.824726	0.006207	0.600083	26058	0.000217	1.63e-07	27.4286	0.000149046
rs11060112	A	C	A	C	-0.001849	-0.009778	0.729531	0.738824	0.004646	0.035339	45252	0.000202	5.31e-20	83.8603	0.000389896	rs11060112	A	C	A	C	-0.000579	-0.003896	0.729531	0.733112	0.004723	0.409471	44517	0.000187	0.001974	9.57356	5.20275e-05
rs11079041	T	A	T	A	-0.001269	-0.006088	0.69336	0.715821	0.004864	0.210676	30458	0.000193	5.41e-11	43.023	0.000200067	rs11079041	T	A	T	A	-0.000857	0.000846	0.69336	0.716852	0.005356	0.874511	24399	0.000179	1.7e-06	22.9074	0.000124481
rs11235	T	C	T	C	-0.001471	-0.01021	0.545425	0.559274	0.004088	0.012517	39843	0.000179	1.87e-16	67.7351	0.000314948	rs11235	T	C	T	C	-0.001205	0.000588	0.545425	0.553222	0.004329	0.891998	36477	0.000165	3.3e-13	53.021	0.000288075
rs11240358	G	A	G	A	-0.001095	-0.00358	0.605903	0.601241	0.003495	0.305677	48066	0.000182	1.69e-09	36.3019	0.000168817	rs11240358	G	A	G	A	-0.000422	0.000285	0.605903	0.602553	0.003716	0.938821	45594	0.000169	0.012353	6.25949	3.40178e-05
rs11247113	A	C	A	C	0.00072	-0.000587	0.43897	0.436643	0.004364	0.892936	30458	0.000181	6.85e-05	15.8518	7.3724e-05	rs11247113	A	C	A	C	0.00072	-0.004612	0.43897	0.443262	0.004909	0.347459	24399	0.000167	1.63e-05	18.5791	0.000100963
rs1138714	A	G	A	G	0.00099	-0.001532	0.437035	0.425677	0.004508	0.733905	32065	0.000181	4.76e-08	29.8121	0.000138642	rs1138714	A	G	A	G	0.000952	0.006236	0.437035	0.423413	0.004961	0.208724	26058	0.000167	1.35e-08	32.258	0.000175284
rs1150781	C	G	C	G	0.003892	0.022268	0.0899795	0.076402	0.009438	0.018328	25865	0.000311	5.97e-36	156.694	0.000728279	rs1150781	C	G	C	G	0.001337	-0.014714	0.0899795	0.07633	0.010273	0.152041	21366	0.000288	3.45e-06	21.5485	0.000117097
rs11614913	C	T	C	T	-0.001992	0.002352	0.582138	0.581617	0.004508	0.601907	32066	0.000181	3.49e-28	121.18	0.00056331	rs11614913	C	T	C	T	-0.001254	0.007429	0.582138	0.583252	0.005006	0.137782	26058	0.000168	8.81e-14	55.6161	0.00030217
rs11630762	G	C	G	C	0.000992	-0.002307	0.6023	0.582727	0.003827	0.546639	42767	0.000183	6.17e-08	29.3093	0.000136304	rs11630762	G	C	G	C	0.000436	0.007004	0.6023	0.582824	0.004021	0.081546	40445	0.000169	0.009842	6.66327	3.62121e-05
rs11695471	T	A	T	A	0.000783	0.00373	0.667919	0.661455	0.004672	0.424709	32066	0.000189	3.43e-05	17.1633	7.98229e-05	rs11695471	T	A	T	A	0.001044	-0.006293	0.667919	0.657038	0.005143	0.221152	26058	0.000175	2.72e-09	35.3747	0.000192217
rs11720408	T	A	T	A	-0.00114	0.001186	0.72889	0.719075	0.004745	0.802547	32066	0.000201	1.48e-08	32.0794	0.000149184	rs11720408	T	A	T	A	-0.000472	-0.000212	0.72889	0.714837	0.005221	0.967589	26057	0.000186	0.011411	6.40016	3.47823e-05
rs11724804	G	A	G	A	0.001203	-0.001491	0.549755	0.54538	0.004468	0.738561	32066	0.000179	1.96e-11	45.0103	0.000209306	rs11724804	G	A	G	A	0.000761	0.006194	0.549755	0.544439	0.004962	0.211826	26058	0.000166	4.57e-06	21.0095	0.000114169
rs11726981	A	C	A	C	-0.000812	-0.001485	0.732521	0.724606	0.004818	0.75783	32066	0.000202	5.93e-05	16.1249	7.49938e-05	rs11726981	A	C	A	C	-0.000832	-0.001951	0.732521	0.726298	0.005319	0.713733	26058	0.000187	8.49e-06	19.8242	0.000107729
rs11747495	T	C	T	C	0.001638	-0.008234	0.307133	0.302246	0.004646	0.076355	32066	0.000193	2.3e-17	71.8687	0.000334161	rs11747495	T	C	T	C	0.000348	0.000701	0.307133	0.305876	0.005151	0.891768	26058	0.000179	0.051574	3.78953	2.05949e-05
rs11793856	C	G	C	G	0.000902	0.007637	0.723561	0.725776	0.005536	0.167748	25865	0.000199	6.2e-06	20.4254	9.4993e-05	rs11793856	C	G	C	G	0.000966	-0.002688	0.723561	0.727015	0.006032	0.65594	21366	0.000184	1.63e-07	27.4286	0.000149046
rs1190982	T	C	T	C	0.001333	-0.008627	0.306014	0.301545	0.004733	0.068346	32066	0.000194	6.41e-12	47.2	0.000219487	rs1190982	T	C	T	C	0.00058	0.008915	0.306014	0.303062	0.00525	0.089464	26058	0.000179	0.001156	10.5594	5.73846e-05
rs12138127	C	G	C	G	0.000839	-0.010964	0.348948	0.343941	0.004989	0.027988	30458	0.000189	8.79e-06	19.7578	9.18885e-05	rs12138127	C	G	C	G	0.000687	-0.000736	0.348948	0.347758	0.005475	0.893003	24399	0.000175	9.1e-05	15.3148	8.32258e-05
rs12419064	A	G	A	G	-0.000963	0.006547	0.508942	0.511868	0.007202	0.363302	10716	0.000178	6.74e-08	29.1381	0.000135507	rs12419064	A	G	A	G	-0.000956	-0.017217	0.508942	0.516217	0.006692	0.010102	14392	0.000165	7.12e-09	33.5017	0.000182042
rs12441543	G	A	G	A	0.001331	0.004749	0.713036	0.699575	0.004831	0.325605	32066	0.000198	1.82e-11	45.1554	0.000209981	rs12441543	G	A	G	A	0.000945	-0.005856	0.713036	0.698002	0.005352	0.273864	26058	0.000182	2.25e-07	26.8055	0.000145661
rs12443429	C	T	C	T	-0.001596	-0.004339	0.785041	0.798845	0.005498	0.429984	32066	0.000217	2.17e-13	53.8445	0.000250377	rs12443429	C	T	C	T	-0.000518	-0.006885	0.785041	0.799216	0.006031	0.253629	26058	0.000201	0.01004	6.62779	3.60193e-05
rs12454712	T	C	T	C	0.00187	0.012313	0.623574	0.590132	0.004634	0.007896	36944	0.000184	3.64e-24	102.836	0.00047808	rs12454712	T	C	T	C	-3.3e-05	0.009063	0.623574	0.586435	0.004678	0.052722	37527	0.00017	0.847586	0.0369406	2.00764e-07
rs12459350	A	G	A	G	0.000801	-0.002671	0.538429	0.525084	0.003419	0.434721	48079	0.000179	7.65e-06	20.0234	9.31235e-05	rs12459350	A	G	A	G	0.000655	0.003261	0.538429	0.527231	0.003607	0.366021	45596	0.000166	7.9e-05	15.5821	8.4678e-05
rs12479641	A	C	A	C	0.00209	-0.003329	0.664037	0.653804	0.004521	0.46153	32066	0.000191	5.85e-28	120.155	0.000558549	rs12479641	A	C	A	C	0.001427	0.001282	0.664037	0.651957	0.005016	0.798337	26058	0.000176	5.21e-16	65.7153	0.000357021
rs12519145	G	A	G	A	-0.00064	-0.003626	0.768911	0.771946	0.004307	0.399822	48072	0.000211	0.002461	9.16936	4.26464e-05	rs12519145	G	A	G	A	-0.001687	-0.005824	0.768911	0.764626	0.004506	0.196148	45588	0.000196	6.82e-18	74.268	0.000403468
rs12546944	G	A	G	A	-0.001806	-0.012833	0.813484	0.814773	0.009239	0.164782	10719	0.000232	6.47e-15	60.7531	0.000282493	rs12546944	G	A	G	A	-0.000458	0.009097	0.813484	0.810649	0.008496	0.284294	14393	0.000215	0.032894	4.55129	2.47346e-05
rs12608504	A	G	A	G	0.001809	-0.000879	0.366445	0.361867	0.003616	0.807852	46474	0.000185	1.72e-22	95.201	0.0004426	rs12608504	A	G	A	G	0.001243	0.008962	0.366445	0.362178	0.00378	0.017775	45601	0.000172	4.44e-13	52.4382	0.000284909
rs1262720	G	A	G	A	0.002607	0.011683	0.879958	0.879635	0.006761	0.083994	30458	0.000275	2.62e-21	89.8113	0.000417552	rs1262720	G	A	G	A	0.001904	0.002554	0.879958	0.88059	0.007537	0.734694	24398	0.000255	7.82e-14	55.8504	0.000303443
rs12684047	T	A	T	A	0.000839	0.012536	0.806929	0.802665	0.006295	0.046442	30458	0.000231	0.000278	13.2131	6.14525e-05	rs12684047	T	A	T	A	0.001054	0.00451	0.806929	0.802373	0.007003	0.519604	24399	0.000212	6.87e-07	24.6513	0.000133956
rs12702218	C	A	C	A	-0.001038	-0.015682	0.905107	0.90798	0.00776	0.043305	30458	0.000306	0.000689	11.5187	5.35724e-05	rs12702218	C	A	C	A	-0.001223	-0.000218	0.905107	0.908046	0.008526	0.979606	24399	0.000281	1.41e-05	18.8556	0.000102465
rs12774134	C	T	C	T	0.000662	-0.001992	0.884556	0.85085	0.00521	0.702241	47018	0.000278	0.017385	5.65708	2.63113e-05	rs12774134	C	T	C	T	0.001968	0.016283	0.884556	0.847035	0.005611	0.003721	44593	0.000258	2.68e-14	57.9563	0.000314881
rs12828318	A	G	A	G	0.000996	0.002307	0.819203	0.804562	0.004971	0.642555	45952	0.000232	1.78e-05	18.4113	8.56266e-05	rs12828318	A	G	A	G	0.000843	0.009108	0.819203	0.798285	0.00526	0.08332	43369	0.000214	8.46e-05	15.4526	8.39745e-05
rs12936587	G	A	G	A	0.001205	0.002012	0.527122	0.566566	0.003564	0.572488	48084	0.000178	1.45e-11	45.6006	0.000212051	rs12936587	G	A	G	A	0.001295	-0.000845	0.527122	0.566149	0.003733	0.820887	45605	0.000165	5.03e-15	61.2488	0.000332763
rs1294415	G	A	G	A	-0.002401	-0.008067	0.382694	0.366007	0.007433	0.277791	10714	0.000183	4.1e-39	171.174	0.000795524	rs1294415	G	A	G	A	-0.001128	-0.002196	0.382694	0.369819	0.006888	0.749922	14268	0.00017	3.51e-11	43.8696	0.000238365
rs12976073	C	T	C	T	0.001467	-0.00287	0.896879	0.861706	0.005881	0.625542	46451	0.000297	8.18e-07	24.315	0.00011308	rs12976073	C	T	C	T	0.000923	-0.001114	0.896879	0.855917	0.006265	0.858879	43943	0.000274	0.00076	11.3365	6.16074e-05
rs12999687	T	G	T	G	0.000854	0.005355	0.506491	0.510623	0.0035	0.125957	48069	0.000179	1.85e-06	22.7448	0.000105779	rs12999687	T	G	T	G	0.000821	0.007163	0.506491	0.513589	0.003689	0.052168	45587	0.000166	8.16e-07	24.3197	0.000132155
rs13107325	C	T	C	T	0.002781	0.018685	0.925261	0.907744	0.008477	0.02754	44176	0.000342	4.07e-16	66.202	0.000307821	rs13107325	C	T	C	T	0.001369	-0.000136	0.925261	0.900008	0.008859	0.987771	41747	0.000312	1.16e-05	19.228	0.000104489
rs13131702	G	T	G	T	0.000833	-0.008911	0.736725	0.727713	0.004922	0.070256	30458	0.000203	3.93e-05	16.9049	7.86213e-05	rs13131702	G	T	G	T	0.000766	-0.005003	0.736725	0.724139	0.005432	0.356967	24399	0.000187	4.44e-05	16.6734	9.06079e-05
rs13173946	C	G	C	G	0.000852	-0.001059	0.611939	0.634353	0.00486	0.827582	32046	0.000187	5.04e-06	20.822	9.68373e-05	rs13173946	C	G	C	G	0.000558	0.003487	0.611939	0.635512	0.005386	0.517333	26041	0.000173	0.001237	10.4342	5.67046e-05
rs13431546	G	A	G	A	0.001499	0.006902	0.569999	0.55514	0.004309	0.109141	32066	0.00018	7.63e-17	69.503	0.000323165	rs13431546	G	A	G	A	0.001046	0.004156	0.569999	0.55925	0.004752	0.381793	26058	0.000166	3.38e-10	39.4417	0.000214311
rs1345203	T	C	T	C	0.002073	-0.010624	0.790454	0.811106	0.01206	0.378371	4748	0.000219	2.95e-21	89.5766	0.000416462	rs1345203	T	C	T	C	0.00109	-0.00285	0.790454	0.819018	0.014447	0.843606	2452	0.000202	7.54e-08	28.9208	0.000157153
rs1352420	A	G	A	G	-0.000841	-0.004739	0.351237	0.359892	0.004456	0.287473	32066	0.000186	6.58e-06	20.3116	9.44637e-05	rs1352420	A	G	A	G	-0.000708	-0.007389	0.351237	0.358198	0.004902	0.131677	26058	0.000173	4.48e-05	16.6564	9.05155e-05
rs1358071	C	A	C	A	0.001402	0.000608	0.270485	0.244547	0.005228	0.907417	32066	0.0002	2.78e-12	48.838	0.000227102	rs1358071	C	A	C	A	0.000798	-0.011501	0.270485	0.244957	0.005824	0.048301	26058	0.000186	1.76e-05	18.4328	0.000100168
rs13941	G	A	G	A	0.001426	-0.001763	0.315776	0.287624	0.004998	0.724267	32066	0.000192	1.06e-13	55.2525	0.000256922	rs13941	G	A	G	A	0.000274	-0.005776	0.315776	0.283068	0.005602	0.302513	26058	0.000178	0.122739	2.38202	1.29456e-05
rs1415364	C	T	C	T	-0.000891	0.003499	0.40163	0.406902	0.004374	0.423655	32066	0.000181	9.18e-07	24.0929	0.000112047	rs1415364	C	T	C	T	-0.000873	0.004867	0.40163	0.407184	0.00486	0.316624	26058	0.000168	2.04e-07	26.9948	0.00014669
rs143384	A	G	A	G	0.00047	4.2e-05	0.597005	0.564866	0.003625	0.990686	48077	0.000182	0.009966	6.64096	3.08872e-05	rs143384	A	G	A	G	0.001718	-5.1e-05	0.597005	0.560731	0.003835	0.989331	45563	0.000168	1.36e-24	104.787	0.00056917
rs1494205	T	G	T	G	0.00075	-0.002943	0.577786	0.623113	0.00453	0.515907	32066	0.000181	3.4e-05	17.18	7.99005e-05	rs1494205	T	G	T	G	0.000912	0.003972	0.577786	0.624145	0.005003	0.427314	26058	0.000167	5.08e-08	29.686	0.000161311
rs1534520	T	G	T	G	-0.00084	0.001927	0.262947	0.262159	0.005022	0.701163	32066	0.000202	3.32e-05	17.2252	8.01109e-05	rs1534520	T	G	T	G	-0.000994	0.004737	0.262947	0.259462	0.005616	0.398937	26058	0.000188	1.26e-07	27.9267	0.000151752
rs1534696	C	A	C	A	0.002699	0.00285	0.460222	0.444503	0.003767	0.449266	43465	0.000178	1.04e-51	228.892	0.00106348	rs1534696	C	A	C	A	0.000252	0.00508	0.460222	0.442694	0.004063	0.211124	39665	0.000165	0.12715	2.32696	1.26464e-05
rs1544474	A	G	A	G	-0.00101	0.000581	0.546959	0.513446	0.00353	0.869264	46471	0.000179	1.58e-08	31.9524	0.000148594	rs1544474	A	G	A	G	-0.000986	-0.008679	0.546959	0.511616	0.003735	0.020157	43943	0.000166	2.79e-09	35.3252	0.000191948
rs1561105	T	G	T	G	0.002285	-0.005592	0.760598	0.768652	0.00507	0.270042	32066	0.000209	9.33e-28	119.229	0.000554247	rs1561105	T	G	T	G	0.000138	0.00931	0.760598	0.769697	0.005592	0.095922	26058	0.000194	0.475865	0.508325	2.76263e-06
rs1568799	A	C	A	C	0.001262	-0.003623	0.688237	0.691311	0.004622	0.433165	32066	0.000192	5.24e-11	43.0855	0.000200357	rs1568799	A	C	A	C	0.000579	0.002145	0.688237	0.692833	0.005124	0.675537	26057	0.000178	0.001173	10.5324	5.7238e-05
rs157845	T	C	T	C	0.001416	-0.010752	0.254237	0.262915	0.004926	0.029071	32066	0.000205	4.7e-12	47.8083	0.000222315	rs157845	T	C	T	C	0.002005	-0.016958	0.254237	0.263473	0.005467	0.00193	26058	0.000189	3.36e-26	112.122	0.000608987
rs16891532	C	A	C	A	-0.002311	-0.008879	0.92057	0.919757	0.008117	0.273996	30458	0.000327	1.79e-12	49.7016	0.000231117	rs16891532	C	A	C	A	-0.001715	-0.014903	0.92057	0.919887	0.008896	0.093881	24399	0.000306	2.22e-08	31.2919	0.000170036
rs16952242	G	A	G	A	0.001443	0.002196	0.698137	0.701072	0.004846	0.650491	32060	0.000194	1.19e-13	55.0251	0.000255865	rs16952242	G	A	G	A	0.000258	0.006639	0.698137	0.702596	0.005377	0.21689	26054	0.00018	0.150119	2.07104	1.12555e-05
rs17053902	A	G	A	G	-0.00173	0.011844	0.924862	0.921979	0.008261	0.151648	32066	0.000337	2.99e-07	26.2562	0.000122107	rs17053902	A	G	A	G	-0.001058	0.008736	0.924862	0.921975	0.009086	0.336294	26058	0.000313	0.00074	11.386	6.18766e-05
rs17067999	C	T	C	T	0.001074	0.003217	0.852154	0.860269	0.00629	0.609103	32066	0.000252	2.12e-05	18.0783	8.40782e-05	rs17067999	C	T	C	T	0.000892	0.002959	0.852154	0.858696	0.006857	0.666052	26058	0.000232	0.000121	14.777	8.03035e-05
rs17154889	C	A	C	A	0.001173	0.000915	0.686222	0.69309	0.004621	0.843024	32066	0.000192	1.09e-09	37.1568	0.000172793	rs17154889	C	A	C	A	0.000965	0.002237	0.686222	0.689946	0.005075	0.659343	26058	0.000178	5.96e-08	29.3764	0.000159629
rs17296943	C	G	C	G	-0.001391	0.01008	0.85189	0.860785	0.006556	0.124179	30458	0.000254	4.26e-08	30.0273	0.000139642	rs17296943	C	G	C	G	-0.0008	-0.005891	0.85189	0.862032	0.007409	0.426506	24399	0.000234	0.000617	11.724	6.37132e-05
rs17697852	T	G	T	G	0.001441	-0.00411	0.906829	0.90591	0.007475	0.582484	32066	0.000307	2.78e-06	21.9627	0.000102142	rs17697852	T	G	T	G	0.001401	-0.002371	0.906829	0.90717	0.008348	0.776393	26058	0.000284	8.15e-07	24.3221	0.000132168
rs17733118	C	T	C	T	-0.000938	-0.013309	0.772224	0.777189	0.005875	0.023518	28683	0.000215	1.28e-05	19.0401	8.85508e-05	rs17733118	C	T	C	T	-0.000932	-0.003866	0.772224	0.776142	0.006496	0.551789	23319	0.000199	2.77e-06	21.9696	0.000119386
rs17819328	T	G	T	G	-0.002496	-0.009462	0.574936	0.559204	0.003604	0.008661	48085	0.000181	2.32e-43	190.627	0.000885851	rs17819328	T	G	T	G	-0.000257	-0.008892	0.574936	0.560506	0.003797	0.019205	45601	0.000167	0.124199	2.36355	1.28452e-05
rs1800978	C	G	C	G	0.002299	0.002936	0.875785	0.853579	0.006126	0.631757	41724	0.000272	3.12e-17	71.2671	0.000331365	rs1800978	C	G	C	G	0.000821	0.000214	0.875785	0.844811	0.006291	0.972795	39711	0.000251	0.001067	10.7075	5.81897e-05
rs1805741	C	T	C	T	0.000941	-0.010447	0.28558	0.301469	0.004754	0.028001	32066	0.000197	1.83e-06	22.7657	0.000105876	rs1805741	C	T	C	T	0.001134	-0.001369	0.28558	0.302603	0.005213	0.792861	26058	0.000183	6.02e-10	38.3149	0.00020819
rs1935157	C	G	C	G	-0.0008	-0.010515	0.707592	0.702015	0.00477	0.027504	32066	0.000195	4.13e-05	16.8107	7.81831e-05	rs1935157	C	G	C	G	-0.001075	-0.007691	0.707592	0.699083	0.005293	0.146161	26058	0.000181	2.97e-09	35.2034	0.000191286
rs1977833	G	A	G	A	0.000753	-0.006254	0.591136	0.559669	0.007449	0.401156	10423	0.000181	3.4e-05	17.18	7.99005e-05	rs1977833	G	A	G	A	0.00064	-0.010541	0.591136	0.554453	0.006807	0.121488	14077	0.000168	0.000138	14.5293	7.89571e-05
rs2047937	C	T	C	T	0.000815	0.000142	0.485923	0.505228	0.003468	0.967321	48082	0.000179	5.19e-06	20.7659	9.65761e-05	rs2047937	C	T	C	T	0.00091	0.003674	0.485923	0.506166	0.003668	0.316571	45600	0.000165	3.62e-08	30.3431	0.000164881
rs2073267	A	G	A	G	-0.00268	-0.004101	0.827026	0.837096	0.005787	0.478568	32066	0.000235	3.81e-30	130.145	0.000604957	rs2073267	A	G	A	G	-0.000597	-0.001194	0.827026	0.837483	0.006381	0.85162	26058	0.000218	0.006332	7.45331	4.05055e-05
rs2104075	A	T	A	T	0.001116	0.004864	0.863019	0.855342	0.006922	0.482281	30822	0.000261	1.86e-05	18.3275	8.5237e-05	rs2104075	A	T	A	T	0.000854	-0.01395	0.863019	0.854702	0.007761	0.072287	24819	0.00024	0.000383	12.6134	6.85462e-05
rs2137234	T	C	T	C	-0.002038	-0.005064	0.805644	0.807246	0.005613	0.366951	32062	0.000226	1.77e-19	81.4805	0.000378835	rs2137234	T	C	T	C	-0.000352	0.003921	0.805644	0.801913	0.006099	0.520293	26055	0.000209	0.091422	2.84915	1.54843e-05
rs2145271	T	A	T	A	0.001121	0.006941	0.364229	0.346687	0.004672	0.137351	30458	0.000185	1.52e-09	36.5085	0.000169778	rs2145271	T	A	T	A	0.00175	-0.001197	0.364229	0.342005	0.005096	0.814282	26058	0.000172	2.45e-24	103.621	0.000562839
rs2159437	A	G	A	G	0.002507	0.000189	0.483226	0.496061	0.00432	0.965006	32066	0.000178	7.46e-45	197.466	0.000917606	rs2159437	A	G	A	G	0.000216	0.005888	0.483226	0.493638	0.004785	0.218499	26058	0.000165	0.19242	1.69899	9.23356e-06
rs2165241	T	C	T	C	-0.000819	0.005403	0.492046	0.494922	0.004283	0.20703	32066	0.000179	4.75e-06	20.9355	9.73651e-05	rs2165241	T	C	T	C	-0.000616	-0.002294	0.492046	0.491748	0.004747	0.629018	26055	0.000165	0.000191	13.9176	7.56335e-05
rs2167750	C	T	C	T	-0.002664	-0.00853	0.537524	0.516884	0.004292	0.046892	32066	0.000179	3.45e-50	221.919	0.00103112	rs2167750	C	T	C	T	-0.000482	-0.007627	0.537524	0.51122	0.004785	0.110969	26058	0.000165	0.003577	8.48697	4.61227e-05
rs2277094	T	C	T	C	0.000872	-0.00908	0.867578	0.875962	0.00654	0.164984	32066	0.000264	0.000945	10.9323	5.08455e-05	rs2277094	T	C	T	C	0.001086	0.001527	0.867578	0.876459	0.007297	0.834256	26058	0.000245	9.13e-06	19.6853	0.000106974
rs2282546	A	G	A	G	-0.001791	-0.0089	0.933283	0.913396	0.007776	0.252373	30458	0.000357	5.22e-07	25.1808	0.000117106	rs2282546	A	G	A	G	-0.001338	0.001066	0.933283	0.911659	0.008604	0.901409	24398	0.000332	5.75e-05	16.1833	8.79448e-05
rs2283006	G	A	G	A	0.000983	-0.006664	0.504722	0.527394	0.004454	0.134586	32066	0.000179	3.99e-08	30.1543	0.000140233	rs2283006	G	A	G	A	0.000664	-0.001192	0.504722	0.529419	0.004922	0.808687	26058	0.000166	6.29e-05	16.0133	8.70211e-05
rs2294239	A	G	A	G	0.001572	0.009994	0.572488	0.57846	0.003668	0.006454	45766	0.000182	5.34e-18	74.751	0.000347558	rs2294239	A	G	A	G	0.001247	-0.003031	0.572488	0.579943	0.003838	0.429632	43291	0.000168	1.03e-13	55.3089	0.000300502
rs2371767	G	C	G	C	0.003882	0.005795	0.725687	0.725218	0.004274	0.175138	40817	0.0002	3.3e-84	378.055	0.00175531	rs2371767	G	C	G	C	0.000824	-0.001917	0.725687	0.725604	0.004447	0.666489	38433	0.000185	8.45e-06	19.8332	0.000107778
rs2373072	C	T	C	T	-0.001415	-0.003494	0.740319	0.738991	0.004889	0.474791	32066	0.000202	2.8e-12	48.8239	0.000227037	rs2373072	C	T	C	T	-0.000359	2.5e-05	0.740319	0.737026	0.005379	0.996347	26058	0.000188	0.056514	3.63684	1.97651e-05
rs2376585	T	C	T	C	-0.00104	0.011489	0.181417	0.167805	0.005867	0.050245	32066	0.000232	7.38e-06	20.0921	9.3443e-05	rs2376585	T	C	T	C	-0.000799	-0.016325	0.181417	0.16732	0.006566	0.012928	26057	0.000215	0.0002	13.8311	7.51633e-05
rs2393735	G	A	G	A	-0.003024	-0.005202	0.963341	0.96108	0.010996	0.636153	30447	0.000474	1.89e-10	40.5772	0.000188696	rs2393735	G	A	G	A	-0.000876	-0.004071	0.963341	0.960724	0.012241	0.739454	24385	0.00044	0.046358	3.96854	2.15677e-05
rs2444770	C	T	C	T	-0.001389	0.006012	0.148457	0.142099	0.006342	0.343111	32066	0.00025	2.74e-08	30.8834	0.000143623	rs2444770	C	T	C	T	-0.000692	-0.004047	0.148457	0.139671	0.007134	0.570511	26058	0.000231	0.002739	8.97366	4.87675e-05
rs2452877	A	G	A	G	0.001325	0.011516	0.554593	0.532263	0.004293	0.00732	32066	0.000179	1.51e-13	54.557	0.000253689	rs2452877	A	G	A	G	0.000375	0.001266	0.554593	0.531148	0.004755	0.790056	26058	0.000166	0.024136	5.08483	2.76342e-05
rs2507948	A	G	A	G	0.000674	0.002954	0.45347	0.452929	0.004336	0.495701	32066	0.00018	0.000176	14.0714	6.54441e-05	rs2507948	A	G	A	G	0.000765	-0.011981	0.45347	0.451985	0.004837	0.013278	26058	0.000166	4.29e-06	21.1307	0.000114828
rs2524137	C	T	C	T	-0.002052	-0.013845	0.307445	0.327923	0.008722	0.112423	11444	0.000195	5.95e-26	110.989	0.000515962	rs2524137	C	T	C	T	-0.001578	-0.001219	0.307445	0.315736	0.007776	0.875452	15486	0.00018	2.39e-18	76.3383	0.00041471
rs2605110	C	T	C	T	-0.003613	-0.021459	0.328649	0.318994	0.004601	3.15e-06	32066	0.000189	1.28e-81	366.165	0.0017002	rs2605110	C	T	C	T	-0.000512	-0.013942	0.328649	0.31983	0.00516	0.00691	26057	0.000175	0.00348	8.53699	4.63946e-05
rs2654980	C	T	C	T	-0.000677	0.000406	0.751386	0.760496	0.005004	0.935322	32066	0.000207	0.001063	10.7145	4.98323e-05	rs2654980	C	T	C	T	-0.000879	0.003011	0.751386	0.759449	0.005491	0.583538	26057	0.000191	4.07e-06	21.2316	0.000115376
rs2772375	T	C	T	C	0.000529	0.002338	0.583617	0.618348	0.004476	0.601485	32066	0.00018	0.003346	8.60849	4.00379e-05	rs2772375	T	C	T	C	0.000793	-0.000394	0.583617	0.620524	0.004992	0.937045	26057	0.000167	2.2e-06	22.412	0.000121789
rs2836171	G	A	G	A	0.001494	0.007957	0.547032	0.504394	0.004324	0.065726	32066	0.00018	1.15e-16	68.6938	0.000319404	rs2836171	G	A	G	A	0.000515	0.007322	0.547032	0.496516	0.004804	0.127451	26058	0.000166	0.001915	9.62928	5.23303e-05
rs2891335	A	G	A	G	-0.002088	-0.001172	0.739647	0.74028	0.004976	0.813814	30458	0.000203	1.13e-24	105.154	0.00048885	rs2891335	A	G	A	G	-0.001098	-0.012271	0.739647	0.750517	0.005562	0.027382	26058	0.000189	5.98e-09	33.8412	0.000183886
rs2925979	T	C	T	C	0.003016	-0.000257	0.300694	0.319989	0.003726	0.944986	48082	0.000195	4.45e-54	239.754	0.00111389	rs2925979	T	C	T	C	1.7e-05	0.003692	0.300694	0.320279	0.003964	0.351687	45599	0.00018	0.926769	0.00844757	4.59107e-08
rs2970332	G	A	G	A	-0.001309	-0.001967	0.23118	0.2372	0.004969	0.692236	32066	0.000212	6.31e-10	38.2231	0.00017775	rs2970332	G	A	G	A	-0.000509	-0.004898	0.23118	0.238986	0.005453	0.369098	26058	0.000196	0.009407	6.74388	3.66502e-05
rs2993481	A	T	A	T	-0.001486	-0.010851	0.812337	0.826945	0.005876	0.064818	32066	0.000228	7.27e-11	42.4449	0.000197379	rs2993481	A	T	A	T	-0.001012	-0.008109	0.812337	0.827495	0.006391	0.204484	26058	0.000211	1.71e-06	22.8961	0.00012442
rs3017101	G	A	G	A	0.001176	0.005541	0.67167	0.668975	0.004621	0.23042	32061	0.00019	6.56e-10	38.1473	0.000177398	rs3017101	G	A	G	A	0.000695	-0.001619	0.67167	0.665094	0.005094	0.750649	26056	0.000176	8.23e-05	15.5047	8.42576e-05
rs3109841	G	T	G	T	0.00124	-0.003426	0.337394	0.351482	0.003632	0.345543	48085	0.000189	5.2e-11	43.1005	0.000200427	rs3109841	G	T	G	T	0.000882	0.000711	0.337394	0.353165	0.003865	0.854069	45605	0.000175	4.65e-07	25.4038	0.000138045
rs313732	A	G	A	G	-0.000903	-0.007197	0.598033	0.585311	0.004482	0.108367	30458	0.000181	5.94e-07	24.9316	0.000115948	rs313732	A	G	A	G	-0.000865	0.006832	0.598033	0.584098	0.004978	0.169919	24399	0.000168	2.79e-07	26.3899	0.000143403
rs34000	T	C	T	C	0.001032	0.002986	0.595923	0.583716	0.004646	0.520542	28157	0.000182	1.52e-08	32.0276	0.000148943	rs34000	T	C	T	C	0.000379	-0.005861	0.595923	0.583413	0.005208	0.260353	22135	0.000169	0.025046	5.0207	2.72857e-05
rs3732083	T	C	T	C	-0.000722	-0.001149	0.56924	0.544369	0.004262	0.787536	32066	0.000179	5.43e-05	16.2917	7.57698e-05	rs3732083	T	C	T	C	-0.000675	0.002956	0.56924	0.543431	0.004746	0.533426	26058	0.000166	4.86e-05	16.502	8.96765e-05
rs3740237	G	C	G	C	-0.001153	-0.004783	0.856143	0.868329	0.006805	0.482124	30458	0.000255	6e-06	20.4882	9.52849e-05	rs3740237	G	C	G	C	-0.001309	0.01455	0.856143	0.867212	0.007567	0.054517	24399	0.000236	2.91e-08	30.7666	0.000167182
rs3747577	C	G	C	G	0.001579	-0.003678	0.257829	0.254404	0.005191	0.478573	32066	0.000205	1.38e-14	59.2622	0.000275562	rs3747577	C	G	C	G	0.000998	0.009506	0.257829	0.257285	0.005742	0.097822	26058	0.00019	1.48e-07	27.6153	0.000150061
rs3747636	A	G	A	G	0.000734	0.001906	0.787072	0.764516	0.004969	0.701267	32065	0.000218	0.00075	11.3611	5.28393e-05	rs3747636	A	G	A	G	0.000935	-0.004924	0.787072	0.761254	0.005476	0.368504	26058	0.000201	3.44e-06	21.554	0.000117128
rs3749748	C	T	C	T	0.000976	0.001837	0.752204	0.77716	0.005249	0.72643	32066	0.000207	2.43e-06	22.221	0.000103343	rs3749748	C	T	C	T	0.000858	-0.008096	0.752204	0.780997	0.005882	0.168717	26058	0.000191	7.37e-06	20.0947	0.000109198
rs3751120	C	T	C	T	-0.003921	-0.005537	0.930815	0.89006	0.006391	0.386277	46473	0.00035	3.65e-29	125.66	0.000584122	rs3751120	C	T	C	T	-0.001001	-0.016675	0.930815	0.882913	0.00674	0.013387	43944	0.000326	0.002136	9.42883	5.1241e-05
rs3764002	C	T	C	T	0.001243	0.010457	0.738035	0.693556	0.004044	0.009743	42914	0.000202	8.47e-10	37.6488	0.00017508	rs3764002	C	T	C	T	0.000631	0.008563	0.738035	0.688469	0.004228	0.042834	41447	0.000187	0.000746	11.371	6.17951e-05
rs3786680	C	T	C	T	0.001577	-0.003569	0.90791	0.884757	0.006243	0.567501	48079	0.000309	3.43e-07	25.9911	0.000120874	rs3786680	C	T	C	T	0.000915	-0.004779	0.90791	0.877048	0.006604	0.4693	45594	0.000286	0.001365	10.2525	5.5717e-05
rs3786901	A	C	A	C	-0.001725	0.003497	0.576499	0.578785	0.004178	0.402639	36733	0.000181	1.53e-21	90.8755	0.000422498	rs3786901	A	C	A	C	-0.001837	0.007167	0.576499	0.583549	0.004512	0.112236	32194	0.000167	4.78e-28	120.556	0.000654766
rs3792751	C	T	C	T	-0.001186	-0.002221	0.627212	0.618984	0.003701	0.54839	45789	0.000185	1.34e-10	41.2493	0.00019182	rs3792751	C	T	C	T	-0.00034	-0.005864	0.627212	0.620486	0.0039	0.132614	43418	0.000171	0.046838	3.9512	2.14734e-05
rs3807947	T	G	T	G	0.000883	0.006036	0.604681	0.598887	0.004389	0.168997	32066	0.000182	1.29e-06	23.4381	0.000109002	rs3807947	T	G	T	G	0.000616	0.004899	0.604681	0.599518	0.00481	0.308382	26058	0.000168	0.000255	13.375	7.2685e-05
rs3810068	T	C	T	C	0.002329	0.004286	0.597429	0.625736	0.005589	0.443122	21805	0.000182	2.06e-37	163.386	0.000759358	rs3810068	T	C	T	C	0.00032	0.008686	0.597429	0.628675	0.006269	0.165873	16767	0.000168	0.05721	3.61647	1.96544e-05
rs3813309	A	G	A	G	0.001658	0.004374	0.298526	0.294847	0.004835	0.365635	32058	0.000194	1.56e-17	72.6348	0.000337722	rs3813309	A	G	A	G	0.000269	-0.004851	0.298526	0.295415	0.005357	0.365231	26053	0.00018	0.134897	2.23522	1.21478e-05
rs3848370	G	C	G	C	0.000954	0.001442	0.766223	0.786345	0.006352	0.820348	26819	0.000211	5.94e-06	20.5074	9.53743e-05	rs3848370	G	C	G	C	0.00075	0.012287	0.766223	0.782212	0.007231	0.089285	21173	0.000195	0.000124	14.7309	8.00526e-05
rs3866203	T	C	T	C	-0.002046	0.002109	0.959812	0.963094	0.012287	0.863719	29935	0.000455	6.98e-06	20.1987	9.39387e-05	rs3866203	T	C	T	C	-0.002083	-0.008652	0.959812	0.963772	0.013514	0.522038	23827	0.000419	6.73e-07	24.6909	0.000134172
rs38911	G	A	G	A	-0.001098	-0.009222	0.526599	0.543952	0.004284	0.031381	32066	0.000179	8.38e-10	37.6696	0.000175177	rs38911	G	A	G	A	-0.000449	0.002484	0.526599	0.545459	0.004765	0.602242	26058	0.000166	0.006738	7.34152	3.9898e-05
rs3893749	A	G	A	G	0.002811	0.021418	0.956215	0.957352	0.010754	0.046418	32066	0.000436	1.18e-10	41.4979	0.000192976	rs3893749	A	G	A	G	0.000816	0.003945	0.956215	0.95654	0.011811	0.738387	26058	0.000404	0.043253	4.08549	2.22032e-05
rs4240326	A	G	A	G	-0.000986	-0.010951	0.45052	0.461053	0.004283	0.01058	32066	0.000179	3.66e-08	30.3217	0.000141011	rs4240326	A	G	A	G	-0.001141	0.000688	0.45052	0.468042	0.004699	0.883615	26058	0.000166	6.28e-12	47.2402	0.000256674
rs4246958	T	C	T	C	0.001502	0.00539	0.523983	0.511969	0.00454	0.235169	30458	0.000179	4.92e-17	70.3685	0.000327188	rs4246958	T	C	T	C	0.000575	-0.001058	0.523983	0.513207	0.005056	0.834195	24399	0.000165	0.000516	12.0569	6.55225e-05
rs4291201	A	G	A	G	0.001529	0.011764	0.709319	0.727524	0.004766	0.013589	32066	0.000196	6.2e-15	60.8371	0.000282883	rs4291201	A	G	A	G	0.000686	0.006878	0.709319	0.728484	0.005271	0.191908	26058	0.000181	0.000157	14.2863	7.76371e-05
rs4293945	A	T	A	T	0.001049	0.004957	0.605481	0.582226	0.004404	0.26029	32066	0.000182	8.56e-09	33.1435	0.000154132	rs4372913	A	G	A	G	-0.000504	0.009071	0.784813	0.760472	0.005588	0.104506	26058	0.0002	0.011903	6.32526	3.43752e-05
rs4372913	A	G	A	G	-0.001302	0.000517	0.784813	0.763805	0.005011	0.91774	32066	0.000216	1.69e-09	36.3019	0.000168817	rs4420638	A	G	A	G	0.001021	0.014718	0.810072	0.805935	0.007562	0.051654	23977	0.00021	1.22e-06	23.5454	0.000127948
rs4420638	A	G	A	G	0.001341	0.004465	0.810072	0.81534	0.007069	0.527669	29513	0.000228	3.99e-09	34.6286	0.000161037	rs4450871	A	G	A	G	0.000253	0.009843	0.55796	0.601942	0.00958	0.304174	16441	0.000166	0.127038	2.32833	1.26538e-05
rs4450871	A	G	A	G	0.001769	0.010981	0.55796	0.599485	0.008836	0.213931	18276	0.000179	5.64e-23	97.4086	0.000452858	rs4464576	G	A	G	A	0.000788	0.017378	0.778138	0.778814	0.005714	0.002366	26058	0.000199	7.4e-05	15.7057	8.53499e-05
rs4464576	G	A	G	A	0.001231	0.012154	0.778138	0.777034	0.005163	0.0186	32066	0.000215	1.02e-08	32.8028	0.000152548	rs4681013	G	A	G	A	0.000523	-0.0001	0.380805	0.350699	0.004985	0.983946	26058	0.00017	0.002128	9.43572	5.12784e-05
rs4681013	G	A	G	A	0.000946	0.004206	0.380805	0.358347	0.004451	0.344659	32066	0.000183	2.51e-07	26.5942	0.000123679	rs4683297	T	C	T	C	0.000389	0.007071	0.669615	0.665425	0.005229	0.176291	24399	0.000175	0.026329	4.93428	2.6816e-05
rs4683297	T	C	T	C	0.001232	-0.001914	0.669615	0.667982	0.004714	0.68466	30458	0.000189	6.96e-11	42.5302	0.000197776	rs4705986	T	G	T	G	0.001766	0.009031	0.936269	0.918662	0.012423	0.467259	24717	0.00034	2.11e-07	26.9296	0.000146335
rs4705986	T	G	T	G	0.001802	-0.021998	0.936269	0.917797	0.012644	0.081902	24668	0.000369	1.1e-06	23.7447	0.000110428	rs4722530	G	T	G	T	-0.000722	-0.004347	0.80347	0.773924	0.006487	0.502801	19018	0.000208	0.000514	12.0642	6.55619e-05
rs4722530	G	T	G	T	-0.002697	-0.007405	0.80347	0.771237	0.006336	0.24253	17722	0.000224	2.33e-33	144.838	0.000673212	rs4730073	C	A	C	A	0.000763	-0.000327	0.358646	0.350519	0.005175	0.949525	26056	0.000172	9.25e-06	19.6604	0.000106838
rs4730073	C	A	C	A	0.000871	0.000898	0.358646	0.353829	0.004616	0.845698	32061	0.000186	2.82e-06	21.9353	0.000102014	rs4743776	G	A	G	A	-0.000223	0.001517	0.298785	0.287839	0.005352	0.776891	26058	0.000182	0.22087	1.49871	8.1451e-06
rs4743776	G	A	G	A	-0.002046	-0.001355	0.298785	0.285625	0.004813	0.778291	32066	0.000196	1.86e-25	108.73	0.000505464	rs4823086	C	T	C	T	-0.001162	-0.008748	0.872684	0.871457	0.007947	0.270987	21366	0.000248	2.8e-06	21.949	0.000119274
rs4823086	C	T	C	T	-0.001311	0.004947	0.872684	0.868649	0.007105	0.486281	25865	0.000268	1.04e-06	23.8526	0.00011093	rs4851221	G	A	G	A	0.000479	0.000274	0.18247	0.169477	0.006469	0.966229	26058	0.000213	0.024673	5.04669	2.74269e-05
rs4851221	G	A	G	A	0.001575	0.00123	0.18247	0.168447	0.005815	0.832419	32066	0.00023	7.2e-12	46.9722	0.000218428	rs4894803	A	G	A	G	0.000392	-0.010001	0.590247	0.599235	0.005023	0.046477	26058	0.000169	0.020072	5.40562	2.93775e-05
rs4894803	A	G	A	G	0.001183	-0.003374	0.590247	0.601956	0.004546	0.457996	31783	0.000182	8.63e-11	42.1096	0.00019582	rs4902632	A	T	A	T	0.001341	0.010187	0.177234	0.203355	0.007256	0.160311	24399	0.000222	1.56e-09	36.4579	0.000198101
rs4902632	A	T	A	T	0.001112	-0.004065	0.177234	0.196512	0.006598	0.537861	30458	0.00024	3.67e-06	21.4299	9.96641e-05	rs4925172	C	A	C	A	0.000619	0.003266	0.676261	0.677737	0.00502	0.515355	26058	0.000176	0.000451	12.3081	6.68873e-05
rs4925172	C	A	C	A	0.001215	-0.002833	0.676261	0.681342	0.004559	0.534374	32066	0.00019	1.8e-10	40.6725	0.000189139	rs4930724	T	C	T	C	0.00058	0.001252	0.669214	0.670618	0.005043	0.803985	26057	0.000175	0.000931	10.96	5.95616e-05
rs4930724	T	C	T	C	0.003676	0.007896	0.669214	0.672695	0.004547	0.082482	32065	0.000189	6.34e-84	376.752	0.00174927	rs55747707	G	A	G	A	0.00066	-0.021784	0.796774	0.810803	0.008561	0.010957	14399	0.000205	0.001322	10.3116	5.60379e-05
rs55747707	G	A	G	A	0.002178	0.004647	0.796774	0.815627	0.009301	0.617357	10716	0.000222	8.95e-23	96.4943	0.000448609	rs6062344	C	T	C	T	6.5e-05	-0.002989	0.503582	0.501524	0.005627	0.595362	20189	0.000165	0.694435	0.154326	8.38728e-07
rs6062344	C	T	C	T	0.001577	-0.006877	0.503582	0.5024	0.005129	0.179952	24568	0.000179	1.34e-18	77.4811	0.000360247	rs61964262	C	T	C	T	0.000758	-0.006265	0.844642	0.814096	0.008465	0.459259	14402	0.000229	0.000908	11.0064	5.98136e-05
rs61964262	C	T	C	T	0.001152	-0.003967	0.844642	0.812405	0.009005	0.659613	10723	0.000247	3.08e-06	21.7661	0.000101227	rs620861	G	A	G	A	0.000443	0.005125	0.634625	0.645637	0.008143	0.529109	8343	0.000171	0.009671	6.69451	3.63819e-05
rs620861	G	A	G	A	0.001554	0.014277	0.634625	0.654949	0.007007	0.041604	11347	0.000185	4.34e-17	70.6159	0.000328338	rs634869	T	C	T	C	0.000308	0.002895	0.410062	0.443238	0.003647	0.427327	45597	0.000167	0.065624	3.38922	1.84193e-05
rs634869	T	C	T	C	0.002431	0.011608	0.410062	0.441289	0.00345	0.000771	48083	0.000181	3.14e-41	180.863	0.000840518	rs637614	T	C	T	C	0.000576	-0.006039	0.524456	0.51466	0.006679	0.365832	14401	0.000165	0.000499	12.1194	6.5862e-05
rs637614	T	C	T	C	0.001578	-0.016346	0.524456	0.50649	0.007156	0.022387	10723	0.000178	7.86e-19	78.5348	0.000365145	rs6433219	G	A	G	A	-0.000761	-0.009981	0.730517	0.725156	0.005648	0.077197	26058	0.000186	4.22e-05	16.7698	9.11318e-05
rs6433219	G	A	G	A	-0.001086	-0.00154	0.730517	0.726347	0.005045	0.760219	32066	0.0002	5.53e-08	29.5215	0.00013729	rs6580256	C	T	C	T	-0.000588	-0.010726	0.897964	0.873586	0.008815	0.223631	17702	0.000279	0.035183	4.43627	2.41096e-05
rs6580256	C	T	C	T	-0.002236	-0.00917	0.897964	0.886787	0.008645	0.288786	18067	0.000301	1.19e-13	55.0251	0.000255865	rs6581662	T	C	T	C	0.00052	0.004902	0.294184	0.298421	0.005687	0.388755	24399	0.000183	0.004552	8.04935	4.37446e-05
rs6581662	T	C	T	C	0.001672	0.002112	0.294184	0.298916	0.005115	0.67972	30458	0.000197	2.28e-17	71.886	0.000334242	rs6592302	A	T	A	T	-0.000778	0.003224	0.691083	0.684302	0.005103	0.527479	26058	0.000179	1.36e-05	18.9244	0.00010284
rs6592302	A	T	A	T	-0.000669	0.001257	0.691083	0.685566	0.00464	0.786432	32066	0.000193	0.00053	12.007	5.58436e-05	rs6661197	T	G	T	G	0.000817	-0.003572	0.439026	0.445024	0.004783	0.455183	25388	0.000165	7.97e-07	24.3651	0.000132401
rs6661197	T	G	T	G	0.000602	-0.001597	0.439026	0.445238	0.004359	0.714077	31342	0.000179	0.000771	11.3098	5.26009e-05	rs6688233	C	T	C	T	-0.000756	-0.004718	0.747102	0.756597	0.005682	0.406321	26048	0.000191	7.65e-05	15.6429	8.50084e-05
rs6688233	C	T	C	T	-0.001909	-0.011654	0.747102	0.757608	0.005193	0.024825	32059	0.000206	2.03e-20	85.7615	0.000398732	rs6717480	C	A	C	A	-0.000736	-0.003403	0.582431	0.57898	0.004843	0.482194	26058	0.000168	1.13e-05	19.278	0.000104761
rs6717480	C	A	C	A	-0.000716	0.005821	0.582431	0.578472	0.004292	0.174933	32066	0.00018	7.15e-05	15.7707	7.33469e-05	rs6721459	A	G	A	G	-0.000814	-0.001486	0.526487	0.519276	0.004807	0.757223	26058	0.000165	8.05e-07	24.3458	0.000132297
rs6721459	A	G	A	G	-0.001211	-0.007847	0.526487	0.515902	0.004369	0.072466	32066	0.000178	1.14e-11	46.0718	0.000214241	rs6752220	G	C	G	C	-0.000887	0.00616	0.74226	0.738638	0.005633	0.274129	24397	0.000188	2.49e-06	22.1742	0.000120497
rs6752220	G	C	G	C	-0.000645	-0.010789	0.74226	0.738045	0.005137	0.035719	30456	0.000203	0.001485	10.0971	4.69612e-05	rs6885658	C	T	C	T	-0.0012	-0.008496	0.711673	0.660698	0.007085	0.23047	14398	0.000182	4.44e-11	43.4096	0.000235866
rs6885658	C	T	C	T	-0.002206	-0.006829	0.711673	0.654696	0.007468	0.360514	10718	0.000196	2.91e-29	126.109	0.000586211	rs6886262	G	A	G	A	-0.000675	-0.000897	0.628995	0.644881	0.005003	0.85772	25370	0.00017	7.38e-05	15.7108	8.53777e-05
rs6886262	G	A	G	A	-0.000791	0.00078	0.628995	0.645545	0.004503	0.862532	31324	0.000185	1.86e-05	18.3275	8.5237e-05	rs6901866	T	C	T	C	-0.000882	0.001508	0.707836	0.702177	0.005216	0.772441	26058	0.000182	1.21e-06	23.5612	0.000128034
rs6901866	T	C	T	C	-0.00077	0.000705	0.707836	0.70422	0.004677	0.880185	32066	0.000196	8.37e-05	15.4728	7.19614e-05	rs6932767	G	T	G	T	-0.000878	0.003215	0.204593	0.198527	0.005932	0.587825	26058	0.000205	1.82e-05	18.3689	9.98213e-05
rs6932767	G	T	G	T	-0.001164	-0.002715	0.204593	0.199001	0.005332	0.6107	32066	0.00022	1.33e-07	27.8221	0.000129388	rs6948725	T	C	T	C	0.000694	0.006419	0.563757	0.566091	0.004795	0.180717	26058	0.000167	3.24e-05	17.2716	9.38584e-05
rs6948725	T	C	T	C	0.000854	0.004616	0.563757	0.568454	0.004316	0.284815	32066	0.00018	2.01e-06	22.5855	0.000105038	rs7103835	G	A	G	A	0.001244	-0.001853	0.690583	0.707687	0.004321	0.668103	40459	0.000178	3.06e-12	48.6498	0.000264331
rs7103835	G	A	G	A	0.000129	-0.009085	0.690583	0.707413	0.004121	0.027491	42788	0.000193	0.50455	0.445353	2.07141e-06	rs7110547	C	G	C	G	0.001001	-0.001301	0.618641	0.633257	0.005203	0.802458	24396	0.00017	4.28e-09	34.492	0.000187422
rs7110547	C	G	C	G	0.000727	0.00089	0.618641	0.634735	0.004706	0.849965	30454	0.000184	7.9e-05	15.5821	7.24695e-05	rs7175531	T	C	T	C	0.00105	0.006309	0.351145	0.329588	0.005298	0.233645	26058	0.000173	1.29e-09	36.8284	0.000200114
rs7175531	T	C	T	C	0.000723	0.01459	0.351145	0.327388	0.004825	0.002503	32066	0.000187	0.000113	14.9061	6.93257e-05	rs7181556	C	T	C	T	0.001153	-0.000557	0.758985	0.75761	0.005782	0.923197	26053	0.000194	3.15e-09	35.0888	0.000190664
rs7181556	C	T	C	T	0.000551	-0.003455	0.758985	0.757804	0.005164	0.503383	32057	0.00021	0.008749	6.87336	3.19681e-05	rs718314	A	G	A	G	-0.000628	-0.006684	0.756795	0.726254	0.004299	0.119968	43410	0.000192	0.001087	10.6732	5.80031e-05
rs718314	A	G	A	G	-0.003163	-0.00929	0.756795	0.730192	0.00409	0.023142	45792	0.000207	1.32e-52	233.002	0.00108256	rs7207618	T	C	T	C	-0.000863	-0.010486	0.227292	0.242683	0.005559	0.059257	26058	0.000197	1.19e-05	19.1792	0.000104224
rs7207618	T	C	T	C	-0.000974	-0.003982	0.227292	0.241049	0.005041	0.429526	32066	0.000213	4.78e-06	20.9235	9.7309e-05	rs7244739	G	A	G	A	-0.001234	-0.003347	0.199641	0.189784	0.006236	0.591429	26057	0.000207	2.59e-09	35.4701	0.000192735
rs7244739	G	A	G	A	-0.001192	0.00111	0.199641	0.187573	0.00565	0.844277	32065	0.000223	9.83e-08	28.4072	0.000132109	rs7246865	G	A	G	A	-0.000834	-0.005586	0.741106	0.732447	0.004279	0.191723	45601	0.00019	1.09e-05	19.3468	0.000105135
rs7246865	G	A	G	A	-0.001135	-0.000728	0.741106	0.734054	0.004041	0.857025	48081	0.000206	3.49e-08	30.414	0.00014144	rs727428	T	C	T	C	0.000614	0.003726	0.443164	0.432982	0.00514	0.46857	26057	0.000166	0.000222	13.6351	7.40981e-05
rs727428	T	C	T	C	0.001225	0.002221	0.443164	0.432685	0.004671	0.634397	32066	0.000179	8.42e-12	46.6655	0.000217002	rs72959041	G	A	G	A	-0.005114	-0.002838	0.950286	0.94019	0.01396	0.838903	14400	0.000385	3.82e-40	175.894	0.000955031
rs72959041	G	A	G	A	-0.013033	-0.036974	0.950286	0.941645	0.015221	0.015152	10721	0.000414	1e-200	913.763	0.00423207	rs740755	G	C	G	C	-0.001069	0.000908	0.757702	0.744221	0.005919	0.878082	24978	0.000193	3.11e-08	30.6376	0.000166481
rs740755	G	C	G	C	-0.000667	0.001572	0.757702	0.746039	0.005426	0.772016	30291	0.000208	0.001379	10.2337	4.75962e-05	rs7453812	T	G	T	G	-0.001137	-0.018888	0.0493816	0.085159	0.009079	0.037512	44518	0.000381	0.002871	8.88769	4.83003e-05
rs7453812	T	G	T	G	-0.002006	0.004287	0.0493816	0.076917	0.008787	0.625628	46303	0.000412	1.11e-06	23.7272	0.000110347	rs7492628	C	G	C	G	-0.00065	0.010948	0.684835	0.701564	0.005366	0.041328	26056	0.000179	0.000286	13.1599	7.15162e-05
rs7492628	C	G	C	G	-0.001715	0.002521	0.684835	0.706057	0.004857	0.603684	32062	0.000194	8.96e-19	78.2761	0.000363942	rs7519093	T	A	T	A	-0.000781	0.002569	0.746995	0.759286	0.005581	0.645279	26050	0.000189	3.83e-05	16.9538	9.21319e-05
rs7519093	T	A	T	A	-0.000983	0.00462	0.746995	0.76088	0.004969	0.352415	32045	0.000204	1.41e-06	23.267	0.000108207	rs752123	C	T	C	T	-0.002977	-0.029725	0.981059	0.969251	0.013984	0.033552	23627	0.000609	1.02e-06	23.89	0.00012982
rs752123	C	T	C	T	-0.001854	0.015966	0.981059	0.971185	0.012436	0.199168	30458	0.000656	0.004711	7.98717	3.71482e-05	rs7536458	T	G	T	G	0.001231	0.001536	0.738291	0.729626	0.004199	0.714439	45604	0.000188	5.67e-11	42.9312	0.000233267
rs7536458	T	G	T	G	0.000761	-0.004849	0.738291	0.733049	0.003975	0.222428	48086	0.000202	0.000162	14.2273	6.61693e-05	rs7612999	G	A	G	A	-0.000457	-0.003955	0.755054	0.75448	0.005724	0.48962	26058	0.000192	0.017416	5.65396	3.07271e-05
rs7612999	G	A	G	A	-0.001186	-0.006926	0.755054	0.755536	0.005175	0.180734	32066	0.000207	1.04e-08	32.765	0.000152372	rs7619401	G	A	G	A	-0.000532	-0.001605	0.686469	0.69545	0.008032	0.841642	12319	0.000178	0.002811	8.92626	4.85099e-05
rs7619401	G	A	G	A	-0.001083	-0.002569	0.686469	0.69717	0.009076	0.777173	8238	0.000191	1.59e-08	31.9401	0.000148537	rs7630417	T	C	T	C	0.001883	0.03071	0.957229	0.983155	0.042766	0.472711	2452	0.000407	3.77e-06	21.3784	0.000116173
rs7630417	T	C	T	C	0.001973	0.017481	0.957229	0.976024	0.032221	0.587469	4748	0.00044	7.51e-06	20.0587	9.32877e-05	rs7676303	A	G	A	G	0.001269	-0.006352	0.94838	0.933911	0.012039	0.597811	22747	0.000376	0.000757	11.3438	6.16473e-05
rs7676303	A	G	A	G	0.001914	0.011409	0.94838	0.933428	0.010662	0.284569	27847	0.000409	2.88e-06	21.8949	0.000101826	rs779390	T	C	T	C	0.000976	0.006611	0.441795	0.424041	0.00476	0.164849	26058	0.000165	3.68e-09	34.7861	0.000189019
rs779390	T	C	T	C	0.001183	0.013039	0.441795	0.426375	0.004283	0.002341	32066	0.000178	2.97e-11	44.1966	0.000205523	rs780159	A	G	A	G	-0.001059	0.008726	0.423762	0.429101	0.003765	0.020483	43482	0.000169	4.33e-10	38.9581	0.000211684
rs780159	A	G	A	G	-0.000984	0.00048	0.423762	0.427801	0.00351	0.891135	46920	0.000183	7.46e-08	28.9414	0.000134593	rs7835845	C	T	C	T	-0.000679	0.00181	0.739515	0.71434	0.004234	0.669066	43412	0.000189	0.000323	12.9321	7.02781e-05
rs7835845	C	T	C	T	-0.001292	0.012376	0.739515	0.717588	0.004065	0.00234	45789	0.000204	2.57e-10	39.9768	0.000185904	rs7910087	T	C	T	C	-0.000415	0.009692	0.447576	0.468075	0.00492	0.04888	24399	0.000167	0.013035	6.16435	3.35008e-05
rs7910087	T	C	T	C	-0.000973	0.005839	0.447576	0.467723	0.004392	0.183668	30458	0.00018	6.83e-08	29.1124	0.000135388	rs7932891	A	G	A	G	0.000788	0.003537	0.292403	0.284185	0.005634	0.530115	26056	0.000181	1.39e-05	18.8828	0.000102613
rs7932891	A	G	A	G	0.000953	0.005949	0.292403	0.283589	0.005116	0.244874	32064	0.000196	1.12e-06	23.71	0.000110267	rs7993238	A	C	A	C	-0.000542	0.004251	0.629519	0.652562	0.004969	0.392313	26057	0.000173	0.001717	9.82988	5.34204e-05
rs7993238	A	C	A	C	-0.000939	-0.006551	0.629519	0.652486	0.004492	0.144718	32065	0.000187	5.17e-07	25.1993	0.000117192	rs8019428	T	A	T	A	-0.001281	0.002177	0.957369	0.955588	0.011845	0.854189	23822	0.000408	0.001707	9.84062	5.34788e-05
rs8019428	T	A	T	A	-0.002127	0.000452	0.957369	0.955809	0.010754	0.966434	29930	0.000443	1.64e-06	22.9764	0.000106856	rs805755	A	G	A	G	-0.001006	0.017412	0.645655	0.656942	0.012059	0.148741	2954	0.000174	6.91e-09	33.56	0.000182358
rs805755	A	G	A	G	-0.000755	-0.008649	0.645655	0.693687	0.010437	0.407286	5390	0.000188	5.75e-05	16.1833	7.52653e-05	rs8119358	T	C	T	C	0.000468	0.003954	0.661308	0.686505	0.005194	0.446477	26058	0.000177	0.008246	6.97925	3.79293e-05
rs8119358	T	C	T	C	0.001436	0.007033	0.661308	0.683075	0.004623	0.12816	32066	0.000192	7.81e-14	55.8529	0.000259714	rs8181280	C	T	C	T	0.000675	-0.00428	0.354415	0.375907	0.004804	0.372982	26058	0.000173	9.57e-05	15.2197	8.27089e-05
rs8181280	C	T	C	T	0.00093	-0.007447	0.354415	0.375688	0.004377	0.088882	32066	0.000187	6.54e-07	24.7461	0.000115085	rs849133	C	T	C	T	0.000917	0.004422	0.498229	0.516052	0.004789	0.355828	26058	0.000165	2.76e-08	30.8693	0.00016774
rs849133	C	T	C	T	0.001208	-0.008993	0.498229	0.517182	0.004317	0.037245	32066	0.000178	1.22e-11	45.9389	0.000213624	rs905938	T	C	T	C	0.000915	0.002324	0.734428	0.724899	0.004343	0.592489	43936	0.000187	9.81e-07	23.9651	0.000130228
rs905938	T	C	T	C	0.001861	0.004008	0.734428	0.728866	0.004111	0.329538	46471	0.000201	1.99e-20	85.8009	0.000398915	rs910382	G	A	G	A	0.00047	0.002982	0.492925	0.50939	0.004816	0.535812	26058	0.000166	0.004567	8.04339	4.37122e-05
rs910382	G	A	G	A	0.001913	0.002953	0.492925	0.507306	0.004341	0.496296	32066	0.000179	1.48e-26	113.748	0.000528779	rs9270894	A	G	A	G	0.001086	-0.008971	0.683273	0.553048	0.006174	0.146181	16932	0.000187	6.91e-09	33.56	0.000182358
rs9270894	A	G	A	G	0.001141	0.001761	0.683273	0.547846	0.006675	0.791883	13320	0.000202	1.72e-08	31.7875	0.000147827	rs9367176	C	T	C	T	0.000249	0.00721	0.696522	0.694545	0.005253	0.169847	26058	0.000182	0.170732	1.8765	1.01983e-05
rs9367176	C	T	C	T	0.00203	0.006783	0.696522	0.694615	0.004759	0.154103	32066	0.000196	4.45e-25	107.001	0.00049743	rs9405094	T	A	T	A	-0.000968	-0.018264	0.848765	0.807802	0.014011	0.192348	2452	0.000272	0.000385	12.6036	6.84933e-05
rs9405094	T	A	T	A	-0.002056	-0.028035	0.848765	0.810155	0.013512	0.038023	2723	0.000294	2.86e-12	48.7824	0.000226843	rs9425291	G	A	G	A	-0.000923	-0.006573	0.563652	0.558253	0.003859	0.088469	41756	0.000166	2.77e-08	30.8623	0.000167702
rs9425291	G	A	G	A	-0.002152	-0.005068	0.563652	0.563571	0.00371	0.171929	44181	0.000179	2.43e-33	144.755	0.000672824	rs9518023	C	T	C	T	0.000901	0.005977	0.493248	0.516748	0.00471	0.20446	26058	0.000165	5.16e-08	29.6557	0.000161146
rs9518023	C	T	C	T	0.00048	-0.001303	0.493248	0.515061	0.004265	0.759991	32066	0.000179	0.007291	7.19984	3.34865e-05	rs9521730	G	A	G	A	0.001051	-0.000484	0.662375	0.654604	0.005004	0.922976	26056	0.000175	1.96e-09	36.0131	0.000195685
rs9521730	G	A	G	A	0.000656	0.004407	0.662375	0.656348	0.004543	0.331987	32065	0.000189	0.000519	12.0461	5.60254e-05	rs9750952	C	T	C	T	0.000847	-0.007561	0.773497	0.773718	0.005721	0.186263	24395	0.000197	1.76e-05	18.4328	0.000100168
rs9750952	C	T	C	T	0.001069	0.003852	0.773497	0.7718	0.005168	0.456019	30453	0.000212	4.58e-07	25.4331	0.000118279	rs9792666	A	G	A	G	0.001936	0.005037	0.961006	0.958371	0.013159	0.701891	24398	0.00043	6.98e-06	20.1987	0.000109764
rs9792666	A	G	A	G	0.005035	0.001672	0.961006	0.958717	0.011839	0.887696	30458	0.000466	3.14e-27	116.822	0.000543064	rs9837325	C	A	C	A	0.000658	0.00536	0.803472	0.80693	0.006076	0.377704	26058	0.000208	0.00153	10.0421	5.45738e-05
rs9837325	C	A	C	A	0.003423	0.016871	0.803472	0.803812	0.005405	0.001807	32066	0.000225	2.64e-52	231.622	0.00107615	rs9872339	G	A	G	A	0.001302	-0.00712	0.177154	0.171976	0.006285	0.257201	26058	0.000216	1.78e-09	36.2008	0.000196705
rs9872339	G	A	G	A	0.000571	-0.002422	0.177154	0.17656	0.00564	0.667642	32066	0.000233	0.014166	6.01734	2.79868e-05	rs9872754	C	T	C	T	-0.000462	-0.019651	0.83975	0.858539	0.009655	0.041845	14398	0.000225	0.03979	4.22682	2.29713e-05
rs9872754	C	T	C	T	-0.001929	0.012519	0.83975	0.86779	0.010819	0.247213	10723	0.000242	1.84e-15	63.2292	0.000294003	rs9907033	T	C	T	C	-0.000432	-0.003099	0.809616	0.795003	0.005986	0.604648	26055	0.00021	0.040053	4.21564	2.29106e-05
rs9907033	T	C	T	C	-0.001401	0.004137	0.809616	0.798822	0.005449	0.44778	31415	0.000228	7.96e-10	37.7699	0.000175643	rs998584	C	A	C	A	-0.001511	-0.000891	0.517963	0.508434	0.004582	0.845844	36525	0.000165	6.66e-20	83.4125	0.000453123
rs998584	C	A	C	A	-0.004363	-0.007759	0.517963	0.507534	0.004505	0.085031	38446	0.000178	7.21e-132	597.085	0.00276945	rs998749	A	G	A	G	0.000923	0.007322	0.518396	0.491768	0.003688	0.047138	43594	0.000165	2.44e-08	31.1085	0.000169039
rs998749	A	G	A	G	0.000794	0.000576	0.518396	0.492664	0.003518	0.869963	45765	0.000178	8.54e-06	19.813	9.2145e-05
