# Supplementary material for: Sex-dimorphic genetic effects and novel loci for fasting glucose and insulin variability
Source: Nat Commun. 2021 Jan 5;12:24. doi: 10.1038/s41467-020-19366-9 (PMC7785747; doi:10.1038/s41467-020-19366-9)
Supplement: Supplementary file 13 — Supplementary Data 9 [file 41467_2020_19366_MOESM13_ESM.xlsx]

## Sheet: Sheet1
Supplementary Data 9. Results of the bi-directional, sex-specific MR analyses.
Outcome	Exposure	N outcome	N exposure	N SNPs	IVW causal estimates (Pvalue)	MR-Egger causal estimates (P value)	Egger intercept (P value) (Directional pleiotropy)
FI in women	WHRadjBMI in women	50404	214924	222	1.86 (1.88x10-13)	3.11 (2.40x10-9)	4.28x10-3
WHRadjBMI in women	FI in women	214924	50404	19	0.55 (0.0295)	0.03 (0.727)	0.735
FI in men	WHRadjBMI in men	47806	183739	222	1.05 (0.0238)	-0.86 (0.405)	0.039
WHRadjBMI in men	FI in men	183739	47806	19	-0.01 (0.265)	-0.03 (0.261)	0.4
FI in women	WCadjBMI in women	50404	214924	222	0.015 (5.28x10-8)	0.026 (1.62x10-4)	0.08
FI in women	HCadjBMI in women	50404	214924	274	-0.01 (3.51x10-3)	-0.014 (0.0693)	0.479
FI in men	WCadjBMI in men	47806	183739	222	0.001 (0.806)	-0.004 (0.617)	0.509
FI in men	HCadjBMI in men	47806	183739	274	-0.001 (0.720)	0.008 (0.349)	0.238
IVW=inverse variance weighted regression; WHRadjBMI=waist-to-hip ratio adjusted for body mass index; FI=fasting insulin. Causal estimates correspond to beta values.
