# Supplementary material for: Sex-dimorphic genetic effects and novel loci for fasting glucose and insulin variability
Source: Nat Commun. 2021 Jan 5;12:24. doi: 10.1038/s41467-020-19366-9 (PMC7785747; doi:10.1038/s41467-020-19366-9)
Supplement: Supplementary file 14 — Supplementary Data 10 [file 41467_2020_19366_MOESM14_ESM.xlsx]

## Sheet: Sheet1
Supplementary Data 10. Whole blood RNA expression data for known and novel genes with evidence of sex heterogeneity.
Gene	Sex effect on gene expression (beta)	SD	Psex
PROX1	-0.016688	0.0073396	0.0230459
ADCY5	-0.00770298	0.0179999	0.668717
PCSK1	-0.0122152	0.00773185	0.114232
SLC30A8	-0.0101651	0.00732049	0.165048
GRB14	-0.000874284	0.010119	0.931153
COBLL1	0.0257893	0.0129939	0.0472547
IRS1	-0.0169156	0.0120035	0.158858
ZNF12	0.128067	0.0249166	2.9038e-07
KDELR2	0.0114185	0.0129895	0.379432
DAGLB	-0.0135101	0.0109412	0.216992
Beta +/- SD represent the sex effect in the linear regression analysis where the average gene expression by all probes in the gene was predicted by sex, as well as the following covariates: age, smoking status, RNA quality, hemoglobin, study, time of blood sampling, month of blood sampling, time between blood sampling and RNA extraction, and the time between RNA extraction and RNA amplification. …
