# Supplementary material for: Sex-dimorphic genetic effects and novel loci for fasting glucose and insulin variability
Source: Nat Commun. 2021 Jan 5;12:24. doi: 10.1038/s41467-020-19366-9 (PMC7785747; doi:10.1038/s41467-020-19366-9)
Supplement: Supplementary file 15 — Supplementary Data 11 [file 41467_2020_19366_MOESM15_ESM.xlsx]

## Sheet: ST11A
Supplementary Data 11A. Variants at FG/FI loci used to investigate on sex-specific/-dimorphic gene expression in a range of tissues
Analysis	lead variant for sex specific association	Trait	Chr	Position	Gene	Marker	Proxies
overall	y	FG	2	27826337	GCKR/MRPL33	rs12104449	rs2178198
overall	n	FG	2	28197789	GCKR/BRE	rs4401177
overall	y	FG	6	7185576	RREB1	rs2714337	rs9505086
overall	y	FG	8	9215142	PPP1R3B	rs983309	rs6984305
overall	y	FG	9	110720180	IKBKAP	rs16913693
overall	y	FG	11	72110633	CENTD2	rs11603334	rs1552224; rs11602858
overall	y	FG	13	27361938	PDX1/CR593175	rs954750	rs11619319; rs2293941
overall	y	FG	20	22507601	FOXA2	rs6048205	rs1203894; rs11087387
overall	y	FG	11	61361358	FADS2	rs2524299	rs2072114; rs2727271
overall	y	FG	2	169479460	G6PC2	rs10497347	rs13419326; rs4144857
overall	y	FI	1	217754055	LYPLAL1, SLC30A10	rs2785990	rs2820468; rs2820464; rs2820468; rs4846565; rs2494195
overall	y	FI	8	9220768	PPP1R3B	rs9987289	rs4841132; rs4841133
sex-diff	y	FG	1	212214512	PROX1	rs7529073
sex-diff	n	FG	1	212225879	PROX1	rs340874
sex-diff	y	FG	3	124548468	ADCY5	rs11708067	rs11717195; rs2124500
sex-diff	y	FG	5	95742478	PCSK1	rs7713317
sex-diff	n	FG	5	95568482	PCSK1	rs13179048	rs4869272; rs4869273
sex-diff	y	FG	6	153473069	RGS17	rs1281962
sex-diff	y	FG	7	14982542	DGKB	rs11520696
sex-diff	y	FG	8	118252732	SLC30A8	rs2464592	rs2464592
sex-diff	n	FG	8	118252839	SLC30A8	rs2466298	rs2464592
sex-diff	n	FG	8	118254206	SLC30A8	rs3802177	rs13266634; rs11558471
sex-diff	n	FG	9	22123284	CDKN2A_2B	rs10965250	rs10811661; rs2383208
sex-diff	y	FG	10	114748339	TCF7L2	rs7903146
sex-diff	y	FG	11	45835568	CRY2	rs7945565
sex-diff	y	FI	2	165220040	GRB14 (COBLL1)	rs10179126
sex-diff	y	FI	2	226801989	IRS0	rs2943641	rs2176040; rs2972144
sex-diff	n	FI	2	226808942	IRS1	rs2972146
sex-diff	n	FI	2	226867421	IRS1	rs2673141
sex-diff	y	FI	7	112930245	GRP85	rs1917043
sex-diff	y	FI	10	114755791	TCF7L2	rs4506565
sex-diff	n	FI	12	101436688	IGF1	rs35747
sex-diff	y	FI	12	101453133	IFG1	rs2114912
sex-diff	y	FI	16	52372662	FTO	rs11075987
sex-diff	y	FI	7	6711482	ZNF12	rs7798471	rs3801033; rs9639027; rs1830074; rs3801033

## Sheet: ST11B_NTR_NESDA
Supplementary Data 11B. Effects at selected FG/FI loci on sex-dimorphic gene expression in RNA expression in whole blood from 3,621 Netherlands Twin Register (NTR)/ Netherlands Study of Anxiety and Depression (NESDA) study individuals with the Affymetrix U219 array data.
		Sex-dimorphic gene expression between sexes			Regression of gene expression against FG in men			Regression of gene expression against FG in women			Regression of gene expression against log FI in men			Regression of gene expression against log FI in women
Gene	Probeset	P sex effect, is there different expression in sexes?	Beta (positive means upregulated in men)	Beta SD	P	Beta	Beta SD	P	Beta	Beta SD	P	Beta	Beta SD	P	Beta	Beta SD
ADCY5	11740037_a_at	0.50354	-0.012709	0.0189969
CDKN2A	11718293_a_at	0.0501751	-0.0294995	0.0150572	0.863039	-0.00149971	0.00869134	0.839641	-0.00183924	0.00908818	0.227023	-0.0273484	0.0226019	0.825658	0.00448549	0.0203569
CDKN2A	11753744_a_at	0.781768	-0.00506615	0.0182868
CDKN2A	11753745_x_at	0.741286	-0.00649656	0.0196759
CDKN2B	11726507_a_at	0.523977	0.00869884	0.0136497
CDKN2B	11726508_a_at	0.160782	0.01804	0.0128604
CDKN2B	11736163_a_at	0.181019	-0.0273592	0.0204494
COBLL1	11743351_a_at	0.337834	-0.0311368	0.0324819	0.293683	-0.0221606	0.0210927	0.343609	0.0175458	0.0185224	0.459246	-0.0380391	0.0513461	0.0159104	0.0924458	0.0382653
COBLL1	11743352_s_at	0.00624317	-0.0494787	0.0180814	0.628096	-0.00528277	0.0109022	0.0644787	-0.0199169	0.010767	0.422448	0.021171	0.0263635	0.969207	0.000876064	0.022687
COBLL1	11745381_a_at	0.0379571	-0.0289697	0.0139537	0.739872	0.00277702	0.00836163	0.401291	-0.00695444	0.00828417	0.409675	-0.0176384	0.0213703	0.170299	-0.0245378	0.017879
GCKR	11730560_at	0.614869	0.00740343	0.0147132
GPR85	11739381_at	0.807624	0.00247532	0.0101651
GPR85	11739382_at	0.749886	-0.00267282	0.00838361
GPR85	11751758_a_at	0.650808	-0.00510278	0.0112724
GPR85	11753032_a_at	0.368119	-0.0115428	0.0128235
GPR85	11753033_x_at	0.91361	0.0013539	0.012479
PCSK1	11736339_a_at	0.236952	0.0112508	0.00951163
PCSK1	11736340_a_at	0.568343	0.00869696	0.0152431
PCSK1	11756720_a_at	0.397508	-0.0119919	0.0141717
PROX1	11731739_a_at	0.940772	-0.000782178	0.0105266
PROX1	11748417_a_at	0.382586	0.0130925	0.0149928
PROX1	11759071_at	0.716876	-0.00447858	0.012349
RGS17	11740078_at	0.645945	-0.00581708	0.0126611
SLC30A8	11725814_a_at	0.672426	-0.00629207	0.0148799
SLC30A8	11725815_a_at	0.876454	-0.00230492	0.0148247
SLC30A8	11748812_s_at	0.196602	0.0210358	0.0162873
SLC30A8	11752953_a_at	0.639562	-0.00505315	0.0107892
ZNF12	11719616_x_at	0.0175752	-0.0868785	0.0365709	0.866996	0.00386727	0.0230856	0.747103	-0.00684832	0.0212349	0.986715	-0.000992454	0.0595649	0.387963	-0.0407902	0.0472234
ZNF12	11752334_a_at	2.76843e-05	-0.12798	0.0304895	0.625933	0.00902181	0.0185021	0.287494	-0.0191974	0.0180443	0.789401	0.0130229	0.0487247	0.411341	-0.0324111	0.0394319
ZNF12	11752335_x_at	0.000609506	-0.106223	0.0309635	0.949137	0.0012113	0.0189839	0.742196	0.0059983	0.0182325	0.382463	0.0430579	0.0492442	0.866141	0.00699104	0.0414617
ZNF12	11756891_a_at	0.00276521	-0.0974698	0.0325451	0.312925	0.0197693	0.0195811	0.757749	0.00595461	0.0193032	0.135597	0.0721576	0.0482485	0.643767	0.0181595	0.0392548
CRY2	11719310_a_at	0.661056	-0.00755587	0.0172314
CRY2	11719311_a_at	0.357265	-0.0183856	0.0199688
DGKB	11733515_a_at	0.619135	-0.00742188	0.0149297
DGKB	11733516_at	0.269972	0.0118025	0.0106974
DGKB	11738009_a_at	2.30185e-28	0.20695	0.0185652	0.225149	0.0150412	0.0123928	0.976497	0.000303824	0.0103117	0.992252	-0.000324913	0.0334355	0.0284426	0.047519	0.0216492
DGKB	11738010_at	0.814623	-0.00204123	0.00870517
DGKB	11747771_a_at	0.251842	0.0125981	0.0109923
DHRS2	11755589_a_at	0.0104789	0.0340096	0.0132796	0.146068	-0.0123433	0.00848512	0.429463	-0.00603264	0.00763372	0.447674	-0.0165252	0.0217415	0.713834	-0.0058812	0.0160322
FTO	11723450_a_at	0.0130828	-0.0733975	0.0295621	0.0882556	-0.0310952	0.0182233	0.0938829	-0.0287488	0.0171531	0.217554	-0.0559303	0.0452844	0.955825	-0.00186792	0.0337107
FTO	11723451_x_at	0.163639	-0.0366867	0.026332
FTO	11748888_a_at	0.698415	-0.0108673	0.0280452
IGF1	11729817_a_at	0.92632	-0.00125361	0.0135551
IGF1	11729818_s_at	0.189595	0.0154395	0.0117675
IGF1	11729819_a_at	0.99028	-0.000224325	0.0184123
IGF1	11743201_a_at	0.298939	0.0170655	0.016427
IGF1	11743202_x_at	0.899066	-0.00168051	0.013248
IRS1	11743627_a_at	0.417478	0.0124736	0.0153823
IRS1	11743629_at	0.543128	0.0129258	0.0212541
TCF7L2	11747829_x_at	1.20144e-07	0.181024	0.0341253	0.537405	-0.0135318	0.0219333	0.844303	0.0038756	0.0197316	0.0114092	-0.138986	0.0546719	0.960731	0.00198921	0.0403892
TCF7L2	11751102_x_at	1.34839e-09	0.25422	0.0418227	0.327066	-0.0257547	0.0262663	0.89725	-0.003151	0.0243976	0.00417885	-0.191	0.0662818	0.121654	0.075153	0.048503
TCF7L2	11755181_a_at	0.0690039	0.0502292	0.027614	0.966041	-0.000747595	0.0175553	0.539562	-0.00976136	0.015909	0.942515	-0.00298332	0.0413452	0.236821	-0.0362321	0.030606

## Sheet: ST11C_MolOBB
Supplementary Data 11C. Effects at FG/FI loci on sex-dimorphic gene expression in gluteal and abdominal fat from MolOBB study.
Tissue	HGNC	Fold.change	Ptab	Ptab.fdr
gluteal fat	RGS17	1.16205	8.8396e-13	4.95017e-11
gluteal fat	PTPLB	-0.584039	8.09297e-07	2.26603e-05
gluteal fat	THTPA	-0.427311	2.40117e-06	4.48219e-05
gluteal fat	IGF1	-0.666502	5.70822e-06	7.99151e-05
gluteal fat	STARD10	-0.435194	8.03298e-06	8.99693e-05
gluteal fat	SSR1	-0.231807	1.7904e-05	0.000167104
gluteal fat	EIF3H	0.155559	2.41904e-05	0.000193523
gluteal fat	PHF21A	0.174011	6.10077e-05	0.000427054
gluteal fat	FADS3	-0.379929	8.52506e-05	0.000530448
gluteal fat	CAST	0.164178	0.000536608	0.00300501
gluteal fat	FCHSD2	0.178252	0.0030771	0.0156653
gluteal fat	COBLL1	-0.173672	0.00576901	0.0256981
gluteal fat	CTNNAL1	-0.302749	0.00596563	0.0256981
gluteal fat	MED30	0.136361	0.0113151	0.0452603
gluteal fat	UTP23	-0.145729	0.0168631	0.0590266
gluteal fat	TNKS	0.0963304	0.0168647	0.0590266
gluteal fat	FTH1	0.200572	0.0197699	0.0651243
gluteal fat	PDIA5	0.280614	0.0301475	0.084413
gluteal fat	VTI1A	-0.10618	0.030113	0.084413
gluteal fat	DIRC2	0.168742	0.0279141	0.084413
gluteal fat	LYPLAL1	-0.121984	0.0405394	0.108105
gluteal fat	GRB14	-0.373062	0.0475682	0.121083
gluteal fat	SMYD2	-0.12491	0.0536632	0.130658
gluteal fat	IRS1	-0.22687	0.057476	0.134111
gluteal fat	AP1G2	0.169054	0.0603077	0.135089
gluteal fat	NOSTRIN	-0.203527	0.0755119	0.162213
gluteal fat	FADS1	0.604481	0.07821	0.162213
gluteal fat	RIOK1	0.0858424	0.10423	0.20846
gluteal fat	ARAP1	0.138982	0.125304	0.241966
gluteal fat	FTO	-0.0585485	0.150252	0.280471
gluteal fat	CRY2	-0.121828	0.159486	0.288104
gluteal fat	IKBKAP	0.0535432	0.199137	0.348489
gluteal fat	ANAPC5	0.0321714	0.221731	0.365204
gluteal fat	ZNF12	0.0717897	0.219165	0.365204
gluteal fat	ATG16L2	0.208828	0.235142	0.376227
gluteal fat	CDKN2B	0.0876982	0.291273	0.453091
gluteal fat	MYLK	-0.074586	0.329991	0.499446
gluteal fat	P2RX4	0.136138	0.343105	0.505628
gluteal fat	RAD21	0.0566167	0.406112	0.583136
gluteal fat	MFHAS1	0.0868465	0.466791	0.653507
gluteal fat	FADS2	-0.109704	0.499004	0.681567
gluteal fat	BRE	0.0196262	0.540473	0.72063
gluteal fat	KDELR2	0.0261904	0.563114	0.733358
gluteal fat	C7orf26	-0.0284189	0.593681	0.755594
gluteal fat	GLRX	0.0329804	0.614446	0.764643
gluteal fat	ELL2	0.0309189	0.667517	0.812629
gluteal fat	RAC1	0.0116532	0.68766	0.81934
gluteal fat	PDE2A	0.0251832	0.736611	0.841841
gluteal fat	KDM2B	0.0253576	0.722565	0.841841
gluteal fat	SLC35C1	0.0222	0.77166	0.86426
gluteal fat	DHRS9	-0.0565775	0.802466	0.881139
gluteal fat	MRPL33	-0.00879429	0.835576	0.899851
gluteal fat	RHOBTB3	0.00782038	0.926466	0.966772
gluteal fat	SEC22A	0.00494246	0.932245	0.966772
gluteal fat	TCF7L2	0.00166964	0.980593	0.991367
gluteal fat	RNF34	-0.000721588	0.991367	0.991367
pax	DHRS9	0.313597	0.0674226	0.370585
pax	STARD10	0.159694	0.0891688	0.370585
pax	PDIA5	-0.174006	0.0614601	0.370585
pax	PTPLB	-0.150219	0.0508232	0.370585
pax	PHF21A	0.141922	0.0315016	0.370585
pax	RAD21	0.120162	0.017683	0.370585
pax	PPP1R3B	0.264529	0.034815	0.370585
pax	KDM2B	-0.123002	0.0882838	0.370585
pax	ORAI1	-0.138045	0.0252885	0.370585
pax	EIF3H	-0.104847	0.0800778	0.370585
pax	CTNNAL1	0.305931	0.0926462	0.370585
pax	DAGLB	-0.0747677	0.158657	0.387827
pax	FBXO5	-0.124861	0.138481	0.387827
pax	P2RX4	-0.114852	0.142521	0.387827
pax	ANAPC5	-0.0746897	0.116252	0.387827
pax	RAC1	-0.0588794	0.138809	0.387827
pax	CAST	-0.0696515	0.157077	0.387827
pax	MED30	-0.0942609	0.127878	0.387827
pax	GLRX	-0.156342	0.182967	0.40379
pax	MRPL33	-0.095648	0.183541	0.40379
pax	MYLK	0.221926	0.220398	0.406052
pax	SMYD2	-0.0895412	0.230711	0.406052
pax	C7orf26	-0.0482955	0.211289	0.406052
pax	BRE	0.0495117	0.228409	0.406052
pax	FCHSD2	0.054504	0.230486	0.406052
pax	SEC22A	-0.081249	0.262167	0.443667
pax	THTPA	0.0605385	0.297681	0.468477
pax	RNF34	-0.0501867	0.298122	0.468477
pax	ZNF12	-0.0711753	0.357348	0.52411
pax	DIRC2	0.0940638	0.356483	0.52411
pax	IKBKAP	0.0480461	0.372125	0.528178
pax	ATG16L2	0.0748163	0.434132	0.596932
pax	CAMKK2	0.0550244	0.451291	0.601722
pax	UTP23	-0.0457721	0.485108	0.627787
pax	LYPLAL1	-0.0491563	0.541855	0.681189
pax	SSR1	-0.0203779	0.613809	0.750211
pax	ARAP1	0.0457465	0.6488	0.769968
pax	BEST1	0.0390018	0.71747	0.769968
pax	FTO	0.027407	0.703786	0.769968
pax	RIOK1	-0.0288097	0.671137	0.769968
pax	AP1G2	-0.0314301	0.685865	0.769968
pax	MFHAS1	0.0273977	0.788967	0.826537
pax	FTH1	-0.00807646	0.89154	0.912273
pax	KDELR2	0.00371058	0.916535	0.916535
abdominal fat	HGNC	Fold.change	Ptab	Ptab.fdr
abdominal fat	ELL2	0.30489	0.000148122	0.00291306
abdominal fat	IGF1	-0.733976	5.24728e-05	0.00291306
abdominal fat	THTPA	-0.416804	0.000121303	0.00291306
abdominal fat	RGS17	0.78967	0.000911071	0.0134383
abdominal fat	PTPLB	-0.363795	0.00179098	0.0211336
abdominal fat	FCHSD2	0.219726	0.00218317	0.0214678
abdominal fat	COBLL1	-0.231607	0.00348791	0.0293981
abdominal fat	MYLK	-0.262887	0.00552419	0.0407409
abdominal fat	RAC1	0.0856327	0.00708249	0.0429748
abdominal fat	EIF3H	0.119724	0.00728386	0.0429748
abdominal fat	RIOK1	0.167399	0.00801596	0.0429947
abdominal fat	ANAPC5	0.0815788	0.00977974	0.0480837
abdominal fat	FADS1	0.905747	0.0132464	0.0601182
abdominal fat	KDELR2	0.110354	0.0225406	0.0841907
abdominal fat	RBKS	-0.116654	0.0228314	0.0841907
abdominal fat	FTO	-0.113506	0.0213516	0.0841907
abdominal fat	FADS3	-0.220947	0.0271083	0.0940819
abdominal fat	STARD10	-0.175603	0.0318631	0.103501
abdominal fat	CAST	0.109241	0.035085	0.103501
abdominal fat	BRE	0.0781862	0.0342596	0.103501
abdominal fat	DIRC2	0.186812	0.0384921	0.108145
abdominal fat	PPP1R3B	-0.158798	0.0531869	0.142638
abdominal fat	IRS1	-0.280776	0.0581161	0.142869
abdominal fat	SSR1	-0.116968	0.0560647	0.142869
abdominal fat	TNKS	0.0871953	0.0659041	0.155534
abdominal fat	P2RX4	0.221118	0.0689377	0.156436
abdominal fat	CAMKK2	0.0794619	0.0920877	0.201229
abdominal fat	MED30	0.122885	0.0976277	0.205716
abdominal fat	FTH1	0.18058	0.108073	0.219873
abdominal fat	UTP23	0.145606	0.128842	0.25339
abdominal fat	IKBKAP	0.044912	0.151868	0.28904
abdominal fat	DHRS9	0.392792	0.171744	0.316653
abdominal fat	AP1G2	0.143353	0.201885	0.360946
abdominal fat	KDM2B	0.0882835	0.285302	0.495083
abdominal fat	NOSTRIN	-0.157378	0.29449	0.496426
abdominal fat	CDKN2B	-0.0694825	0.420478	0.620205
abdominal fat	PDIA5	0.153027	0.383655	0.620205
abdominal fat	VTI1A	-0.042431	0.390732	0.620205
abdominal fat	CTNNAL1	-0.112362	0.404303	0.620205
abdominal fat	MFHAS1	0.129194	0.41127	0.620205
abdominal fat	LYPLAL1	0.0440986	0.445961	0.641748
abdominal fat	TCF7L2	0.0702066	0.476987	0.667115
abdominal fat	ZNF12	0.0372043	0.494567	0.667115
abdominal fat	RNF34	-0.0455119	0.49751	0.667115
abdominal fat	RAD21	0.0489544	0.508935	0.66727
abdominal fat	FADS2	0.113172	0.532831	0.683413
abdominal fat	SMYD2	-0.0453454	0.548981	0.689147
abdominal fat	RHOBTB3	-0.0709091	0.566477	0.696294
abdominal fat	PHF21A	0.0271398	0.589726	0.710078
abdominal fat	C7orf26	0.0255722	0.603072	0.711625
abdominal fat	SLC35C1	-0.0428371	0.651541	0.753744
abdominal fat	ARAP1	0.0445599	0.699651	0.793834
abdominal fat	MRPL33	-0.0172705	0.765295	0.851932
abdominal fat	CRY2	-0.0260306	0.804301	0.862795
abdominal fat	GRB14	-0.0542795	0.80236	0.862795
abdominal fat	PDE2A	-0.015903	0.857021	0.902933
abdominal fat	GLRX	0.0107517	0.889293	0.920496
abdominal fat	ATG16L2	-0.00866751	0.975047	0.991859
abdominal fat	SEC22A	-0.000605478	0.993056	0.993056

## Sheet: ST11D_HapMap
Supplementary Data 11D. Effects at FG/FI loci on gene expression in lymphoblastoid cell lines (LCL) from HapMap 2 individuals.
SNP_label	GENE_Label	GENE_ID	SNP_chromosome	GENE_chromosome	SNP_location	GENE_location	Distance	rvalue	pvalue	minuslogp	ethnicity_sex
rs9639027	ENSG00000205903_ILMN_39766	ILMN_39766_2600537	7	7	6713263	6648566	64697	-0.37	0.00583312	2.2341	CEU_F
rs2072114	ENSG00000162231_NXF1	ILMN_11773_1580309	11	11	61361791	62329540	967749	-0.367	0.00632573	2.1989	CEU_F
rs4869272	ENSG00000175471_MCTP1	ILMN_2499_730747	5	5	95565204	94646035	919169	0.36	0.00745021	2.1278	CEU_F
rs4869273	ENSG00000175471_MCTP1	ILMN_2499_730747	5	5	95565292	94646035	919257	0.36	0.00745021	2.1278	CEU_F
rs2072114	ENSG00000168496_FEN1	ILMN_24738_1820521	11	11	61361791	61316726	45065	-0.354	0.00864314	2.0633	CEU_F
rs2072114	ENSG00000168515_SCGB1D1	ILMN_23210_4250537	11	11	61361791	61714264	352473	0.345	0.0106698	1.9718	CEU_F
rs2072114	ENSG00000011347_SYT7	ILMN_25980_1940300	11	11	61361791	61104874	256917	-0.338	0.0124164	1.906	CEU_F
rs9639027	ENSG00000146574_ILMN_8655	ILMN_8655_1010386	7	7	6713263	6832926	119663	0.325	0.0166227	1.7793	CEU_F
rs2072114	ENSG00000149483_TMEM138	ILMN_5258_1090139	11	11	61361791	60886083	475708	-0.323	0.0170508	1.7683	CEU_F
rs7945565	ENSG00000180423_C11orf77	ILMN_26553_6480427	11	11	45835568	46595353	759785	-0.321	0.0177916	1.7498	CEU_F
rs7798471	ENSG00000146574_ILMN_8655	ILMN_8655_1010386	7	7	6711482	6832926	121444	0.311	0.0219756	1.6581	CEU_F
rs2178198	ENSG00000138100_TRIM54	ILMN_24201_6330678	2	2	27748577	27358934	389643	0.32	0.0222489	1.6527	CEU_F
rs4401177	ENSG00000163800_C2orf16	ILMN_12308_3780100	2	2	28197789	27652893	544896	0.309	0.0229391	1.6394	CEU_F
rs983309	ENSG00000175806_MSRA	ILMN_23621_5420687	8	8	9215142	9949189	734047	0.308	0.0233919	1.6309	CEU_F
rs2072114	ENSG00000110107_PRPF19	ILMN_10626_6650326	11	11	61361791	60430623	931168	-0.307	0.0237945	1.6235	CEU_F
rs983309	ENSG00000173281_PPP1R3B	ILMN_9571_1070626	8	8	9215142	9045616	169526	0.306	0.0242116	1.616	CEU_F
rs11603334	ENSG00000171631_P2RY6	ILMN_19986_6350196	11	11	72110633	72653218	542585	0.306	0.0257151	1.5898	CEU_F
rs2178198	ENSG00000138030_KHK	ILMN_29655_7210148	2	2	27748577	27163624	584953	0.311	0.0264439	1.5777	CEU_F
rs11558471	ENSG00000205002_ILMN_24333	ILMN_24333_2630278	8	8	118254914	118019664	235250	0.298	0.0285978	1.5437	CEU_F
rs2072114	ENSG00000167986_DDB1	ILMN_27784_5550041	11	11	61361791	60857153	504638	-0.294	0.0311533	1.5065	CEU_F
rs7945565	ENSG00000110497_ILMN_523	ILMN_523_2070259	11	11	45835568	46572145	736577	-0.294	0.0312311	1.5054	CEU_F
rs7945565	ENSG00000175213_ZNF408	ILMN_13658_6960427	11	11	45835568	46678944	843376	-0.292	0.0324543	1.4887	CEU_F
rs9639027	ENSG00000122674_C7orf28A	ILMN_2087_6380152	7	7	6713263	5904957	808306	0.291	0.0329145	1.4826	CEU_F
rs7713317	ENSG00000153113_CAST	ILMN_24785_6130202	5	5	95742478	96023533	281055	-0.289	0.0337451	1.4718	CEU_F
rs2072114	ENSG00000162227_TAF6L	ILMN_21936_4880112	11	11	61361791	62295451	933660	-0.286	0.0363543	1.4394	CEU_F
rs7713317	ENSG00000178015_GPR150	ILMN_19334_2850180	5	5	95742478	94981538	760940	-0.285	0.0365805	1.4368	CEU_F
rs4401177	ENSG00000138085_C2orf28	ILMN_8782_6220487	2	2	28197789	27288403	909386	0.285	0.0366699	1.4357	CEU_F
rs4401177	ENSG00000138100_TRIM54	ILMN_24201_6330678	2	2	28197789	27358934	838855	-0.285	0.0370563	1.4311	CEU_F
rs7798471	ENSG00000205903_ILMN_39766	ILMN_39766_2600537	7	7	6711482	6648566	62916	-0.283	0.0380228	1.42	CEU_F
rs2464592	ENSG00000147677_EIF3H	ILMN_139292_630500	8	8	118252732	117837243	415489	-0.283	0.0380285	1.4199	CEU_F
rs3801033	ENSG00000146574_ILMN_8655	ILMN_8655_1010386	7	7	6700628	6832926	132298	-0.28	0.0403529	1.3941	CEU_F
rs9505086	ENSG00000164304_CAGE1	ILMN_16352_6770255	6	6	7177185	7334941	157756	-0.281	0.0412088	1.385	CEU_F
rs3801033	ENSG00000205903_ILMN_39766	ILMN_39766_2600537	7	7	6700628	6648566	52062	0.278	0.0421218	1.3755	CEU_F
rs7945565	ENSG00000214934_ILMN_112525	ILMN_112525_5720129	11	11	45835568	45187118	648450	-0.277	0.042923	1.3673	CEU_F
rs340874	ENSG00000117707_PROX1	ILMN_9647_5050563	1	1	212225879	212228483	2604	-0.276	0.0436752	1.3598	CEU_F
rs9505086	ENSG00000096696_DSP	ILMN_13183_2630202	6	6	7177185	7486869	309684	-0.278	0.0437467	1.3591	CEU_F
rs6048205	ENSG00000125831_CST11	ILMN_19295_5360382	20	20	22507601	23381482	873881	0.272	0.0464461	1.3331	CEU_F
rs2072114	ENSG00000162236_STX5	ILMN_22175_6860288	11	11	61361791	62356136	994345	-0.272	0.0467753	1.33	CEU_F
rs2464592	ENSG00000205002_ILMN_24333	ILMN_24333_2630278	8	8	118252732	118019664	233068	-0.27	0.0481851	1.3171	CEU_F
rs9639027	ENSG00000122674_C7orf28A	ILMN_2087_4610382	7	7	6713263	5904957	808306	0.267	0.0506541	1.2954	CEU_F
rs10811661	ENSG00000147883_CDKN2B	ILMN_20121_1090008	9	9	22124094	21999312	124782	0.267	0.0508168	1.294	CEU_F
rs4401177	ENSG00000163798_SLC4A1AP	ILMN_8358_2690475	2	2	28197789	27739842	457947	0.266	0.0518232	1.2855	CEU_F
rs7945565	ENSG00000175224_KIAA0652	ILMN_1227_3420093	11	11	45835568	46595722	760154	-0.264	0.0541369	1.2665	CEU_F
rs6048205	ENSG00000101435_CST9L	ILMN_5649_4610553	20	20	22507601	23497386	989785	0.261	0.0567443	1.2461	CEU_F
rs7903146	ENSG00000197893_NRAP	ILMN_19725_7330097	10	10	114748339	115413876	665537	0.26	0.0577101	1.2387	CEU_F
rs2383208	ENSG00000147883_CDKN2B	ILMN_20121_1090008	9	9	22122076	21999312	122764	-0.255	0.0627295	1.2025	CEU_F
rs13266634	ENSG00000205002_ILMN_24333	ILMN_24333_2630278	8	8	118253964	118019664	234300	0.254	0.0636488	1.1962	CEU_F
rs3802177	ENSG00000205002_ILMN_24333	ILMN_24333_2630278	8	8	118254206	118019664	234542	-0.254	0.0636488	1.1962	CEU_F
rs7798471	ENSG00000122674_C7orf28A	ILMN_2087_6380152	7	7	6711482	5904957	806525	0.254	0.0640964	1.1932	CEU_F
rs6048205	ENSG00000125798_FOXA2	ILMN_2357_6620397	20	20	22507601	22514102	6501	-0.25	0.0688131	1.1623	CEU_F
rs4401177	ENSG00000163803_PLB1	ILMN_27755_3120600	2	2	28197789	28572485	374696	0.248	0.070719	1.1505	CEU_F
rs3801033	ENSG00000122674_C7orf28A	ILMN_2087_6380152	7	7	6700628	5904957	795671	-0.248	0.0708532	1.1496	CEU_F
rs1552224	ENSG00000171631_P2RY6	ILMN_19986_6350196	11	11	72110746	72653218	542472	-0.246	0.0730322	1.1365	CEU_F
rs2072114	ENSG00000167987_VPS37C	ILMN_919_2230132	11	11	61361791	60685500	676291	-0.245	0.0741226	1.13	CEU_F
rs9639027	ENSG00000106392_C1GALT1	ILMN_20257_10370	7	7	6713263	7240414	527151	0.243	0.0762396	1.1178	CEU_F
rs1552224	ENSG00000165462_PHOX2A	ILMN_10858_4010392	11	11	72110746	71632852	477894	0.243	0.0764149	1.1168	CEU_F
rs4401177	ENSG00000171103_ILMN_29305	ILMN_29305_1470255	2	2	28197789	28946669	748880	0.242	0.0784115	1.1056	CEU_F
rs3801033	ENSG00000106392_C1GALT1	ILMN_20257_10370	7	7	6700628	7240414	539786	-0.241	0.0786372	1.1044	CEU_F
rs2072114	ENSG00000162236_STX5	ILMN_139191_2360725	11	11	61361791	62356136	994345	-0.241	0.0788715	1.1031	CEU_F
rs7903146	ENSG00000119927_GPAM	ILMN_3588_6590301	10	10	114748339	113933508	814831	0.24	0.0803768	1.0949	CEU_F
rs2072114	ENSG00000149016_TUT1	ILMN_6523_360402	11	11	61361791	62115592	753801	-0.24	0.0804851	1.0943	CEU_F
rs2178198	ENSG00000115194_SLC30A3	ILMN_6028_6980040	2	2	27748577	27339631	408946	0.245	0.0831647	1.0801	CEU_F
rs4506565	ENSG00000165806_CASP7	ILMN_26212_6350292	10	10	114746031	115428925	682894	-0.237	0.084802	1.0716	CEU_F
rs3801033	ENSG00000187953_ILMN_39709	ILMN_39709_4850600	7	7	6700628	6716280	15652	-0.236	0.0854206	1.0684	CEU_F
rs10811661	ENSG00000198642_KLHL9	ILMN_20376_4210494	9	9	22124094	21325379	798715	-0.234	0.0879946	1.0555	CEU_F
rs3801033	ENSG00000136247_ZDHHC4	ILMN_1443_3710209	7	7	6700628	6583609	117019	-0.232	0.0907258	1.0423	CEU_F
rs4401177	ENSG00000115254_XAB1	ILMN_5652_4040497	2	2	28197789	27705407	492382	0.228	0.0968146	1.0141	CEU_F
rs2072114	ENSG00000185085_INTS5	ILMN_12254_2360521	11	11	61361791	62177350	815559	-0.227	0.0988511	1.005	CEU_F
rs4869272	ENSG00000113441_LNPEP	ILMN_15141_830022	5	5	95565204	96296854	731650	-0.226	0.100854	0.9963	CEU_F
rs4869273	ENSG00000113441_LNPEP	ILMN_15141_830022	5	5	95565292	96296854	731562	-0.226	0.100854	0.9963	CEU_F
rs4401177	ENSG00000138074_SLC5A6	ILMN_880_4480324	2	2	28197789	27288575	909214	0.226	0.101085	0.9953	CEU_F
rs3801033	ENSG00000122674_C7orf28A	ILMN_2087_4610382	7	7	6700628	5904957	795671	-0.225	0.102444	0.9895	CEU_F
rs7945565	ENSG00000110492_MDK	ILMN_8627_510767	11	11	45835568	46359194	523626	-0.224	0.102722	0.9883	CEU_F
rs10811661	ENSG00000147873_IFNA5	ILMN_9185_2680440	9	9	22124094	21295311	828783	0.224	0.10295	0.9874	CEU_F
rs4401177	ENSG00000115211_EIF2B4	ILMN_139347_3780475	2	2	28197789	27446828	750961	0.224	0.103495	0.9851	CEU_F
rs4506565	ENSG00000023041_ZDHHC6	ILMN_1193_2360554	10	10	114746031	114196662	549369	0.224	0.103675	0.9843	CEU_F
rs2072114	ENSG00000183134_GPR44	ILMN_1541_1450608	11	11	61361791	60380020	981771	-0.224	0.103756	0.984	CEU_F
rs7713317	ENSG00000113441_LNPEP	ILMN_15141_1170500	5	5	95742478	96296854	554376	0.223	0.104558	0.9806	CEU_F
rs6048205	ENSG00000125823_CSTL1	ILMN_11818_5080468	20	20	22507601	23368322	860721	0.223	0.10495	0.979	CEU_F
rs9505086	ENSG00000164304_CAGE1	ILMN_7023_5670608	6	6	7177185	7334941	157756	0.225	0.105689	0.976	CEU_F
rs4506565	ENSG00000119927_GPAM	ILMN_3588_6590301	10	10	114746031	113933508	812523	0.222	0.106617	0.9722	CEU_F
rs2383208	ENSG00000147873_IFNA5	ILMN_9185_2680440	9	9	22122076	21295311	826765	-0.22	0.109615	0.9601	CEU_F
rs4869272	ENSG00000153347_FAM81B	ILMN_18193_2470747	5	5	95565204	94752804	812400	-0.22	0.110528	0.9565	CEU_F
rs4869273	ENSG00000153347_FAM81B	ILMN_18193_2470747	5	5	95565292	94752804	812488	-0.22	0.110528	0.9565	CEU_F
rs2464592	ENSG00000164758_MED30	ILMN_7158_2190138	8	8	118252732	118602211	349479	0.218	0.114114	0.9427	CEU_F
rs4506565	ENSG00000197893_NRAP	ILMN_19725_7330097	10	10	114746031	115413876	667845	0.217	0.114143	0.9426	CEU_F
rs11603334	ENSG00000165462_PHOX2A	ILMN_10858_4010392	11	11	72110633	71632852	477781	-0.22	0.114266	0.9421	CEU_F
rs2178198	ENSG00000143994_ABHD1	ILMN_19571_3830491	2	2	27748577	27200161	548416	0.22	0.119999	0.9208	CEU_F
rs1552224	ENSG00000214534_ILMN_43221	ILMN_43221_6270671	11	11	72110746	71210242	900504	-0.214	0.120425	0.9193	CEU_F
rs7903146	ENSG00000165806_CASP7	ILMN_26212_6350292	10	10	114748339	115428925	680586	-0.213	0.121195	0.9165	CEU_F
rs4401177	ENSG00000138002_IFT172	ILMN_12580_2480039	2	2	28197789	27566075	631714	0.213	0.121377	0.9159	CEU_F
rs2072114	ENSG00000110484_SCGB2A2	ILMN_17956_5550091	11	11	61361791	61794206	432415	0.212	0.123359	0.9088	CEU_F
rs7713317	ENSG00000153347_FAM81B	ILMN_18193_2470747	5	5	95742478	94752804	989674	0.211	0.126058	0.8994	CEU_F
rs7798471	ENSG00000011275_RNF216	ILMN_23640_4180215	7	7	6711482	5787818	923664	0.21	0.127356	0.895	CEU_F
rs7945565	ENSG00000121671_CRY2	ILMN_2356_1450082	11	11	45835568	45825605	9963	-0.208	0.130721	0.8837	CEU_F
rs11603334	ENSG00000214534_ILMN_43221	ILMN_43221_6270671	11	11	72110633	71210242	900391	0.21	0.131635	0.8806	CEU_F
rs3801033	ENSG00000086232_EIF2AK1	ILMN_29193_5390541	7	7	6700628	6065311	635317	-0.207	0.132951	0.8763	CEU_F
rs11619319	ENSG00000102755_FLT1	ILMN_26448_4810291	13	13	27385599	27967232	581633	0.206	0.135157	0.8692	CEU_F
rs2293941	ENSG00000102755_FLT1	ILMN_26448_4810291	13	13	27389198	27967232	578034	-0.206	0.135157	0.8692	CEU_F
rs1552224	ENSG00000110195_FOLR1	ILMN_22087_2140706	11	11	72110746	71578250	532496	0.205	0.136524	0.8648	CEU_F
rs1552224	ENSG00000175591_P2RY2	ILMN_15883_5900446	11	11	72110746	72606992	496246	0.205	0.136723	0.8642	CEU_F
rs2072114	ENSG00000013725_CD6	ILMN_22530_4850192	11	11	61361791	60495750	866041	-0.205	0.137221	0.8626	CEU_F
rs2072114	ENSG00000149541_B3GAT3	ILMN_19130_110646	11	11	61361791	62146223	784432	-0.204	0.138007	0.8601	CEU_F
rs7713317	ENSG00000145757_SPATA9	ILMN_5516_7000379	5	5	95742478	95044470	698008	-0.204	0.138252	0.8593	CEU_F
rs10811661	ENSG00000186803_IFNA10	ILMN_4745_2690367	9	9	22124094	21197142	926952	0.204	0.13866	0.858	CEU_F
rs4401177	ENSG00000115194_SLC30A3	ILMN_6028_6980040	2	2	28197789	27339631	858158	-0.204	0.139005	0.857	CEU_F
rs7945565	ENSG00000121680_PEX16	ILMN_20453_3800747	11	11	45835568	45896182	60614	-0.204	0.139926	0.8541	CEU_F
rs4869272	ENSG00000175471_MCTP1	ILMN_2499_1500180	5	5	95565204	94646035	919169	0.202	0.142744	0.8454	CEU_F
rs4869273	ENSG00000175471_MCTP1	ILMN_2499_1500180	5	5	95565292	94646035	919257	0.202	0.142744	0.8454	CEU_F
rs9639027	ENSG00000086232_EIF2AK1	ILMN_29193_5390541	7	7	6713263	6065311	647952	0.198	0.151464	0.8197	CEU_F
rs2072114	ENSG00000167986_DDB1	ILMN_27784_7400121	11	11	61361791	60857153	504638	-0.197	0.153173	0.8148	CEU_F
rs2072114	ENSG00000110108_TMEM109	ILMN_7335_4880364	11	11	61361791	60438253	923538	-0.196	0.155206	0.8091	CEU_F
rs4869272	ENSG00000113441_LNPEP	ILMN_15141_1170500	5	5	95565204	96296854	731650	-0.195	0.156743	0.8048	CEU_F
rs4869273	ENSG00000113441_LNPEP	ILMN_15141_1170500	5	5	95565292	96296854	731562	-0.195	0.156743	0.8048	CEU_F
rs2072114	ENSG00000197173_ILMN_15719	ILMN_15719_60121	11	11	61361791	61491842	130051	0.195	0.157041	0.804	CEU_F
rs10811661	ENSG00000177047_IFNW1	ILMN_12698_5860762	9	9	22124094	21132144	991950	0.194	0.159662	0.7968	CEU_F
rs2178198	ENSG00000084693_AGBL5	ILMN_137244_3610070	2	2	27748577	27127995	620582	0.199	0.160485	0.7946	CEU_F
rs2383208	ENSG00000198642_KLHL9	ILMN_20376_4210494	9	9	22122076	21325379	796697	0.193	0.162426	0.7893	CEU_F
rs2494195	ENSG00000196660_SLC30A10	ILMN_18981_4780092	1	1	217755257	218168616	413359	-0.192	0.163908	0.7854	CEU_F
rs4401177	ENSG00000115216_NRBP1	ILMN_24737_4860259	2	2	28197789	27504161	693628	0.191	0.165608	0.7809	CEU_F
rs7945565	ENSG00000110492_MDK	ILMN_3786_2570731	11	11	45835568	46359194	523626	-0.191	0.166548	0.7785	CEU_F
rs1552224	ENSG00000214534_ILMN_32032	ILMN_32032_4540215	11	11	72110746	71210242	900504	-0.191	0.166549	0.7785	CEU_F
rs4506565	ENSG00000197142_ACSL5	ILMN_6029_1110041	10	10	114746031	114123906	622125	0.19	0.167876	0.775	CEU_F
rs7798471	ENSG00000086232_EIF2AK1	ILMN_29193_5390541	7	7	6711482	6065311	646171	0.189	0.17154	0.7656	CEU_F
rs13266634	ENSG00000147677_EIF3H	ILMN_139292_630500	8	8	118253964	117837243	416721	0.188	0.173525	0.7606	CEU_F
rs3802177	ENSG00000147677_EIF3H	ILMN_139292_630500	8	8	118254206	117837243	416963	-0.188	0.173525	0.7606	CEU_F
rs1552224	ENSG00000137478_FCHSD2	ILMN_10232_5890445	11	11	72110746	72530739	419993	0.187	0.175506	0.7557	CEU_F
rs2072114	ENSG00000110104_CCDC86	ILMN_27103_4830133	11	11	61361791	60366120	995671	0.187	0.175929	0.7547	CEU_F
rs10811661	ENSG00000197919_IFNA1	ILMN_13984_3890626	9	9	22124094	21430440	693654	0.187	0.176882	0.7523	CEU_F
rs3801033	ENSG00000136238_RAC1	ILMN_15217_6980370	7	7	6700628	6380651	319977	0.186	0.177793	0.7501	CEU_F
rs7945565	ENSG00000121680_PEX16	ILMN_17260_360064	11	11	45835568	45896182	60614	-0.186	0.178925	0.7473	CEU_F
rs1552224	ENSG00000054967_RELT	ILMN_5604_6550646	11	11	72110746	72765053	654307	0.185	0.180358	0.7439	CEU_F
rs7798471	ENSG00000122674_C7orf28A	ILMN_2087_4610382	7	7	6711482	5904957	806525	0.185	0.181263	0.7417	CEU_F
rs983309	ENSG00000173273_TNKS	ILMN_138872_4060561	8	8	9215142	9450855	235713	0.185	0.181565	0.741	CEU_F
rs4869272	ENSG00000178015_GPR150	ILMN_19334_2850180	5	5	95565204	94981538	583666	0.184	0.181701	0.7406	CEU_F
rs4869273	ENSG00000178015_GPR150	ILMN_19334_2850180	5	5	95565292	94981538	583754	0.184	0.181701	0.7406	CEU_F
rs4401177	ENSG00000115207_GTF3C2	ILMN_137753_3930437	2	2	28197789	27433372	764417	0.184	0.182242	0.7394	CEU_F
rs3801033	ENSG00000146576_C7orf26	ILMN_9701_2900753	7	7	6700628	6596301	104327	-0.184	0.183077	0.7374	CEU_F
rs11603334	ENSG00000175591_P2RY2	ILMN_15883_5900446	11	11	72110633	72606992	496359	-0.185	0.183645	0.736	CEU_F
rs4846565	ENSG00000118873_RAB3GAP2	ILMN_16729_6400292	1	1	217788727	218512419	723692	-0.183	0.184396	0.7342	CEU_F
rs2072114	ENSG00000149480_MTA2	ILMN_11985_3800286	11	11	61361791	62125879	764088	-0.183	0.185049	0.7327	CEU_F
rs4506565	ENSG00000203854_ILMN_22064	ILMN_22064_1740056	10	10	114746031	114604317	141714	0.183	0.186362	0.7296	CEU_F
rs7798471	ENSG00000136247_ZDHHC4	ILMN_1443_3710209	7	7	6711482	6583609	127873	0.181	0.190092	0.721	CEU_F
rs4401177	ENSG00000158019_BRE	ILMN_15296_7330360	2	2	28197789	27966986	230803	0.18	0.19398	0.7122	CEU_F
rs11619319	ENSG00000183463_ILMN_33601	ILMN_33601_2450201	13	13	27385599	27460774	75175	-0.179	0.194936	0.7101	CEU_F
rs2293941	ENSG00000183463_ILMN_33601	ILMN_33601_2450201	13	13	27389198	27460774	71576	0.179	0.194936	0.7101	CEU_F
rs7903146	ENSG00000203854_ILMN_22064	ILMN_22064_1740056	10	10	114748339	114604317	144022	0.179	0.195342	0.7092	CEU_F
rs7798471	ENSG00000122512_PMS2	ILMN_23993_6510279	7	7	6711482	6015263	696219	0.178	0.196912	0.7057	CEU_F
rs11717195	ENSG00000160145_KALRN	ILMN_6172_4850025	3	3	124565088	125296275	731187	0.178	0.197591	0.7042	CEU_F
rs3801033	ENSG00000136240_KDELR2	ILMN_1810_510497	7	7	6700628	6490291	210337	-0.178	0.197828	0.7037	CEU_F
rs2464592	ENSG00000164754_RAD21	ILMN_4979_5870400	8	8	118252732	117956182	296550	0.178	0.198936	0.7013	CEU_F
rs3801033	ENSG00000122512_PMS2	ILMN_23993_6510279	7	7	6700628	6015263	685365	-0.178	0.199048	0.701	CEU_F
rs2072114	ENSG00000162236_STX5	ILMN_22175_6520475	11	11	61361791	62356136	994345	-0.177	0.199744	0.6995	CEU_F
rs7945565	ENSG00000181830_SLC35C1	ILMN_28623_6450356	11	11	45835568	45783217	52351	-0.177	0.199786	0.6994	CEU_F
rs13266634	ENSG00000164758_MED30	ILMN_7158_2190138	8	8	118253964	118602211	348247	-0.177	0.20005	0.6989	CEU_F
rs3802177	ENSG00000164758_MED30	ILMN_7158_2190138	8	8	118254206	118602211	348005	0.177	0.20005	0.6989	CEU_F
rs9639027	ENSG00000122512_PMS2	ILMN_23993_6510279	7	7	6713263	6015263	698000	0.177	0.201391	0.696	CEU_F
rs11717195	ENSG00000065534_MYLK	ILMN_5690_6350608	3	3	124565088	125085868	520780	-0.176	0.203418	0.6916	CEU_F
rs2785990	ENSG00000067704_IARS2	ILMN_17420_1030379	1	1	217754055	218334067	580012	-0.176	0.203852	0.6907	CEU_F
rs2820464	ENSG00000067704_IARS2	ILMN_17420_1030379	1	1	217759843	218334067	574224	-0.176	0.203852	0.6907	CEU_F
rs4401177	ENSG00000163811_WDR43	ILMN_43073_4210164	2	2	28197789	28946737	748948	0.175	0.206616	0.6848	CEU_F
rs7798471	ENSG00000106392_C1GALT1	ILMN_20257_10370	7	7	6711482	7240414	528932	0.174	0.207977	0.682	CEU_F
rs7798471	ENSG00000187953_ILMN_39709	ILMN_39709_4850600	7	7	6711482	6716280	4798	0.174	0.207977	0.682	CEU_F
rs2383208	ENSG00000177047_IFNW1	ILMN_12698_5860762	9	9	22122076	21132144	989932	-0.173	0.21115	0.6754	CEU_F
rs2383208	ENSG00000120235_IFNA6	ILMN_8479_4490537	9	9	22122076	21341377	780699	-0.173	0.21115	0.6754	CEU_F
rs7798471	ENSG00000146576_C7orf26	ILMN_9701_2900753	7	7	6711482	6596301	115181	0.172	0.212454	0.6727	CEU_F
rs7903146	ENSG00000023041_ZDHHC6	ILMN_1193_2360554	10	10	114748339	114196662	551677	0.172	0.213677	0.6702	CEU_F
rs4401177	ENSG00000198522_ZNF512	ILMN_5859_5670017	2	2	28197789	27659397	538392	0.169	0.221367	0.6549	CEU_F
rs9639027	ENSG00000146576_C7orf26	ILMN_9701_2900753	7	7	6713263	6596301	116962	0.168	0.223489	0.6507	CEU_F
rs3801033	ENSG00000011275_RNF216	ILMN_23640_4180215	7	7	6700628	5787818	912810	-0.168	0.22361	0.6505	CEU_F
rs2383208	ENSG00000184995_ILMN_4443	ILMN_4443_2350181	9	9	22122076	21471693	650383	-0.168	0.224787	0.6482	CEU_F
rs11603334	ENSG00000214534_ILMN_32032	ILMN_32032_4540215	11	11	72110633	71210242	900391	0.169	0.225765	0.6463	CEU_F
rs4869272	ENSG00000213702_ILMN_87377	ILMN_87377_7160201	5	5	95565204	96397681	832477	0.167	0.226518	0.6449	CEU_F
rs4869273	ENSG00000213702_ILMN_87377	ILMN_87377_7160201	5	5	95565292	96397681	832389	0.167	0.226518	0.6449	CEU_F
rs2785990	ENSG00000118873_RAB3GAP2	ILMN_16729_6400292	1	1	217754055	218512419	758364	-0.167	0.227262	0.6435	CEU_F
rs2820464	ENSG00000118873_RAB3GAP2	ILMN_16729_6400292	1	1	217759843	218512419	752576	-0.167	0.227262	0.6435	CEU_F
rs11619319	ENSG00000165556_CDX2	ILMN_17243_5910035	13	13	27385599	27441317	55718	-0.167	0.227572	0.6429	CEU_F
rs2293941	ENSG00000165556_CDX2	ILMN_17243_5910035	13	13	27389198	27441317	52119	0.167	0.227572	0.6429	CEU_F
rs7713317	ENSG00000145757_SPATA9	ILMN_5400_2070386	5	5	95742478	95044470	698008	-0.166	0.230807	0.6368	CEU_F
rs3801033	ENSG00000146574_ILMN_43289	ILMN_43289_160504	7	7	6700628	6832926	132298	-0.166	0.230928	0.6365	CEU_F
rs2943641	ENSG00000169047_IRS1	ILMN_18432_1260612	2	2	226801989	227372719	570730	0.165	0.233224	0.6322	CEU_F
rs2972144	ENSG00000169047_IRS1	ILMN_18432_1260612	2	2	226809655	227372719	563064	-0.165	0.233224	0.6322	CEU_F
rs11603334	ENSG00000054967_RELT	ILMN_5604_6550646	11	11	72110633	72765053	654420	-0.167	0.233231	0.6322	CEU_F
rs4846565	ENSG00000067704_IARS2	ILMN_17420_1030379	1	1	217788727	218334067	545340	-0.165	0.233938	0.6309	CEU_F
rs4506565	ENSG00000198924_DCLRE1A	ILMN_1346_1570338	10	10	114746031	115604132	858101	0.165	0.234574	0.6297	CEU_F
rs9505086	ENSG00000112799_LY86	ILMN_12433_6400328	6	6	7177185	6533340	643845	0.166	0.235017	0.6289	CEU_F
rs11558471	ENSG00000164758_MED30	ILMN_7158_2190138	8	8	118254914	118602211	347297	-0.164	0.236172	0.6268	CEU_F
rs10811661	ENSG00000120235_IFNA6	ILMN_8479_4490537	9	9	22124094	21341377	782717	0.164	0.236509	0.6262	CEU_F
rs7945565	ENSG00000205107_ILMN_1487	ILMN_1487_4290706	11	11	45835568	45349524	486044	0.163	0.239295	0.6211	CEU_F
rs4869272	ENSG00000145757_SPATA9	ILMN_5516_7000379	5	5	95565204	95044470	520734	0.163	0.239812	0.6201	CEU_F
rs4869273	ENSG00000145757_SPATA9	ILMN_5516_7000379	5	5	95565292	95044470	520822	0.163	0.239812	0.6201	CEU_F
rs6048205	ENSG00000132671_SSTR4	ILMN_624_3940577	20	20	22507601	22964057	456456	0.163	0.240183	0.6195	CEU_F
rs983309	ENSG00000182319_ILMN_40918	ILMN_40918_6420079	8	8	9215142	8276667	938475	0.162	0.241236	0.6176	CEU_F
rs11603334	ENSG00000110195_FOLR1	ILMN_22087_2140706	11	11	72110633	71578250	532383	-0.164	0.241186	0.6176	CEU_F
rs11619319	ENSG00000186184_POLR1D	ILMN_28050_2470551	13	13	27385599	27092903	292696	0.162	0.241629	0.6169	CEU_F
rs2293941	ENSG00000186184_POLR1D	ILMN_28050_2470551	13	13	27389198	27092903	296295	-0.162	0.241629	0.6169	CEU_F
rs2072114	ENSG00000167985_C11orf79	ILMN_8996_2450564	11	11	61361791	60954173	407618	-0.162	0.243071	0.6143	CEU_F
rs2178198	ENSG00000163793_DNAJC5G	ILMN_9250_7560148	2	2	27748577	27351793	396784	0.166	0.2445	0.6117	CEU_F
rs7798471	ENSG00000146574_ILMN_43289	ILMN_43289_160504	7	7	6711482	6832926	121444	0.161	0.245307	0.6103	CEU_F
rs340874	ENSG00000174606_ANGEL2	ILMN_20781_1660349	1	1	212225879	211255791	970088	0.161	0.245846	0.6093	CEU_F
rs4401177	ENSG00000084734_GCKR	ILMN_29210_2710717	2	2	28197789	27573210	624579	-0.161	0.24588	0.6093	CEU_F
rs11708067	ENSG00000173193_PARP14	ILMN_97661_6550010	3	3	124548468	123882421	666047	-0.16	0.247616	0.6062	CEU_F
rs11558471	ENSG00000147677_EIF3H	ILMN_139292_630500	8	8	118254914	117837243	417671	0.16	0.24849	0.6047	CEU_F
rs11717195	ENSG00000163840_DTX3L	ILMN_14733_2850100	3	3	124565088	123765875	799213	0.159	0.251005	0.6003	CEU_F
rs11603334	ENSG00000137478_FCHSD2	ILMN_10232_5890445	11	11	72110633	72530739	420106	-0.159	0.253962	0.5952	CEU_F
rs7903146	ENSG00000197893_NRAP	ILMN_20891_3520524	10	10	114748339	115413876	665537	-0.157	0.256261	0.5913	CEU_F
rs2178198	ENSG00000138085_C2orf28	ILMN_8782_6220487	2	2	27748577	27288403	460174	-0.161	0.258132	0.5882	CEU_F
rs2943641	ENSG00000144460_ILMN_40346	ILMN_40346_1010110	2	2	226801989	225973935	828054	0.156	0.258948	0.5868	CEU_F
rs2972144	ENSG00000144460_ILMN_40346	ILMN_40346_1010110	2	2	226809655	225973935	835720	-0.156	0.258948	0.5868	CEU_F
rs2383208	ENSG00000186803_IFNA10	ILMN_4745_2690367	9	9	22122076	21197142	924934	-0.156	0.261513	0.5825	CEU_F
rs4401177	ENSG00000163793_DNAJC5G	ILMN_9250_7560148	2	2	28197789	27351793	845996	-0.155	0.262922	0.5802	CEU_F
rs6048205	ENSG00000125812_GZF1	ILMN_16614_6560398	20	20	22507601	23290819	783218	-0.155	0.26305	0.58	CEU_F
rs11619319	ENSG00000139517_LNX2	ILMN_21377_2600017	13	13	27385599	27092548	293051	0.155	0.263807	0.5787	CEU_F
rs2293941	ENSG00000139517_LNX2	ILMN_21377_2600017	13	13	27389198	27092548	296650	-0.155	0.263807	0.5787	CEU_F
rs11717195	ENSG00000175455_CCDC14	ILMN_8560_1440465	3	3	124565088	125158620	593532	0.153	0.268421	0.5712	CEU_F
rs7713317	ENSG00000198677_KIAA0372	ILMN_28056_3870328	5	5	95742478	94916465	826013	0.153	0.268496	0.5711	CEU_F
rs2785990	ENSG00000136628_EPRS	ILMN_11672_6220367	1	1	217754055	218286623	532568	-0.153	0.269753	0.569	CEU_F
rs2820464	ENSG00000136628_EPRS	ILMN_11672_6220367	1	1	217759843	218286623	526780	-0.153	0.269753	0.569	CEU_F
rs2178198	ENSG00000138080_EMILIN1	ILMN_18157_620204	2	2	27748577	27155034	593543	-0.157	0.269755	0.569	CEU_F
rs13266634	ENSG00000164756_SLC30A8	ILMN_10814_5910484	8	8	118253964	118032399	221565	-0.152	0.272049	0.5654	CEU_F
rs3802177	ENSG00000164756_SLC30A8	ILMN_10814_5910484	8	8	118254206	118032399	221807	0.152	0.272049	0.5654	CEU_F
rs7903146	ENSG00000198924_DCLRE1A	ILMN_1346_1570338	10	10	114748339	115604132	855793	0.152	0.273576	0.5629	CEU_F
rs11603334	ENSG00000165458_INPPL1	ILMN_20903_2260612	11	11	72110633	71613473	497160	-0.152	0.276962	0.5576	CEU_F
rs2072114	ENSG00000149506_ZP1	ILMN_27976_1450408	11	11	61361791	60391591	970200	0.15	0.278731	0.5548	CEU_F
rs11717195	ENSG00000169087_HSPBAP1	ILMN_23171_6040184	3	3	124565088	123995340	569748	0.15	0.279248	0.554	CEU_F
rs7945565	ENSG00000175216_CKAP5	ILMN_12487_2650164	11	11	45835568	46824419	988851	-0.15	0.279769	0.5532	CEU_F
rs11708067	ENSG00000082684_SEMA5B	ILMN_7855_6290402	3	3	124548468	124229266	319202	0.149	0.28292	0.5483	CEU_F
rs2785990	ENSG00000196660_SLC30A10	ILMN_18981_4780092	1	1	217754055	218168616	414561	0.148	0.284883	0.5453	CEU_F
rs2820464	ENSG00000196660_SLC30A10	ILMN_18981_4780092	1	1	217759843	218168616	408773	0.148	0.284883	0.5453	CEU_F
rs9639027	ENSG00000011275_RNF216	ILMN_23640_4180215	7	7	6713263	5787818	925445	0.148	0.285351	0.5446	CEU_F
rs2383208	ENSG00000147883_CDKN2B	ILMN_20121_1500019	9	9	22122076	21999312	122764	-0.148	0.285381	0.5446	CEU_F
rs11603334	ENSG00000137497_NUMA1	ILMN_25058_2480458	11	11	72110633	71469221	641412	-0.149	0.285886	0.5438	CEU_F
rs7713317	ENSG00000113441_LNPEP	ILMN_15141_830022	5	5	95742478	96296854	554376	0.148	0.286593	0.5427	CEU_F
rs4401177	ENSG00000163792_TCF23	ILMN_2675_4730187	2	2	28197789	27225506	972283	0.146	0.292268	0.5342	CEU_F
rs7945565	ENSG00000180720_CHRM4	ILMN_24223_4180017	11	11	45835568	46363803	528235	0.145	0.29631	0.5283	CEU_F
rs9639027	ENSG00000136238_RAC1	ILMN_15217_6980370	7	7	6713263	6380651	332612	-0.144	0.298339	0.5253	CEU_F
rs4401177	ENSG00000176714_CCDC121	ILMN_38254_270148	2	2	28197789	27705383	492406	-0.144	0.299332	0.5238	CEU_F
rs10811661	ENSG00000184995_ILMN_4443	ILMN_4443_2350181	9	9	22124094	21471693	652401	0.144	0.300005	0.5229	CEU_F
rs1552224	ENSG00000137497_NUMA1	ILMN_25058_2480458	11	11	72110746	71469221	641525	0.143	0.301118	0.5213	CEU_F
rs11717195	ENSG00000114030_KPNA1	ILMN_138740_4150671	3	3	124565088	123716474	848614	0.143	0.301755	0.5203	CEU_F
rs2383208	ENSG00000099810_MTAP	ILMN_27445_4230541	9	9	22122076	21792635	329441	-0.143	0.302064	0.5199	CEU_F
rs7713317	ENSG00000153113_CAST	ILMN_11371_3140546	5	5	95742478	96023533	281055	0.141	0.308232	0.5111	CEU_F
rs4401177	ENSG00000163797_MRPL33	ILMN_12897_6960661	2	2	28197789	27848088	349701	0.141	0.308437	0.5108	CEU_F
rs2072114	ENSG00000110446_SLC15A3	ILMN_23901_6110315	11	11	61361791	60475833	885958	-0.141	0.31015	0.5084	CEU_F
rs7945565	ENSG00000175216_CKAP5	ILMN_12487_4280246	11	11	45835568	46824419	988851	-0.14	0.311295	0.5068	CEU_F
rs6048205	ENSG00000204662_ILMN_33209	ILMN_33209_110403	20	20	22507601	23479289	971688	-0.14	0.313036	0.5044	CEU_F
rs11717195	ENSG00000121542_SEC22A	ILMN_18937_1820576	3	3	124565088	124403465	161623	0.14	0.313437	0.5039	CEU_F
rs2464592	ENSG00000164756_SLC30A8	ILMN_10814_5910484	8	8	118252732	118032399	220333	0.14	0.313667	0.5035	CEU_F
rs4401177	ENSG00000213639_PPP1CB	ILMN_765_4540386	2	2	28197789	28828118	630329	0.139	0.316733	0.4993	CEU_F
rs2072114	ENSG00000162144_CYBASC3	ILMN_28843_1090048	11	11	61361791	60886322	475469	-0.139	0.31733	0.4985	CEU_F
rs7903146	ENSG00000197142_ACSL5	ILMN_6029_1110041	10	10	114748339	114123906	624433	0.139	0.317597	0.4981	CEU_F
rs4401177	ENSG00000163806_SPDYA	ILMN_7192_160520	2	2	28197789	28858887	661098	-0.139	0.317718	0.498	CEU_F
rs7945565	ENSG00000157570_TSPAN18	ILMN_14181_6760050	11	11	45835568	44838451	997117	0.138	0.31845	0.497	CEU_F
rs1552224	ENSG00000165458_INPPL1	ILMN_20903_2260612	11	11	72110746	71613473	497273	0.138	0.319225	0.4959	CEU_F
rs9505086	ENSG00000124782_RREB1	ILMN_908_2320154	6	6	7177185	7052829	124356	-0.139	0.319536	0.4955	CEU_F
rs2494195	ENSG00000067704_IARS2	ILMN_17420_1030379	1	1	217755257	218334067	578810	0.138	0.319692	0.4953	CEU_F
rs2072114	ENSG00000149503_INCENP	ILMN_1299_2480441	11	11	61361791	61648021	286230	-0.138	0.319806	0.4951	CEU_F
rs4846565	ENSG00000196660_SLC30A10	ILMN_18981_4780092	1	1	217788727	218168616	379889	0.137	0.323445	0.4902	CEU_F
rs11558471	ENSG00000164756_SLC30A8	ILMN_10814_5910484	8	8	118254914	118032399	222515	-0.136	0.326345	0.4863	CEU_F
rs9639027	ENSG00000146574_ILMN_43289	ILMN_43289_160504	7	7	6713263	6832926	119663	0.135	0.32871	0.4832	CEU_F
rs4869272	ENSG00000175471_MCTP1	ILMN_3078_20064	5	5	95565204	94646035	919169	-0.135	0.32874	0.4831	CEU_F
rs4869273	ENSG00000175471_MCTP1	ILMN_3078_20064	5	5	95565292	94646035	919257	-0.135	0.32874	0.4831	CEU_F
rs11619319	ENSG00000122033_MTIF3	ILMN_16655_130164	13	13	27385599	26922711	462888	0.135	0.329435	0.4822	CEU_F
rs2293941	ENSG00000122033_MTIF3	ILMN_16655_130164	13	13	27389198	26922711	466487	-0.135	0.329435	0.4822	CEU_F
rs2072114	ENSG00000124939_SCGB2A1	ILMN_29807_3130719	11	11	61361791	61732716	370925	-0.134	0.334189	0.476	CEU_F
rs7713317	ENSG00000118985_ELL2	ILMN_15317_5870243	5	5	95742478	95323531	418947	0.133	0.337206	0.4721	CEU_F
rs11708067	ENSG00000121542_SEC22A	ILMN_18937_1820576	3	3	124548468	124403465	145003	-0.133	0.337654	0.4715	CEU_F
rs11708067	ENSG00000175455_CCDC14	ILMN_8560_1440465	3	3	124548468	125158620	610152	-0.133	0.337654	0.4715	CEU_F
rs2072114	ENSG00000110448_CD5	ILMN_29547_6980435	11	11	61361791	60626543	735248	-0.133	0.338031	0.471	CEU_F
rs11708067	ENSG00000163840_DTX3L	ILMN_14733_2850100	3	3	124548468	123765875	782593	-0.132	0.341801	0.4662	CEU_F
rs4401177	ENSG00000115234_SNX17	ILMN_2568_7150465	2	2	28197789	27446893	750896	0.132	0.342464	0.4654	CEU_F
rs4869272	ENSG00000153113_CAST	ILMN_24785_6130202	5	5	95565204	96023533	458329	0.131	0.344687	0.4626	CEU_F
rs4869273	ENSG00000153113_CAST	ILMN_24785_6130202	5	5	95565292	96023533	458241	0.131	0.344687	0.4626	CEU_F
rs10811661	ENSG00000120247_ILMN_3309	ILMN_3309_6380541	9	9	22124094	21358961	765133	0.131	0.344825	0.4624	CEU_F
rs7798471	ENSG00000136240_KDELR2	ILMN_1810_510497	7	7	6711482	6490291	221191	0.131	0.345301	0.4618	CEU_F
rs4401177	ENSG00000119760_SUPT7L	ILMN_8235_1570156	2	2	28197789	27739953	457836	-0.131	0.345574	0.4615	CEU_F
rs3801033	ENSG00000008256_PSCD3	ILMN_29534_6220161	7	7	6700628	6278800	421828	-0.131	0.345804	0.4612	CEU_F
rs2072114	ENSG00000197745_SCGB1D4	ILMN_6359_6940504	11	11	61361791	61823112	461321	0.131	0.345796	0.4612	CEU_F
rs11717195	ENSG00000173193_PARP14	ILMN_97661_6550010	3	3	124565088	123882421	682667	0.131	0.345979	0.461	CEU_F
rs2494195	ENSG00000215817_ILMN_34157	ILMN_34157_7100706	1	1	217755257	217852027	96770	0.13	0.347174	0.4595	CEU_F
rs4846565	ENSG00000136628_EPRS	ILMN_11672_6220367	1	1	217788727	218286623	497896	-0.13	0.347839	0.4586	CEU_F
rs2072114	ENSG00000149489_ROM1	ILMN_28308_2690296	11	11	61361791	62137199	775408	-0.13	0.349158	0.457	CEU_F
rs7798471	ENSG00000136238_RAC1	ILMN_15217_6980370	7	7	6711482	6380651	330831	-0.129	0.353988	0.451	CEU_F
rs9639027	ENSG00000164535_DAGLB	ILMN_1764_5290553	7	7	6713263	6454110	259153	0.129	0.354064	0.4509	CEU_F
rs2072114	ENSG00000124920_C11orf9	ILMN_22426_650465	11	11	61361791	61276697	85094	0.128	0.354616	0.4502	CEU_F
rs4869272	ENSG00000145757_SPATA9	ILMN_5400_2070386	5	5	95565204	95044470	520734	0.128	0.354787	0.45	CEU_F
rs4869273	ENSG00000145757_SPATA9	ILMN_5400_2070386	5	5	95565292	95044470	520822	0.128	0.354787	0.45	CEU_F
rs2383208	ENSG00000197919_IFNA1	ILMN_13984_3890626	9	9	22122076	21430440	691636	-0.128	0.35581	0.4488	CEU_F
rs2072114	ENSG00000162194_C11orf48	ILMN_24145_1510431	11	11	61361791	62195817	834026	-0.128	0.357079	0.4472	CEU_F
rs2072114	ENSG00000204950_ILMN_35710	ILMN_35710_1170343	11	11	61361791	61033113	328678	0.128	0.357269	0.447	CEU_F
rs4401177	ENSG00000163797_MRPL33	ILMN_12897_6370520	2	2	28197789	27848088	349701	0.127	0.360319	0.4433	CEU_F
rs11603334	ENSG00000110195_FOLR1	ILMN_17604_2060424	11	11	72110633	71578250	532383	-0.127	0.36525	0.4374	CEU_F
rs9505086	ENSG00000124784_RIOK1	ILMN_8030_4780593	6	6	7177185	7335061	157876	-0.125	0.373169	0.4281	CEU_F
rs4401177	ENSG00000075426_FOSL2	ILMN_16635_270039	2	2	28197789	28469173	271384	0.124	0.373257	0.428	CEU_F
rs10811661	ENSG00000147883_CDKN2B	ILMN_20121_1500019	9	9	22124094	21999312	124782	0.124	0.373605	0.4276	CEU_F
rs10811661	ENSG00000099810_MTAP	ILMN_27445_4230541	9	9	22124094	21792635	331459	0.124	0.373605	0.4276	CEU_F
rs2383208	ENSG00000120247_ILMN_3309	ILMN_3309_6380541	9	9	22122076	21358961	763115	-0.123	0.374951	0.426	CEU_F
rs7903146	ENSG00000197142_ACSL5	ILMN_6741_4010619	10	10	114748339	114123906	624433	0.123	0.375097	0.4259	CEU_F
rs11708067	ENSG00000169087_HSPBAP1	ILMN_23171_6040184	3	3	124548468	123995340	553128	-0.123	0.376104	0.4247	CEU_F
rs9505086	ENSG00000205410_ILMN_41907	ILMN_41907_1660180	6	6	7177185	7053218	123967	-0.123	0.379563	0.4207	CEU_F
rs3801033	ENSG00000187953_ILMN_46541	ILMN_46541_6900170	7	7	6700628	6716280	15652	-0.122	0.379561	0.4207	CEU_F
rs11708067	ENSG00000160145_KALRN	ILMN_6172_4850025	3	3	124548468	125296275	747807	-0.122	0.380532	0.4196	CEU_F
rs1552224	ENSG00000110195_FOLR1	ILMN_17604_2060424	11	11	72110746	71578250	532496	0.122	0.380813	0.4193	CEU_F
rs2072114	ENSG00000162222_TTC9C	ILMN_5250_4180626	11	11	61361791	62252160	890369	0.121	0.384864	0.4147	CEU_F
rs2178198	ENSG00000138100_TRIM54	ILMN_24313_360400	2	2	27748577	27358934	389643	0.124	0.385767	0.4137	CEU_F
rs9639027	ENSG00000178397_ILMN_137065	ILMN_137065_2690064	7	7	6713263	6355115	358148	0.12	0.386231	0.4132	CEU_F
rs1552224	ENSG00000054967_RELT	ILMN_5604_6550450	11	11	72110746	72765053	654307	0.119	0.389541	0.4094	CEU_F
rs4869272	ENSG00000164307_ILMN_10385	ILMN_10385_670722	5	5	95565204	96169648	604444	0.119	0.389925	0.409	CEU_F
rs4869273	ENSG00000164307_ILMN_10385	ILMN_10385_670722	5	5	95565292	96169648	604356	0.119	0.389925	0.409	CEU_F
rs4401177	ENSG00000138100_TRIM54	ILMN_24313_360400	2	2	28197789	27358934	838855	-0.119	0.390935	0.4079	CEU_F
rs11619319	ENSG00000152484_USP12	ILMN_21682_7560768	13	13	27385599	26643881	741718	0.118	0.394596	0.4038	CEU_F
rs2293941	ENSG00000152484_USP12	ILMN_21682_7560768	13	13	27389198	26643881	745317	-0.118	0.394596	0.4038	CEU_F
rs3801033	ENSG00000011275_RNF216	ILMN_23534_2190524	7	7	6700628	5787818	912810	-0.118	0.396628	0.4016	CEU_F
rs4506565	ENSG00000148737_TCF7L2	ILMN_10599_2850746	10	10	114746031	114700201	45830	0.117	0.401142	0.3967	CEU_F
rs2494195	ENSG00000118873_RAB3GAP2	ILMN_16729_6400292	1	1	217755257	218512419	757162	0.116	0.401805	0.396	CEU_F
rs11708067	ENSG00000160145_KALRN	ILMN_124418_4390184	3	3	124548468	125296275	747807	-0.116	0.403136	0.3945	CEU_F
rs3801033	ENSG00000164631_ZNF12	ILMN_27628_3940441	7	7	6700628	6713091	12463	-0.116	0.403649	0.394	CEU_F
rs2178198	ENSG00000176714_CCDC121	ILMN_38254_270148	2	2	27748577	27705383	43194	0.119	0.404388	0.3932	CEU_F
rs2464592	ENSG00000147679_C8orf53	ILMN_24637_4760647	8	8	118252732	117847923	404809	0.115	0.406655	0.3908	CEU_F
rs2072114	ENSG00000149499_EML3	ILMN_13090_6270608	11	11	61361791	62136813	775022	-0.115	0.407702	0.3897	CEU_F
rs4506565	ENSG00000197893_NRAP	ILMN_20891_3520524	10	10	114746031	115413876	667845	-0.115	0.408481	0.3888	CEU_F
rs7945565	ENSG00000019485_PRDM11	ILMN_14492_60176	11	11	45835568	45072140	763428	0.114	0.410453	0.3867	CEU_F
rs9639027	ENSG00000187953_ILMN_39709	ILMN_39709_4850600	7	7	6713263	6716280	3017	0.114	0.411812	0.3853	CEU_F
rs6048205	ENSG00000125810_CD93	ILMN_139073_4590482	20	20	22507601	23014977	507376	-0.113	0.414149	0.3828	CEU_F
rs2383208	ENSG00000176399_DMRTA1	ILMN_10416_6110296	9	9	22122076	22436840	314764	0.113	0.415041	0.3819	CEU_F
rs2383208	ENSG00000147877_IFNA4	ILMN_13981_6330682	9	9	22122076	21177670	944406	0.113	0.415041	0.3819	CEU_F
rs13266634	ENSG00000164754_RAD21	ILMN_4979_5870400	8	8	118253964	117956182	297782	-0.113	0.417367	0.3795	CEU_F
rs3802177	ENSG00000164754_RAD21	ILMN_4979_5870400	8	8	118254206	117956182	298024	0.113	0.417367	0.3795	CEU_F
rs3801033	ENSG00000122512_PMS2	ILMN_138500_1030670	7	7	6700628	6015263	685365	-0.113	0.417547	0.3793	CEU_F
rs11708067	ENSG00000065534_MYLK	ILMN_5690_6350608	3	3	124548468	125085868	537400	0.11	0.426501	0.3701	CEU_F
rs3801033	ENSG00000178397_ILMN_137065	ILMN_137065_2690064	7	7	6700628	6355115	345513	-0.11	0.430065	0.3665	CEU_F
rs7798471	ENSG00000008256_PSCD3	ILMN_29534_6220161	7	7	6711482	6278800	432682	0.11	0.430393	0.3661	CEU_F
rs13266634	ENSG00000182197_EXT1	ILMN_72704_4220356	8	8	118253964	119193119	939155	-0.109	0.431347	0.3652	CEU_F
rs3802177	ENSG00000182197_EXT1	ILMN_72704_4220356	8	8	118254206	119193119	938913	0.109	0.431347	0.3652	CEU_F
rs4401177	ENSG00000115204_MPV17	ILMN_12526_510132	2	2	28197789	27399473	798316	0.109	0.433662	0.3628	CEU_F
rs11603334	ENSG00000175591_P2RY2	ILMN_16592_7610376	11	11	72110633	72606992	496359	0.11	0.434937	0.3616	CEU_F
rs11603334	ENSG00000054967_RELT	ILMN_28791_1770189	11	11	72110633	72765053	654420	0.11	0.434937	0.3616	CEU_F
rs1552224	ENSG00000110200_C11orf51	ILMN_3952_5560358	11	11	72110746	71501474	609272	-0.106	0.445666	0.351	CEU_F
rs11717195	ENSG00000065485_PDIA5	ILMN_14191_10092	3	3	124565088	124268607	296481	0.106	0.445733	0.3509	CEU_F
rs4869272	ENSG00000173221_GLRX	ILMN_22606_160180	5	5	95565204	95184465	380739	-0.106	0.446414	0.3503	CEU_F
rs4869273	ENSG00000173221_GLRX	ILMN_22606_160180	5	5	95565292	95184465	380827	-0.106	0.446414	0.3503	CEU_F
rs1552224	ENSG00000175591_P2RY2	ILMN_16592_450086	11	11	72110746	72606992	496246	-0.106	0.446991	0.3497	CEU_F
rs11717195	ENSG00000173175_ADCY5	ILMN_9278_3130630	3	3	124565088	124650082	84994	-0.105	0.450615	0.3462	CEU_F
rs2178198	ENSG00000119760_SUPT7L	ILMN_8235_1570156	2	2	27748577	27739953	8624	0.108	0.450952	0.3459	CEU_F
rs2072114	ENSG00000149485_FADS1	ILMN_18681_2320538	11	11	61361791	61415582	53791	0.104	0.455439	0.3416	CEU_F
rs11717195	ENSG00000160145_KALRN	ILMN_29797_1580706	3	3	124565088	125296275	731187	0.104	0.455526	0.3415	CEU_F
rs2178198	ENSG00000176714_CCDC121	ILMN_4942_3870193	2	2	27748577	27705383	43194	0.107	0.456356	0.3407	CEU_F
rs10811661	ENSG00000147877_IFNA4	ILMN_13981_6330682	9	9	22124094	21177670	946424	-0.103	0.457109	0.34	CEU_F
rs2383208	ENSG00000186809_IFNA14	ILMN_28858_6960674	9	9	22122076	21229990	892086	0.103	0.457483	0.3396	CEU_F
rs4401177	ENSG00000143994_ABHD1	ILMN_19571_3830491	2	2	28197789	27200161	997628	-0.103	0.459646	0.3376	CEU_F
rs11603334	ENSG00000186635_CENTD2	ILMN_12595_6510427	11	11	72110633	72141095	30462	-0.104	0.46004	0.3372	CEU_F
rs7798471	ENSG00000178397_ILMN_137065	ILMN_137065_2690064	7	7	6711482	6355115	356367	0.103	0.460423	0.3368	CEU_F
rs4401177	ENSG00000163795_ZNF513	ILMN_16415_7650431	2	2	28197789	27457097	740692	0.102	0.460875	0.3364	CEU_F
rs7713317	ENSG00000153113_CAST	ILMN_1228_160142	5	5	95742478	96023533	281055	0.102	0.46219	0.3352	CEU_F
rs6048205	ENSG00000125813_PAX1	ILMN_137542_5960735	20	20	22507601	21634359	873242	-0.102	0.462645	0.3348	CEU_F
rs2178198	ENSG00000115241_PPM1G	ILMN_878_1300470	2	2	27748577	27486000	262577	0.105	0.464776	0.3328	CEU_F
rs11708067	ENSG00000160145_KALRN	ILMN_29797_1580706	3	3	124548468	125296275	747807	-0.101	0.465435	0.3321	CEU_F
rs340874	ENSG00000143499_SMYD2	ILMN_4244_6900050	1	1	212225879	212521159	295280	-0.101	0.465607	0.332	CEU_F
rs2383208	ENSG00000147885_IFNA16	ILMN_9559_4590768	9	9	22122076	21207310	914766	-0.101	0.468452	0.3293	CEU_F
rs1552224	ENSG00000137522_RNF121	ILMN_11242_1090707	11	11	72110746	71317731	793015	0.101	0.46849	0.3293	CEU_F
rs11603334	ENSG00000021300_PLEKHB1	ILMN_2859_110088	11	11	72110633	73023592	912959	0.102	0.468741	0.3291	CEU_F
rs11717195	ENSG00000138496_PARP9	ILMN_12926_4640452	3	3	124565088	123766114	798974	0.1	0.470433	0.3275	CEU_F
rs2072114	ENSG00000162191_ILMN_13595	ILMN_13595_6480386	11	11	61361791	62203138	841347	-0.1	0.470666	0.3273	CEU_F
rs4401177	ENSG00000157992_KRTCAP3	ILMN_10136_4670017	2	2	28197789	27518767	679022	0.1	0.471391	0.3266	CEU_F
rs7903146	ENSG00000148737_TCF7L2	ILMN_10599_2850746	10	10	114748339	114700201	48138	0.1	0.471817	0.3262	CEU_F
rs9505086	ENSG00000188428_MUTED	ILMN_21576_6250477	6	6	7177185	8009646	832461	0.1	0.476573	0.3219	CEU_F
rs3801033	ENSG00000164535_DAGLB	ILMN_1764_5290553	7	7	6700628	6454110	246518	-0.098	0.478705	0.3199	CEU_F
rs11603334	ENSG00000110195_FOLR1	ILMN_17047_5390739	11	11	72110633	71578250	532383	0.099	0.481956	0.317	CEU_F
rs1552224	ENSG00000021300_PLEKHB1	ILMN_2859_110088	11	11	72110746	73023592	912846	-0.097	0.483587	0.3155	CEU_F
rs11558471	ENSG00000164754_RAD21	ILMN_4979_5870400	8	8	118254914	117956182	298732	-0.096	0.487937	0.3116	CEU_F
rs2072114	ENSG00000011347_SYT7	ILMN_25980_1110280	11	11	61361791	61104874	256917	-0.096	0.489567	0.3102	CEU_F
rs11603334	ENSG00000110200_C11orf51	ILMN_3952_5560358	11	11	72110633	71501474	609159	0.097	0.491373	0.3086	CEU_F
rs1552224	ENSG00000175591_P2RY2	ILMN_16592_7610376	11	11	72110746	72606992	496246	-0.096	0.491464	0.3085	CEU_F
rs9639027	ENSG00000136240_KDELR2	ILMN_1810_510497	7	7	6713263	6490291	222972	0.095	0.49219	0.3079	CEU_F
rs983309	ENSG00000104626_THEX1	ILMN_9945_2140386	8	8	9215142	8897856	317286	-0.095	0.492716	0.3074	CEU_F
rs11717195	ENSG00000160145_KALRN	ILMN_124418_4390184	3	3	124565088	125296275	731187	0.094	0.501015	0.3001	CEU_F
rs2072114	ENSG00000149476_DAK	ILMN_3575_2100025	11	11	61361791	60857230	504561	-0.092	0.506771	0.2952	CEU_F
rs4401177	ENSG00000163806_SPDYA	ILMN_7192_3060327	2	2	28197789	28858887	661098	0.092	0.506924	0.2951	CEU_F
rs4506565	ENSG00000196865_NHLRC2	ILMN_23260_5390026	10	10	114746031	115604410	858379	0.092	0.510502	0.292	CEU_F
rs7713317	ENSG00000173221_GLRX	ILMN_22606_160180	5	5	95742478	95184465	558013	0.091	0.513564	0.2894	CEU_F
rs11603334	ENSG00000137522_RNF121	ILMN_11242_1090707	11	11	72110633	71317731	792902	-0.092	0.513541	0.2894	CEU_F
rs6048205	ENSG00000204663_ILMN_2576	ILMN_2576_6480279	20	20	22507601	23447783	940182	-0.091	0.514061	0.289	CEU_F
rs11708067	ENSG00000082684_SEMA5B	ILMN_17496_7550433	3	3	124548468	124229266	319202	-0.09	0.516681	0.2868	CEU_F
rs13266634	ENSG00000147679_C8orf53	ILMN_24637_4760647	8	8	118253964	117847923	406041	-0.09	0.517114	0.2864	CEU_F
rs3802177	ENSG00000147679_C8orf53	ILMN_24637_4760647	8	8	118254206	117847923	406283	0.09	0.517114	0.2864	CEU_F
rs7945565	ENSG00000157570_TSPAN18	ILMN_14181_7150328	11	11	45835568	44838451	997117	0.09	0.517133	0.2864	CEU_F
rs7798471	ENSG00000187953_ILMN_46541	ILMN_46541_6900170	7	7	6711482	6716280	4798	0.09	0.518315	0.2854	CEU_F
rs9639027	ENSG00000187953_ILMN_39709	ILMN_39709_3520521	7	7	6713263	6716280	3017	0.089	0.523798	0.2808	CEU_F
rs4869272	ENSG00000118985_ELL2	ILMN_15317_5870243	5	5	95565204	95323531	241673	-0.088	0.524556	0.2802	CEU_F
rs4869273	ENSG00000118985_ELL2	ILMN_15317_5870243	5	5	95565292	95323531	241761	-0.088	0.524556	0.2802	CEU_F
rs13266634	ENSG00000182197_EXT1	ILMN_18298_2470544	8	8	118253964	119193119	939155	0.088	0.525832	0.2792	CEU_F
rs3802177	ENSG00000182197_EXT1	ILMN_18298_2470544	8	8	118254206	119193119	938913	-0.088	0.525832	0.2792	CEU_F
rs7903146	ENSG00000196865_NHLRC2	ILMN_23260_5390026	10	10	114748339	115604410	856071	0.088	0.528725	0.2768	CEU_F
rs2178198	ENSG00000163795_ZNF513	ILMN_16415_7650431	2	2	27748577	27457097	291480	0.09	0.530782	0.2751	CEU_F
rs6048205	ENSG00000125815_CST8	ILMN_7399_3140725	20	20	22507601	23419766	912165	0.087	0.531818	0.2742	CEU_F
rs9505086	ENSG00000205410_ILMN_30969	ILMN_30969_3710270	6	6	7177185	7053218	123967	-0.088	0.532175	0.2739	CEU_F
rs7945565	ENSG00000121680_PEX16	ILMN_20453_7320551	11	11	45835568	45896182	60614	-0.086	0.534986	0.2717	CEU_F
rs9639027	ENSG00000136247_ZDHHC4	ILMN_1443_3710209	7	7	6713263	6583609	129654	0.086	0.535033	0.2716	CEU_F
rs10811661	ENSG00000147889_CDKN2A	ILMN_30355_6350521	9	9	22124094	21984490	139604	-0.086	0.537804	0.2694	CEU_F
rs340874	ENSG00000136643_RPS6KC1	ILMN_10100_5220767	1	1	212225879	211291211	934668	0.086	0.537923	0.2693	CEU_F
rs9505086	ENSG00000124491_F13A1	ILMN_9687_1300095	6	6	7177185	6265923	911262	0.086	0.539938	0.2677	CEU_F
rs1552224	ENSG00000186635_CENTD2	ILMN_15175_5690021	11	11	72110746	72141095	30349	0.085	0.542775	0.2654	CEU_F
rs4506565	ENSG00000197142_ACSL5	ILMN_6741_4010619	10	10	114746031	114123906	622125	0.084	0.545388	0.2633	CEU_F
rs11619319	ENSG00000169793_ILMN_33669	ILMN_33669_160524	13	13	27385599	27579586	193987	-0.084	0.5455	0.2632	CEU_F
rs2293941	ENSG00000169793_ILMN_33669	ILMN_33669_160524	13	13	27389198	27579586	190388	0.084	0.5455	0.2632	CEU_F
rs2178198	ENSG00000138002_IFT172	ILMN_12580_2480039	2	2	27748577	27566075	182502	-0.086	0.546891	0.2621	CEU_F
rs7945565	ENSG00000121653_MAPK8IP1	ILMN_27377_6770563	11	11	45835568	45863778	28210	0.084	0.546919	0.2621	CEU_F
rs11603334	ENSG00000186635_CENTD2	ILMN_15175_5690021	11	11	72110633	72141095	30462	-0.084	0.547715	0.2614	CEU_F
rs4401177	ENSG00000084774_CAD	ILMN_1793_7610253	2	2	28197789	27293762	904027	0.083	0.54847	0.2608	CEU_F
rs10811661	ENSG00000176399_DMRTA1	ILMN_10416_6110296	9	9	22124094	22436840	312746	-0.083	0.549872	0.2597	CEU_F
rs2494195	ENSG00000136628_EPRS	ILMN_11672_6220367	1	1	217755257	218286623	531366	0.083	0.551301	0.2586	CEU_F
rs4869272	ENSG00000153113_CAST	ILMN_1228_4880563	5	5	95565204	96023533	458329	0.083	0.551745	0.2583	CEU_F
rs4869273	ENSG00000153113_CAST	ILMN_1228_4880563	5	5	95565292	96023533	458241	0.083	0.551745	0.2583	CEU_F
rs2464592	ENSG00000182197_EXT1	ILMN_72704_4220356	8	8	118252732	119193119	940387	0.083	0.552416	0.2577	CEU_F
rs2178198	ENSG00000163803_PLB1	ILMN_27755_3120600	2	2	27748577	28572485	823908	-0.084	0.556123	0.2548	CEU_F
rs11717195	ENSG00000206527_PTPLB	ILMN_25407_3990221	3	3	124565088	124786726	221638	0.081	0.559627	0.2521	CEU_F
rs11603334	ENSG00000171631_P2RY6	ILMN_27554_520762	11	11	72110633	72653218	542585	-0.082	0.559875	0.2519	CEU_F
rs2383208	ENSG00000147889_CDKN2A	ILMN_30355_6350521	9	9	22122076	21984490	137586	0.081	0.561065	0.251	CEU_F
rs9639027	ENSG00000008256_PSCD3	ILMN_29534_6220161	7	7	6713263	6278800	434463	0.081	0.561208	0.2509	CEU_F
rs10811661	ENSG00000186809_IFNA14	ILMN_28858_6960674	9	9	22124094	21229990	894104	-0.081	0.562069	0.2502	CEU_F
rs4869272	ENSG00000175449_RFESD	ILMN_26427_4050246	5	5	95565204	95008239	556965	0.08	0.563287	0.2493	CEU_F
rs4869273	ENSG00000175449_RFESD	ILMN_26427_4050246	5	5	95565292	95008239	557053	0.08	0.563287	0.2493	CEU_F
rs9505086	ENSG00000188428_MUTED	ILMN_24968_2900156	6	6	7177185	8009646	832461	-0.081	0.564875	0.248	CEU_F
rs11603334	ENSG00000214530_STARD10	ILMN_21400_6330754	11	11	72110633	72182398	71765	0.081	0.565202	0.2478	CEU_F
rs2072114	ENSG00000168002_POLR2G	ILMN_13646_3450719	11	11	61361791	62285591	923800	-0.08	0.567	0.2464	CEU_F
rs6048205	ENSG00000125798_FOXA2	ILMN_13376_5490242	20	20	22507601	22514102	6501	0.079	0.568214	0.2455	CEU_F
rs6048205	ENSG00000125814_NAPB	ILMN_7006_4150609	20	20	22507601	23350081	842480	-0.079	0.568214	0.2455	CEU_F
rs4869272	ENSG00000153113_CAST	ILMN_1228_160142	5	5	95565204	96023533	458329	0.079	0.569649	0.2444	CEU_F
rs4869273	ENSG00000153113_CAST	ILMN_1228_160142	5	5	95565292	96023533	458241	0.079	0.569649	0.2444	CEU_F
rs11717195	ENSG00000160145_KALRN	ILMN_26609_1340332	3	3	124565088	125296275	731187	0.079	0.57062	0.2437	CEU_F
rs11603334	ENSG00000054967_RELT	ILMN_5604_6550450	11	11	72110633	72765053	654420	-0.08	0.570552	0.2437	CEU_F
rs1552224	ENSG00000110195_FOLR1	ILMN_17047_5390739	11	11	72110746	71578250	532496	-0.078	0.573753	0.2413	CEU_F
rs2072114	ENSG00000168000_BSCL2	ILMN_20426_2370370	11	11	61361791	62231446	869655	0.078	0.574111	0.241	CEU_F
rs983309	ENSG00000104626_THEX1	ILMN_109822_6560259	8	8	9215142	8897856	317286	-0.078	0.575141	0.2402	CEU_F
rs1552224	ENSG00000186642_PDE2A	ILMN_14910_5260102	11	11	72110746	72063113	47633	-0.077	0.580297	0.2363	CEU_F
rs2072114	ENSG00000172647_PGA5	ILMN_23664_1340661	11	11	61361791	60765222	596569	0.076	0.583737	0.2338	CEU_F
rs11708067	ENSG00000138496_PARP9	ILMN_12926_4640452	3	3	124548468	123766114	782354	-0.076	0.587294	0.2311	CEU_F
rs11708067	ENSG00000114030_KPNA1	ILMN_138740_4150671	3	3	124548468	123716474	831994	-0.076	0.587294	0.2311	CEU_F
rs11603334	ENSG00000149357_C11orf59	ILMN_10434_2070523	11	11	72110633	71492081	618552	-0.076	0.587827	0.2308	CEU_F
rs7945565	ENSG00000175264_CHST1	ILMN_19267_2100463	11	11	45835568	45643748	191820	-0.075	0.59153	0.228	CEU_F
rs11717195	ENSG00000173193_PARP14	ILMN_28517_1010064	3	3	124565088	123882421	682667	0.074	0.5929	0.227	CEU_F
rs2072114	ENSG00000134825_C11orf10	ILMN_17021_5960343	11	11	61361791	61316661	45130	-0.074	0.593436	0.2266	CEU_F
rs4401177	ENSG00000179270_ILMN_4853	ILMN_4853_5080433	2	2	28197789	29150631	952842	-0.074	0.593673	0.2265	CEU_F
rs2072114	ENSG00000124935_SCGB1D2	ILMN_6509_6590048	11	11	61361791	61766300	404509	0.074	0.594435	0.2259	CEU_F
rs2178198	ENSG00000084734_GCKR	ILMN_29210_2710717	2	2	27748577	27573210	175367	-0.076	0.595455	0.2252	CEU_F
rs2178198	ENSG00000115254_XAB1	ILMN_5652_4040497	2	2	27748577	27705407	43170	0.076	0.596017	0.2247	CEU_F
rs4869272	ENSG00000153113_CAST	ILMN_11371_3140546	5	5	95565204	96023533	458329	-0.074	0.59655	0.2244	CEU_F
rs4869273	ENSG00000153113_CAST	ILMN_11371_3140546	5	5	95565292	96023533	458241	-0.074	0.59655	0.2244	CEU_F
rs11603334	ENSG00000110237_ARHGEF17	ILMN_11064_940204	11	11	72110633	72697317	586684	0.074	0.597646	0.2236	CEU_F
rs2178198	ENSG00000163792_TCF23	ILMN_2675_4730187	2	2	27748577	27225506	523071	0.075	0.599398	0.2223	CEU_F
rs1552224	ENSG00000214530_STARD10	ILMN_21400_6330754	11	11	72110746	72182398	71652	-0.073	0.601411	0.2208	CEU_F
rs7798471	ENSG00000136238_RAC1	ILMN_12869_6420475	7	7	6711482	6380651	330831	0.071	0.609876	0.2148	CEU_F
rs2178198	ENSG00000176714_CCDC121	ILMN_38311_1450315	2	2	27748577	27705383	43194	0.073	0.610159	0.2146	CEU_F
rs2178198	ENSG00000158019_BRE	ILMN_15296_7330360	2	2	27748577	27966986	218409	0.073	0.610727	0.2142	CEU_F
rs3801033	ENSG00000187953_ILMN_39709	ILMN_39709_3520521	7	7	6700628	6716280	15652	0.07	0.613757	0.212	CEU_F
rs7713317	ENSG00000177762_C5orf27	ILMN_14350_1050184	5	5	95742478	95213948	528530	0.07	0.616838	0.2098	CEU_F
rs4506565	ENSG00000197142_ACSL5	ILMN_19654_6110035	10	10	114746031	114123906	622125	-0.069	0.617987	0.209	CEU_F
rs2943641	ENSG00000169031_COL4A3	ILMN_138414_2190767	2	2	226801989	227737525	935536	-0.069	0.619151	0.2082	CEU_F
rs2972144	ENSG00000169031_COL4A3	ILMN_138414_2190767	2	2	226809655	227737525	927870	0.069	0.619151	0.2082	CEU_F
rs2178198	ENSG00000115226_FNDC4	ILMN_8274_3120010	2	2	27748577	27571590	176987	0.071	0.622148	0.2061	CEU_F
rs2383208	ENSG00000147889_CDKN2A	ILMN_30355_1050037	9	9	22122076	21984490	137586	-0.068	0.622998	0.2055	CEU_F
rs10811661	ENSG00000147885_IFNA16	ILMN_9559_4590768	9	9	22124094	21207310	916784	0.068	0.624876	0.2042	CEU_F
rs11603334	ENSG00000175591_P2RY2	ILMN_16592_450086	11	11	72110633	72606992	496359	0.068	0.627527	0.2024	CEU_F
rs9505086	ENSG00000188428_MUTED	ILMN_24968_2900458	6	6	7177185	8009646	832461	-0.068	0.630621	0.2002	CEU_F
rs1552224	ENSG00000171631_P2RY6	ILMN_27554_520762	11	11	72110746	72653218	542472	0.066	0.633827	0.198	CEU_F
rs2072114	ENSG00000168569_ILMN_38197	ILMN_38197_4830243	11	11	61361791	62316054	954263	0.066	0.633954	0.1979	CEU_F
rs340874	ENSG00000143499_SMYD2	ILMN_4244_4200181	1	1	212225879	212521159	295280	-0.066	0.634625	0.1975	CEU_F
rs4401177	ENSG00000115241_PPM1G	ILMN_3981_580343	2	2	28197789	27486000	711789	0.066	0.634709	0.1974	CEU_F
rs11558471	ENSG00000182197_EXT1	ILMN_18298_2470544	8	8	118254914	119193119	938205	0.066	0.636171	0.1964	CEU_F
rs4869272	ENSG00000177762_C5orf27	ILMN_14350_1050184	5	5	95565204	95213948	351256	-0.066	0.636416	0.1963	CEU_F
rs4869273	ENSG00000177762_C5orf27	ILMN_14350_1050184	5	5	95565292	95213948	351344	-0.066	0.636416	0.1963	CEU_F
rs9639027	ENSG00000136238_RAC1	ILMN_12869_6420475	7	7	6713263	6380651	332612	0.066	0.637126	0.1958	CEU_F
rs4401177	ENSG00000115226_FNDC4	ILMN_8274_3120010	2	2	28197789	27571590	626199	-0.065	0.63902	0.1945	CEU_F
rs2072114	ENSG00000167992_VWCE	ILMN_18416_6520072	11	11	61361791	60819364	542427	-0.065	0.64245	0.1922	CEU_F
rs11558471	ENSG00000182197_EXT1	ILMN_72704_4220356	8	8	118254914	119193119	938205	-0.065	0.642599	0.1921	CEU_F
rs11603334	ENSG00000184154_LRRC51	ILMN_13786_4900403	11	11	72110633	71469553	641080	-0.065	0.643262	0.1916	CEU_F
rs4869272	ENSG00000145721_LIX1	ILMN_22811_780209	5	5	95565204	96504195	938991	-0.064	0.647073	0.189	CEU_F
rs4869273	ENSG00000145721_LIX1	ILMN_22811_780209	5	5	95565292	96504195	938903	-0.064	0.647073	0.189	CEU_F
rs11708067	ENSG00000206527_PTPLB	ILMN_25407_3990221	3	3	124548468	124786726	238258	-0.063	0.650221	0.1869	CEU_F
rs2178198	ENSG00000115216_NRBP1	ILMN_24737_4860259	2	2	27748577	27504161	244416	0.065	0.651667	0.186	CEU_F
rs4506565	ENSG00000165806_CASP7	ILMN_24813_840039	10	10	114746031	115428925	682894	0.062	0.653537	0.1847	CEU_F
rs11619319	ENSG00000139515_PDX1	ILMN_25809_7560523	13	13	27385599	27392157	6558	-0.062	0.655267	0.1836	CEU_F
rs2293941	ENSG00000139515_PDX1	ILMN_25809_7560523	13	13	27389198	27392157	2959	0.062	0.655267	0.1836	CEU_F
rs11717195	ENSG00000065534_MYLK	ILMN_39415_520110	3	3	124565088	125085868	520780	-0.062	0.656072	0.183	CEU_F
rs9505086	ENSG00000124783_SSR1	ILMN_23274_2710189	6	6	7177185	7258434	81249	-0.062	0.660611	0.1801	CEU_F
rs4401177	ENSG00000158019_BRE	ILMN_15658_4060754	2	2	28197789	27966986	230803	0.061	0.66075	0.18	CEU_F
rs7945565	ENSG00000110492_MDK	ILMN_3786_870541	11	11	45835568	46359194	523626	0.061	0.662074	0.1791	CEU_F
rs2072114	ENSG00000149485_FADS1	ILMN_18738_2480176	11	11	61361791	61415582	53791	-0.061	0.662713	0.1787	CEU_F
rs340874	ENSG00000117724_CENPF	ILMN_8225_5960242	1	1	212225879	212843155	617276	0.061	0.662945	0.1785	CEU_F
rs2072114	ENSG00000149021_SCGB1A1	ILMN_3488_6940070	11	11	61361791	61943099	581308	-0.061	0.662974	0.1785	CEU_F
rs2178198	ENSG00000115163_CENPA	ILMN_5449_6560056	2	2	27748577	26862386	886191	-0.062	0.666336	0.1763	CEU_F
rs11717195	ENSG00000160124_CCDC58	ILMN_27140_7330349	3	3	124565088	123584764	980324	0.06	0.667837	0.1753	CEU_F
rs7798471	ENSG00000164535_DAGLB	ILMN_1764_5290553	7	7	6711482	6454110	257372	0.059	0.670917	0.1733	CEU_F
rs2178198	ENSG00000084764_MAPRE3	ILMN_1035_4220537	2	2	27748577	27047029	701548	0.061	0.67283	0.1721	CEU_F
rs2178198	ENSG00000138074_SLC5A6	ILMN_880_4480324	2	2	27748577	27288575	460002	-0.061	0.67283	0.1721	CEU_F
rs1552224	ENSG00000186635_CENTD2	ILMN_12595_6510427	11	11	72110746	72141095	30349	0.059	0.673641	0.1716	CEU_F
rs2383208	ENSG00000171889_ILMN_108954	ILMN_108954_5820192	9	9	22122076	21549697	572379	0.058	0.67451	0.171	CEU_F
rs7713317	ENSG00000164307_ILMN_10385	ILMN_10385_670722	5	5	95742478	96169648	427170	-0.058	0.678938	0.1682	CEU_F
rs1552224	ENSG00000054967_RELT	ILMN_28791_1770189	11	11	72110746	72765053	654307	-0.058	0.679559	0.1678	CEU_F
rs4869272	ENSG00000113441_LNPEP	ILMN_25061_4290079	5	5	95565204	96296854	731650	0.057	0.681358	0.1666	CEU_F
rs4869273	ENSG00000113441_LNPEP	ILMN_25061_4290079	5	5	95565292	96296854	731562	0.057	0.681358	0.1666	CEU_F
rs7713317	ENSG00000058729_RIOK2	ILMN_16482_2710497	5	5	95742478	96544700	802222	0.057	0.68316	0.1655	CEU_F
rs2072114	ENSG00000167995_BEST1	ILMN_139190_7570450	11	11	61361791	61474403	112612	-0.057	0.684011	0.1649	CEU_F
rs4401177	ENSG00000176714_CCDC121	ILMN_38311_1450315	2	2	28197789	27705383	492406	-0.056	0.685716	0.1639	CEU_F
rs7529073	ENSG00000117707_PROX1	ILMN_9647_5050563	1	1	212214512	212228483	13971	0.056	0.689225	0.1616	CEU_F
rs2178198	ENSG00000213699_C2orf18	ILMN_138677_3940541	2	2	27748577	26840646	907931	0.056	0.696044	0.1574	CEU_F
rs7798471	ENSG00000122512_PMS2	ILMN_138500_1030670	7	7	6711482	6015263	696219	0.054	0.696789	0.1569	CEU_F
rs11603334	ENSG00000186635_CENTD2	ILMN_12595_7330056	11	11	72110633	72141095	30462	0.054	0.698362	0.1559	CEU_F
rs2383208	ENSG00000147889_CDKN2A	ILMN_2684_4490168	9	9	22122076	21984490	137586	0.053	0.700852	0.1544	CEU_F
rs11603334	ENSG00000186642_PDE2A	ILMN_14910_5260102	11	11	72110633	72063113	47520	0.054	0.701861	0.1537	CEU_F
rs2178198	ENSG00000158019_BRE	ILMN_15658_4060754	2	2	27748577	27966986	218409	0.055	0.702042	0.1536	CEU_F
rs7903146	ENSG00000165806_CASP7	ILMN_24813_840039	10	10	114748339	115428925	680586	0.053	0.70506	0.1518	CEU_F
rs11603334	ENSG00000171631_P2RY6	ILMN_5557_7200093	11	11	72110633	72653218	542585	0.053	0.705951	0.1512	CEU_F
rs11619319	ENSG00000152520_PAN3	ILMN_2052_3140010	13	13	27385599	27611014	225415	0.052	0.70668	0.1508	CEU_F
rs2293941	ENSG00000152520_PAN3	ILMN_2052_3140010	13	13	27389198	27611014	221816	-0.052	0.70668	0.1508	CEU_F
rs11708067	ENSG00000138463_DIRC2	ILMN_8124_6020575	3	3	124548468	123996332	552136	0.052	0.709625	0.149	CEU_F
rs11717195	ENSG00000082684_SEMA5B	ILMN_7855_6290402	3	3	124565088	124229266	335822	-0.052	0.709625	0.149	CEU_F
rs2072114	ENSG00000134824_FADS2	ILMN_18999_4480743	11	11	61361791	61340334	21457	0.052	0.710912	0.1482	CEU_F
rs2178198	ENSG00000115241_PPM1G	ILMN_3981_580343	2	2	27748577	27486000	262577	0.053	0.71228	0.1473	CEU_F
rs4401177	ENSG00000138073_PREB	ILMN_6913_5890446	2	2	28197789	27211046	986743	0.051	0.713268	0.1467	CEU_F
rs10811661	ENSG00000171889_ILMN_108954	ILMN_108954_5820192	9	9	22124094	21549697	574397	-0.05	0.717355	0.1443	CEU_F
rs7798471	ENSG00000011275_RNF216	ILMN_23534_2190524	7	7	6711482	5787818	923664	0.05	0.719539	0.1429	CEU_F
rs2178198	ENSG00000115211_EIF2B4	ILMN_139347_3780475	2	2	27748577	27446828	301749	-0.051	0.720143	0.1426	CEU_F
rs9505086	ENSG00000124782_RREB1	ILMN_12711_2680484	6	6	7177185	7052829	124356	-0.05	0.721675	0.1417	CEU_F
rs2178198	ENSG00000171303_KCNK3	ILMN_17799_6110541	2	2	27748577	26769123	979454	0.051	0.722568	0.1411	CEU_F
rs1552224	ENSG00000110237_ARHGEF17	ILMN_11064_940204	11	11	72110746	72697317	586571	-0.049	0.722608	0.1411	CEU_F
rs2072114	ENSG00000162148_C11orf66	ILMN_3206_3990438	11	11	61361791	61005168	356623	-0.049	0.725171	0.1396	CEU_F
rs2494195	ENSG00000143353_LYPLAL1	ILMN_25005_730609	1	1	217755257	217413840	341417	0.049	0.726723	0.1386	CEU_F
rs2178198	ENSG00000186143_C2orf53	ILMN_3620_4150608	2	2	27748577	27215782	532795	0.05	0.728643	0.1375	CEU_F
rs7945565	ENSG00000110492_MDK	ILMN_4766_990075	11	11	45835568	46359194	523626	0.048	0.7316	0.1357	CEU_F
rs11619319	ENSG00000132963_POMP	ILMN_7002_630706	13	13	27385599	28131251	745652	0.048	0.7329	0.135	CEU_F
rs2293941	ENSG00000132963_POMP	ILMN_7002_630706	13	13	27389198	28131251	742053	-0.048	0.7329	0.135	CEU_F
rs7945565	ENSG00000019505_SYT13	ILMN_28065_6400176	11	11	45835568	45264446	571122	-0.047	0.733177	0.1348	CEU_F
rs1552224	ENSG00000158483_FAM86C	ILMN_46510_2750543	11	11	72110746	71176190	934556	0.047	0.737804	0.1321	CEU_F
rs11558471	ENSG00000147679_C8orf53	ILMN_24637_4760647	8	8	118254914	117847923	406991	-0.046	0.738877	0.1314	CEU_F
rs2785990	ENSG00000143353_LYPLAL1	ILMN_25005_730609	1	1	217754055	217413840	340215	-0.045	0.744743	0.128	CEU_F
rs2820464	ENSG00000143353_LYPLAL1	ILMN_25005_730609	1	1	217759843	217413840	346003	-0.045	0.744743	0.128	CEU_F
rs11708067	ENSG00000173193_PARP14	ILMN_28517_1010064	3	3	124548468	123882421	666047	-0.045	0.746136	0.1272	CEU_F
rs4846565	ENSG00000116141_MARK1	ILMN_26873_4480475	1	1	217788727	218768191	979464	0.045	0.747215	0.1266	CEU_F
rs4506565	ENSG00000148702_HABP2	ILMN_27659_6350681	10	10	114746031	115302775	556744	0.045	0.748223	0.126	CEU_F
rs1552224	ENSG00000149357_C11orf59	ILMN_10434_2070523	11	11	72110746	71492081	618665	0.045	0.748919	0.1256	CEU_F
rs4506565	ENSG00000148735_C10orf81	ILMN_9269_1030332	10	10	114746031	115501203	755172	0.044	0.749387	0.1253	CEU_F
rs9505086	ENSG00000096696_DSP	ILMN_29112_3870164	6	6	7177185	7486869	309684	-0.044	0.754133	0.1226	CEU_F
rs1552224	ENSG00000171631_P2RY6	ILMN_5557_7200093	11	11	72110746	72653218	542472	-0.043	0.757009	0.1209	CEU_F
rs983309	ENSG00000147324_MFHAS1	ILMN_10482_4150044	8	8	9215142	8788541	426601	0.042	0.761559	0.1183	CEU_F
rs4401177	ENSG00000171174_RBKS	ILMN_21205_2570440	2	2	28197789	27966727	231062	0.042	0.761776	0.1182	CEU_F
rs4869272	ENSG00000058729_RIOK2	ILMN_16482_2710497	5	5	95565204	96544700	979496	0.042	0.762134	0.118	CEU_F
rs4869273	ENSG00000058729_RIOK2	ILMN_16482_2710497	5	5	95565292	96544700	979408	0.042	0.762134	0.118	CEU_F
rs9639027	ENSG00000106346_USP42	ILMN_38093_2320671	7	7	6713263	6111102	602161	0.042	0.762201	0.1179	CEU_F
rs2464592	ENSG00000182197_EXT1	ILMN_18298_2470544	8	8	118252732	119193119	940387	0.042	0.763859	0.117	CEU_F
rs2383208	ENSG00000173515_C9orf53	ILMN_37802_4560458	9	9	22122076	21957137	164939	0.041	0.768191	0.1145	CEU_F
rs2178198	ENSG00000115204_MPV17	ILMN_12526_510132	2	2	27748577	27399473	349104	-0.042	0.769754	0.1136	CEU_F
rs11717195	ENSG00000138463_DIRC2	ILMN_8124_6020575	3	3	124565088	123996332	568756	-0.041	0.770794	0.1131	CEU_F
rs2178198	ENSG00000115207_GTF3C2	ILMN_137753_3930437	2	2	27748577	27433372	315205	0.041	0.772849	0.1119	CEU_F
rs4846565	ENSG00000143353_LYPLAL1	ILMN_25005_730609	1	1	217788727	217413840	374887	-0.04	0.776214	0.11	CEU_F
rs11708067	ENSG00000160124_CCDC58	ILMN_27140_7330349	3	3	124548468	123584764	963704	-0.039	0.776995	0.1096	CEU_F
rs1552224	ENSG00000162129_CLPB	ILMN_2118_2480747	11	11	72110746	71823216	287530	0.039	0.777487	0.1093	CEU_F
rs2072114	ENSG00000177363_ILMN_139170	ILMN_139170_5720446	11	11	61361791	62213776	851985	-0.039	0.780611	0.1076	CEU_F
rs9505086	ENSG00000124784_RIOK1	ILMN_8030_5570594	6	6	7177185	7335061	157876	-0.039	0.781509	0.1071	CEU_F
rs7713317	ENSG00000213702_ILMN_87377	ILMN_87377_7160201	5	5	95742478	96397681	655203	-0.038	0.7849	0.1052	CEU_F
rs11603334	ENSG00000158483_FAM86C	ILMN_10822_5290736	11	11	72110633	71176190	934443	0.038	0.785111	0.1051	CEU_F
rs11619319	ENSG00000139508_SLC46A3	ILMN_19722_1440139	13	13	27385599	28191111	805512	-0.038	0.78623	0.1045	CEU_F
rs2293941	ENSG00000139508_SLC46A3	ILMN_19722_1440139	13	13	27389198	28191111	801913	0.038	0.78623	0.1045	CEU_F
rs11603334	ENSG00000162129_CLPB	ILMN_2118_2480747	11	11	72110633	71823216	287417	-0.038	0.786321	0.1044	CEU_F
rs7903146	ENSG00000148702_HABP2	ILMN_27659_6350681	10	10	114748339	115302775	554436	0.037	0.788731	0.1031	CEU_F
rs7945565	ENSG00000175274_TP53I11	ILMN_17812_1770242	11	11	45835568	44929416	906152	0.037	0.790175	0.1023	CEU_F
rs4401177	ENSG00000163794_UCN	ILMN_25415_6960349	2	2	28197789	27384634	813155	0.037	0.790254	0.1022	CEU_F
rs1552224	ENSG00000158483_FAM86C	ILMN_10822_5290736	11	11	72110746	71176190	934556	-0.037	0.79245	0.101	CEU_F
rs2943641	ENSG00000144468_RHBDD1	ILMN_13013_2450202	2	2	226801989	227409017	607028	-0.036	0.794269	0.1	CEU_F
rs2972144	ENSG00000144468_RHBDD1	ILMN_13013_2450202	2	2	226809655	227409017	599362	0.036	0.794269	0.1	CEU_F
rs11708067	ENSG00000160145_KALRN	ILMN_26609_1340332	3	3	124548468	125296275	747807	0.036	0.795679	0.0993	CEU_F
rs2072114	ENSG00000162188_GNG3	ILMN_7558_7210341	11	11	61361791	62231706	869915	-0.036	0.797221	0.0984	CEU_F
rs4869272	ENSG00000164308_ILMN_22173	ILMN_22173_5690095	5	5	95565204	96237960	672756	0.036	0.797811	0.0981	CEU_F
rs4869273	ENSG00000164308_ILMN_22173	ILMN_22173_5690095	5	5	95565292	96237960	672668	0.036	0.797811	0.0981	CEU_F
rs4401177	ENSG00000115241_PPM1G	ILMN_878_1300470	2	2	28197789	27486000	711789	0.035	0.79955	0.0972	CEU_F
rs4401177	ENSG00000163806_SPDYA	ILMN_8133_6660458	2	2	28197789	28858887	661098	0.035	0.801102	0.0963	CEU_F
rs2072114	ENSG00000167994_RAB3IL1	ILMN_25234_610639	11	11	61361791	61444240	82449	0.035	0.804169	0.0947	CEU_F
rs7529073	ENSG00000136643_RPS6KC1	ILMN_10100_5220767	1	1	212214512	211291211	923301	0.034	0.804925	0.0942	CEU_F
rs2072114	ENSG00000185670_ZBTB3	ILMN_3469_1740615	11	11	61361791	62278207	916416	-0.034	0.805839	0.0938	CEU_F
rs7945565	ENSG00000149091_DGKZ	ILMN_15878_730273	11	11	45835568	46311315	475747	-0.034	0.807735	0.0927	CEU_F
rs2072114	ENSG00000214756_ILMN_100359	ILMN_100359_4730372	11	11	61361791	62189355	827564	0.034	0.807788	0.0927	CEU_F
rs7945565	ENSG00000165905_GYLTL1B	ILMN_23778_450039	11	11	45835568	45899772	64204	0.033	0.810749	0.0911	CEU_F
rs7713317	ENSG00000164308_ILMN_22173	ILMN_22173_5690095	5	5	95742478	96237960	495482	-0.033	0.813768	0.0895	CEU_F
rs10811661	ENSG00000214042_IFNA7	ILMN_27442_3060500	9	9	22124094	21192204	931890	0.033	0.814045	0.0894	CEU_F
rs2178198	ENSG00000119777_ILMN_5418	ILMN_5418_4920523	2	2	27748577	27109349	639228	-0.034	0.814641	0.089	CEU_F
rs9639027	ENSG00000164654_ILMN_12567	ILMN_12567_4900685	7	7	6713263	7573141	859878	0.032	0.816461	0.0881	CEU_F
rs9639027	ENSG00000187953_ILMN_46541	ILMN_46541_6900170	7	7	6713263	6716280	3017	0.032	0.816461	0.0881	CEU_F
rs4869272	ENSG00000164291_ARSK	ILMN_19159_3120288	5	5	95565204	94916581	648623	-0.032	0.818819	0.0868	CEU_F
rs4869273	ENSG00000164291_ARSK	ILMN_19159_3120288	5	5	95565292	94916581	648711	-0.032	0.818819	0.0868	CEU_F
rs11603334	ENSG00000158483_FAM86C	ILMN_46510_2750543	11	11	72110633	71176190	934443	-0.032	0.821597	0.0853	CEU_F
rs2178198	ENSG00000138073_PREB	ILMN_6913_5890446	2	2	27748577	27211046	537531	0.032	0.822184	0.085	CEU_F
rs4401177	ENSG00000115295_CLIP4	ILMN_17216_6550446	2	2	28197789	29191822	994033	0.03	0.827601	0.0822	CEU_F
rs1552224	ENSG00000168010_ATG16L2	ILMN_16649_10204	11	11	72110746	72203099	92353	-0.03	0.828026	0.082	CEU_F
rs11717195	ENSG00000082684_SEMA5B	ILMN_17496_7550433	3	3	124565088	124229266	335822	0.029	0.833381	0.0792	CEU_F
rs2178198	ENSG00000163797_MRPL33	ILMN_12897_6960661	2	2	27748577	27848088	99511	-0.03	0.835422	0.0781	CEU_F
rs9639027	ENSG00000011275_RNF216	ILMN_23534_2190524	7	7	6713263	5787818	925445	0.028	0.838228	0.0766	CEU_F
rs11619319	ENSG00000186184_POLR1D	ILMN_17061_6420392	13	13	27385599	27092903	292696	-0.028	0.840552	0.0754	CEU_F
rs2293941	ENSG00000186184_POLR1D	ILMN_17061_6420392	13	13	27389198	27092903	296295	0.028	0.840552	0.0754	CEU_F
rs7903146	ENSG00000119913_TECTB	ILMN_19911_4180372	10	10	114748339	114033404	714935	-0.028	0.841232	0.0751	CEU_F
rs7945565	ENSG00000175220_ARHGAP1	ILMN_4646_840348	11	11	45835568	46678696	843128	-0.028	0.841261	0.0751	CEU_F
rs7945565	ENSG00000157613_CREB3L1	ILMN_23950_3180035	11	11	45835568	46255804	420236	-0.028	0.842665	0.0743	CEU_F
rs11603334	ENSG00000168010_ATG16L2	ILMN_16649_10204	11	11	72110633	72203099	92466	0.028	0.843675	0.0738	CEU_F
rs2178198	ENSG00000171174_RBKS	ILMN_21205_2570440	2	2	27748577	27966727	218150	0.028	0.844273	0.0735	CEU_F
rs7529073	ENSG00000174606_ANGEL2	ILMN_20781_1660349	1	1	212214512	211255791	958721	0.027	0.845423	0.0729	CEU_F
rs7945565	ENSG00000149091_DGKZ	ILMN_13876_1340253	11	11	45835568	46311315	475747	0.027	0.846878	0.0722	CEU_F
rs2072114	ENSG00000134780_DAGLA	ILMN_2615_870709	11	11	61361791	61204486	157305	0.027	0.84756	0.0718	CEU_F
rs11603334	ENSG00000165457_FOLR2	ILMN_11875_3180528	11	11	72110633	71605476	505157	-0.027	0.847982	0.0716	CEU_F
rs2383208	ENSG00000214042_IFNA7	ILMN_27442_3060500	9	9	22122076	21192204	929872	0.026	0.851256	0.0699	CEU_F
rs2072114	ENSG00000177363_ILMN_28966	ILMN_28966_3990008	11	11	61361791	62213776	851985	0.025	0.855451	0.0678	CEU_F
rs7529073	ENSG00000152104_PTPN14	ILMN_27079_1090180	1	1	212214512	212791265	576753	0.025	0.855614	0.0677	CEU_F
rs3801033	ENSG00000106346_USP42	ILMN_38093_2320671	7	7	6700628	6111102	589526	0.025	0.855973	0.0675	CEU_F
rs4846565	ENSG00000215817_ILMN_34157	ILMN_34157_7100706	1	1	217788727	217852027	63300	-0.025	0.859675	0.0657	CEU_F
rs7798471	ENSG00000164654_ILMN_12567	ILMN_12567_4900685	7	7	6711482	7573141	861659	0.024	0.86267	0.0642	CEU_F
rs2178198	ENSG00000157992_KRTCAP3	ILMN_10136_4670017	2	2	27748577	27518767	229810	-0.025	0.863938	0.0635	CEU_F
rs2383208	ENSG00000214040_IFNA17	ILMN_25972_3120176	9	9	22122076	21218221	903855	0.024	0.865284	0.0628	CEU_F
rs9505086	ENSG00000124802_EEF1E1	ILMN_9565_5910349	6	6	7177185	8047780	870595	0.024	0.865611	0.0627	CEU_F
rs2072114	ENSG00000149532_ILMN_23711	ILMN_23711_1010689	11	11	61361791	60954021	407770	-0.023	0.869858	0.0606	CEU_F
rs11708067	ENSG00000065485_PDIA5	ILMN_14191_10092	3	3	124548468	124268607	279861	-0.023	0.871458	0.0598	CEU_F
rs11717195	ENSG00000065371_ROPN1	ILMN_9116_60500	3	3	124565088	125192889	627801	-0.023	0.871458	0.0598	CEU_F
rs7903146	ENSG00000148735_C10orf81	ILMN_9269_1030332	10	10	114748339	115501203	752864	-0.022	0.872396	0.0593	CEU_F
rs9639027	ENSG00000164631_ZNF12	ILMN_27628_3940441	7	7	6713263	6713091	172	0.022	0.873055	0.059	CEU_F
rs2943641	ENSG00000081052_COL4A4	ILMN_17787_4480762	2	2	226801989	227737073	935084	0.022	0.873217	0.0589	CEU_F
rs2972144	ENSG00000081052_COL4A4	ILMN_17787_4480762	2	2	226809655	227737073	927418	-0.022	0.873217	0.0589	CEU_F
rs4846565	ENSG00000162813_BPNT1	ILMN_29250_4070292	1	1	217788727	218329814	541087	-0.022	0.876773	0.0571	CEU_F
rs11619319	ENSG00000169840_GSX1	ILMN_3579_5310639	13	13	27385599	27264780	120819	0.021	0.881798	0.0546	CEU_F
rs2293941	ENSG00000169840_GSX1	ILMN_3579_5310639	13	13	27389198	27264780	124418	-0.021	0.881798	0.0546	CEU_F
rs2178198	ENSG00000138030_KHK	ILMN_8355_3520327	2	2	27748577	27163624	584953	0.021	0.882409	0.0543	CEU_F
rs10811661	ENSG00000147889_CDKN2A	ILMN_2684_4490168	9	9	22124094	21984490	139604	-0.02	0.884931	0.0531	CEU_F
rs1552224	ENSG00000184154_LRRC51	ILMN_13786_4900403	11	11	72110746	71469553	641193	0.02	0.885059	0.053	CEU_F
rs1552224	ENSG00000214534_ILMN_43221	ILMN_43221_6290279	11	11	72110746	71210242	900504	0.02	0.888537	0.0513	CEU_F
rs1552224	ENSG00000110203_FOLR3	ILMN_2381_2230601	11	11	72110746	71524419	586327	0.019	0.889407	0.0509	CEU_F
rs340874	ENSG00000213036_ILMN_37577	ILMN_37577_3180594	1	1	212225879	212723353	497474	-0.019	0.889989	0.0506	CEU_F
rs2178198	ENSG00000198522_ZNF512	ILMN_5859_5670017	2	2	27748577	27659397	89180	0.02	0.89007	0.0506	CEU_F
rs1552224	ENSG00000165457_FOLR2	ILMN_11875_3180528	11	11	72110746	71605476	505270	0.019	0.890277	0.0505	CEU_F
rs7945565	ENSG00000180210_F2	ILMN_18231_7210050	11	11	45835568	46697331	861763	0.019	0.891587	0.0498	CEU_F
rs6048205	ENSG00000178726_THBD	ILMN_10912_5490348	20	20	22507601	22978378	470777	-0.019	0.892079	0.0496	CEU_F
rs6048205	ENSG00000125798_FOXA2	ILMN_2357_4250653	20	20	22507601	22514102	6501	0.019	0.892079	0.0496	CEU_F
rs2785990	ENSG00000215817_ILMN_34157	ILMN_34157_7100706	1	1	217754055	217852027	97972	-0.018	0.894414	0.0485	CEU_F
rs2820464	ENSG00000215817_ILMN_34157	ILMN_34157_7100706	1	1	217759843	217852027	92184	-0.018	0.894414	0.0485	CEU_F
rs7798471	ENSG00000106346_USP42	ILMN_38093_2320671	7	7	6711482	6111102	600380	0.018	0.894772	0.0483	CEU_F
rs7798471	ENSG00000187953_ILMN_39709	ILMN_39709_3520521	7	7	6711482	6716280	4798	-0.018	0.894772	0.0483	CEU_F
rs7903146	ENSG00000197142_ACSL5	ILMN_19654_6110035	10	10	114748339	114123906	624433	-0.018	0.895163	0.0481	CEU_F
rs2072114	ENSG00000089597_GANAB	ILMN_29263_4570291	11	11	61361791	62170680	808889	0.018	0.895667	0.0479	CEU_F
rs11603334	ENSG00000214534_ILMN_43221	ILMN_43221_6290279	11	11	72110633	71210242	900391	-0.018	0.898114	0.0467	CEU_F
rs3801033	ENSG00000136238_RAC1	ILMN_12869_6420475	7	7	6700628	6380651	319977	-0.017	0.900995	0.0453	CEU_F
rs7529073	ENSG00000143499_SMYD2	ILMN_4244_6900050	1	1	212214512	212521159	306647	0.017	0.901741	0.0449	CEU_F
rs11708067	ENSG00000065534_MYLK	ILMN_39415_520110	3	3	124548468	125085868	537400	0.017	0.903415	0.0441	CEU_F
rs7713317	ENSG00000153113_CAST	ILMN_16289_4760338	5	5	95742478	96023533	281055	0.017	0.903982	0.0438	CEU_F
rs4869272	ENSG00000164292_RHOBTB3	ILMN_10998_430687	5	5	95565204	95092606	472598	-0.017	0.904743	0.0435	CEU_F
rs4869273	ENSG00000164292_RHOBTB3	ILMN_10998_430687	5	5	95565292	95092606	472686	-0.017	0.904743	0.0435	CEU_F
rs2383208	ENSG00000188379_IFNA2	ILMN_25979_730192	9	9	22122076	21375387	746689	0.016	0.907598	0.0421	CEU_F
rs2178198	ENSG00000157851_DPYSL5	ILMN_15426_2120035	2	2	27748577	26924467	824110	-0.017	0.907985	0.0419	CEU_F
rs2494195	ENSG00000162813_BPNT1	ILMN_29250_4070292	1	1	217755257	218329814	574557	0.016	0.90817	0.0418	CEU_F
rs11619319	ENSG00000122026_RPL21	ILMN_43918_4180564	13	13	27385599	26723692	661907	0.016	0.909476	0.0412	CEU_F
rs2293941	ENSG00000122026_RPL21	ILMN_43918_4180564	13	13	27389198	26723692	665506	-0.016	0.909476	0.0412	CEU_F
rs4869272	ENSG00000198677_KIAA0372	ILMN_28056_3870328	5	5	95565204	94916465	648739	0.015	0.912926	0.0396	CEU_F
rs4869273	ENSG00000198677_KIAA0372	ILMN_28056_3870328	5	5	95565292	94916465	648827	0.015	0.912926	0.0396	CEU_F
rs10811661	ENSG00000214040_IFNA17	ILMN_25972_3120176	9	9	22124094	21218221	905873	-0.015	0.913571	0.0393	CEU_F
rs7713317	ENSG00000145721_LIX1	ILMN_22811_780209	5	5	95742478	96504195	761717	-0.015	0.913849	0.0391	CEU_F
rs4506565	ENSG00000119913_TECTB	ILMN_19911_4180372	10	10	114746031	114033404	712627	0.015	0.91475	0.0387	CEU_F
rs340874	ENSG00000152104_PTPN14	ILMN_27079_1090180	1	1	212225879	212791265	565386	-0.015	0.915823	0.0382	CEU_F
rs11708067	ENSG00000065371_ROPN1	ILMN_9116_60500	3	3	124548468	125192889	644421	-0.014	0.922666	0.035	CEU_F
rs7798471	ENSG00000164631_ZNF12	ILMN_27628_3940441	7	7	6711482	6713091	1609	0.014	0.922634	0.035	CEU_F
rs4869272	ENSG00000153113_CAST	ILMN_16289_4760338	5	5	95565204	96023533	458329	-0.013	0.923424	0.0346	CEU_F
rs4869273	ENSG00000153113_CAST	ILMN_16289_4760338	5	5	95565292	96023533	458241	-0.013	0.923424	0.0346	CEU_F
rs11619319	ENSG00000122034_GTF3A	ILMN_12579_6590025	13	13	27385599	26896681	488918	0.013	0.923357	0.0346	CEU_F
rs2293941	ENSG00000122034_GTF3A	ILMN_12579_6590025	13	13	27389198	26896681	492517	-0.013	0.923357	0.0346	CEU_F
rs7713317	ENSG00000164291_ARSK	ILMN_19159_3120288	5	5	95742478	94916581	825897	0.013	0.923729	0.0345	CEU_F
rs2072114	ENSG00000185475_ILMN_26788	ILMN_26788_840730	11	11	61361791	62311475	949684	-0.013	0.924152	0.0343	CEU_F
rs9639027	ENSG00000122512_PMS2	ILMN_138500_1030670	7	7	6713263	6015263	698000	0.013	0.924618	0.034	CEU_F
rs1552224	ENSG00000186635_CENTD2	ILMN_12595_7330056	11	11	72110746	72141095	30349	-0.013	0.925172	0.0338	CEU_F
rs2178198	ENSG00000163800_C2orf16	ILMN_12308_3780100	2	2	27748577	27652893	95684	-0.013	0.928515	0.0322	CEU_F
rs2178198	ENSG00000084774_CAD	ILMN_1793_7610253	2	2	27748577	27293762	454815	-0.012	0.93494	0.0292	CEU_F
rs7713317	ENSG00000175426_PCSK1	ILMN_2117_6040553	5	5	95742478	95794708	52230	-0.011	0.937427	0.0281	CEU_F
rs11619319	ENSG00000122025_FLT3	ILMN_8780_1230333	13	13	27385599	27572729	187130	0.011	0.937261	0.0281	CEU_F
rs2293941	ENSG00000122025_FLT3	ILMN_8780_1230333	13	13	27389198	27572729	183531	-0.011	0.937261	0.0281	CEU_F
rs4401177	ENSG00000176714_CCDC121	ILMN_4942_3870193	2	2	28197789	27705383	492406	0.011	0.937618	0.028	CEU_F
rs7529073	ENSG00000213036_ILMN_37577	ILMN_37577_3180594	1	1	212214512	212723353	508841	-0.011	0.93785	0.0279	CEU_F
rs9505086	ENSG00000153162_BMP6	ILMN_1772_650414	6	6	7177185	7671304	494119	0.011	0.939302	0.0272	CEU_F
rs4401177	ENSG00000186143_C2orf53	ILMN_3620_4150608	2	2	28197789	27215782	982007	0.01	0.940811	0.0265	CEU_F
rs10811661	ENSG00000173515_C9orf53	ILMN_37802_4560458	9	9	22124094	21957137	166957	0.01	0.942319	0.0258	CEU_F
rs9505086	ENSG00000168566_C6orf151	ILMN_11395_4150324	6	6	7177185	7535431	358246	-0.01	0.942927	0.0255	CEU_F
rs7713317	ENSG00000175449_RFESD	ILMN_26427_4050246	5	5	95742478	95008239	734239	0.009	0.945808	0.0242	CEU_F
rs2178198	ENSG00000163794_UCN	ILMN_25415_6960349	2	2	27748577	27384634	363943	0.009	0.949091	0.0227	CEU_F
rs11619319	ENSG00000122035_RASL11A	ILMN_17784_1240195	13	13	27385599	26742464	643135	-0.009	0.951184	0.0217	CEU_F
rs2293941	ENSG00000122035_RASL11A	ILMN_17784_1240195	13	13	27389198	26742464	646734	0.009	0.951184	0.0217	CEU_F
rs7713317	ENSG00000153113_CAST	ILMN_1228_4880563	5	5	95742478	96023533	281055	0.008	0.953431	0.0207	CEU_F
rs2178198	ENSG00000115234_SNX17	ILMN_2568_7150465	2	2	27748577	27446893	301684	-0.008	0.953596	0.0206	CEU_F
rs6048205	ENSG00000132661_NXT1	ILMN_26865_2340435	20	20	22507601	23279373	771772	0.008	0.956724	0.0192	CEU_F
rs9505086	ENSG00000188428_MUTED	ILMN_25085_2570730	6	6	7177185	8009646	832461	0.007	0.959513	0.0179	CEU_F
rs7529073	ENSG00000143499_SMYD2	ILMN_4244_4200181	1	1	212214512	212521159	306647	-0.007	0.961133	0.0172	CEU_F
rs4869272	ENSG00000175426_PCSK1	ILMN_2117_6040553	5	5	95565204	95794708	229504	0.007	0.962183	0.0167	CEU_F
rs4869273	ENSG00000175426_PCSK1	ILMN_2117_6040553	5	5	95565292	95794708	229416	0.007	0.962183	0.0167	CEU_F
rs3801033	ENSG00000164654_ILMN_12567	ILMN_12567_4900685	7	7	6700628	7573141	872513	0.006	0.966348	0.0149	CEU_F
rs11603334	ENSG00000110203_FOLR3	ILMN_2381_2230601	11	11	72110633	71524419	586214	0.006	0.966793	0.0147	CEU_F
rs11708067	ENSG00000173175_ADCY5	ILMN_9278_3130630	3	3	124548468	124650082	101614	0.006	0.967737	0.0142	CEU_F
rs2785990	ENSG00000162813_BPNT1	ILMN_29250_4070292	1	1	217754055	218329814	575759	-0.005	0.969547	0.0134	CEU_F
rs2820464	ENSG00000162813_BPNT1	ILMN_29250_4070292	1	1	217759843	218329814	569971	-0.005	0.969547	0.0134	CEU_F
rs7713317	ENSG00000164292_RHOBTB3	ILMN_10998_430687	5	5	95742478	95092606	649872	0.005	0.971744	0.0124	CEU_F
rs2178198	ENSG00000163797_MRPL33	ILMN_12897_6370520	2	2	27748577	27848088	99511	0.005	0.972277	0.0122	CEU_F
rs11717195	ENSG00000114023_C3orf28	ILMN_24382_5050047	3	3	124565088	123585713	979375	-0.005	0.974187	0.0114	CEU_F
rs2178198	ENSG00000138030_KHK	ILMN_8355_10292	2	2	27748577	27163624	584953	0.004	0.978078	0.0096	CEU_F
rs6048205	ENSG00000204684_ILMN_87079	ILMN_87079_2470072	20	20	22507601	22349281	158320	0.004	0.978354	0.0095	CEU_F
rs2383208	ENSG00000137080_IFNA21	ILMN_16088_360524	9	9	22122076	21156659	965417	0.004	0.978632	0.0094	CEU_F
rs7945565	ENSG00000135365_PHF21A	ILMN_28019_4590678	11	11	45835568	46099305	263737	0.003	0.979971	0.0088	CEU_F
rs2178198	ENSG00000163798_SLC4A1AP	ILMN_8358_2690475	2	2	27748577	27739842	8735	-0.003	0.98259	0.0076	CEU_F
rs10811661	ENSG00000188379_IFNA2	ILMN_25979_730192	9	9	22124094	21375387	748707	-0.003	0.985568	0.0063	CEU_F
rs10811661	ENSG00000147889_CDKN2A	ILMN_30355_1050037	9	9	22124094	21984490	139604	0.003	0.985568	0.0063	CEU_F
rs2178198	ENSG00000075426_FOSL2	ILMN_16635_270039	2	2	27748577	28469173	720596	0.002	0.987104	0.0056	CEU_F
rs7529073	ENSG00000117724_CENPF	ILMN_8225_5960242	1	1	212214512	212843155	628643	0.001	0.994816	0.0023	CEU_F
rs4401177	ENSG00000189350_ILMN_2089	ILMN_2089_7570241	2	2	28197789	29090837	893048	0.001	0.995197	0.0021	CEU_F
rs2072114	ENSG00000162174_ASRGL1	ILMN_2585_7570465	11	11	61361791	61861501	499710	-0.001	0.995127	0.0021	CEU_F
rs7713317	ENSG00000113441_LNPEP	ILMN_25061_4290079	5	5	95742478	96296854	554376	0	0.997708	0.001	CEU_F
rs11708067	ENSG00000114023_C3orf28	ILMN_24382_5050047	3	3	124548468	123585713	962755	0	1	0	CEU_F
rs10811661	ENSG00000137080_IFNA21	ILMN_16088_360524	9	9	22124094	21156659	967435	0	1	0	CEU_F
rs6048205	ENSG00000132671_SSTR4	ILMN_624_3940577	20	20	22507601	22964057	456456	-0.418	0.00148313	2.8288	CEU_M
rs983309	ENSG00000104626_THEX1	ILMN_109822_6560259	8	8	9215142	8897856	317286	-0.413	0.00173736	2.7601	CEU_M
rs11558471	ENSG00000182197_EXT1	ILMN_72704_4220356	8	8	118254914	119193119	938205	-0.371	0.0052421	2.2805	CEU_M
rs11603334	ENSG00000110237_ARHGEF17	ILMN_11064_940204	11	11	72110633	72697317	586684	-0.355	0.00784445	2.1054	CEU_M
rs1552224	ENSG00000110237_ARHGEF17	ILMN_11064_940204	11	11	72110746	72697317	586571	0.355	0.00784445	2.1054	CEU_M
rs2178198	ENSG00000163803_PLB1	ILMN_27755_3120600	2	2	27748577	28572485	823908	0.338	0.0116161	1.9349	CEU_M
rs13266634	ENSG00000182197_EXT1	ILMN_72704_4220356	8	8	118253964	119193119	939155	-0.321	0.0169488	1.7709	CEU_M
rs3802177	ENSG00000182197_EXT1	ILMN_72704_4220356	8	8	118254206	119193119	938913	0.321	0.0169488	1.7709	CEU_M
rs7945565	ENSG00000180720_CHRM4	ILMN_24223_4180017	11	11	45835568	46363803	528235	-0.31	0.0212271	1.6731	CEU_M
rs2178198	ENSG00000138100_TRIM54	ILMN_24201_6330678	2	2	27748577	27358934	389643	-0.298	0.0268945	1.5703	CEU_M
rs11558471	ENSG00000147679_C8orf53	ILMN_24637_4760647	8	8	118254914	117847923	406991	0.297	0.027459	1.5613	CEU_M
rs11558471	ENSG00000164758_MED30	ILMN_7158_2190138	8	8	118254914	118602211	347297	0.296	0.0281452	1.5506	CEU_M
rs11708067	ENSG00000160145_KALRN	ILMN_6172_4850025	3	3	124548468	125296275	747807	0.294	0.0292716	1.5336	CEU_M
rs2072114	ENSG00000214756_ILMN_100359	ILMN_100359_4730372	11	11	61361791	62189355	827564	-0.279	0.0390343	1.4086	CEU_M
rs10811661	ENSG00000198642_KLHL9	ILMN_20376_4210494	9	9	22124094	21325379	798715	0.277	0.0406174	1.3913	CEU_M
rs2785990	ENSG00000196660_SLC30A10	ILMN_18981_4780092	1	1	217754055	218168616	414561	-0.274	0.0428521	1.368	CEU_M
rs2383208	ENSG00000198642_KLHL9	ILMN_20376_4210494	9	9	22122076	21325379	796697	-0.271	0.0449712	1.3471	CEU_M
rs2383208	ENSG00000099810_MTAP	ILMN_27445_4230541	9	9	22122076	21792635	329441	-0.266	0.0496346	1.3042	CEU_M
rs2820464	ENSG00000143353_LYPLAL1	ILMN_25005_730609	1	1	217759843	217413840	346003	0.266	0.0521617	1.2826	CEU_M
rs4869273	ENSG00000175471_MCTP1	ILMN_3078_20064	5	5	95565292	94646035	919257	0.262	0.0535574	1.2712	CEU_M
rs11558471	ENSG00000164754_RAD21	ILMN_4979_5870400	8	8	118254914	117956182	298732	0.261	0.0540198	1.2674	CEU_M
rs4846565	ENSG00000067704_IARS2	ILMN_17420_1030379	1	1	217788727	218334067	545340	0.26	0.055273	1.2575	CEU_M
rs3801033	ENSG00000136238_RAC1	ILMN_12869_6420475	7	7	6700628	6380651	319977	-0.259	0.0582538	1.2347	CEU_M
rs13266634	ENSG00000164758_MED30	ILMN_7158_2190138	8	8	118253964	118602211	348247	0.256	0.0589801	1.2293	CEU_M
rs3802177	ENSG00000164758_MED30	ILMN_7158_2190138	8	8	118254206	118602211	348005	-0.256	0.0589801	1.2293	CEU_M
rs11603334	ENSG00000165462_PHOX2A	ILMN_10858_4010392	11	11	72110633	71632852	477781	-0.255	0.0605956	1.2176	CEU_M
rs1552224	ENSG00000165462_PHOX2A	ILMN_10858_4010392	11	11	72110746	71632852	477894	0.255	0.0605956	1.2176	CEU_M
rs11619319	ENSG00000183463_ILMN_33601	ILMN_33601_2450201	13	13	27385599	27460774	75175	-0.254	0.0610426	1.2144	CEU_M
rs2293941	ENSG00000183463_ILMN_33601	ILMN_33601_2450201	13	13	27389198	27460774	71576	0.254	0.0610426	1.2144	CEU_M
rs6048205	ENSG00000101435_CST9L	ILMN_5649_4610553	20	20	22507601	23497386	989785	-0.252	0.0632881	1.1987	CEU_M
rs4401177	ENSG00000138074_SLC5A6	ILMN_880_4480324	2	2	28197789	27288575	909214	-0.251	0.0645814	1.1899	CEU_M
rs11717195	ENSG00000160145_KALRN	ILMN_6172_4850025	3	3	124565088	125296275	731187	-0.251	0.0646342	1.1895	CEU_M
rs11717195	ENSG00000065485_PDIA5	ILMN_14191_10092	3	3	124565088	124268607	296481	-0.246	0.0699407	1.1553	CEU_M
rs2178198	ENSG00000163792_TCF23	ILMN_2675_4730187	2	2	27748577	27225506	523071	0.244	0.0722464	1.1412	CEU_M
rs2072114	ENSG00000149503_INCENP	ILMN_1299_2480441	11	11	61361791	61648021	286230	0.244	0.0732175	1.1354	CEU_M
rs2820464	ENSG00000067704_IARS2	ILMN_17420_1030379	1	1	217759843	218334067	574224	0.246	0.0734064	1.1343	CEU_M
rs13266634	ENSG00000147679_C8orf53	ILMN_24637_4760647	8	8	118253964	117847923	406041	0.243	0.0742273	1.1294	CEU_M
rs3802177	ENSG00000147679_C8orf53	ILMN_24637_4760647	8	8	118254206	117847923	406283	-0.243	0.0742273	1.1294	CEU_M
rs10811661	ENSG00000099810_MTAP	ILMN_27445_4230541	9	9	22124094	21792635	331459	0.242	0.0747081	1.1266	CEU_M
rs2178198	ENSG00000157851_DPYSL5	ILMN_15426_2120035	2	2	27748577	26924467	824110	-0.242	0.0750295	1.1248	CEU_M
rs7945565	ENSG00000175274_TP53I11	ILMN_17812_1770242	11	11	45835568	44929416	906152	0.236	0.083169	1.08	CEU_M
rs2464592	ENSG00000164754_RAD21	ILMN_4979_5870400	8	8	118252732	117956182	296550	0.235	0.083494	1.0783	CEU_M
rs7945565	ENSG00000165905_GYLTL1B	ILMN_23778_450039	11	11	45835568	45899772	64204	-0.235	0.0836131	1.0777	CEU_M
rs2178198	ENSG00000157992_KRTCAP3	ILMN_10136_4670017	2	2	27748577	27518767	229810	0.235	0.0845726	1.0728	CEU_M
rs11603334	ENSG00000054967_RELT	ILMN_5604_6550450	11	11	72110633	72765053	654420	0.234	0.0853095	1.069	CEU_M
rs1552224	ENSG00000054967_RELT	ILMN_5604_6550450	11	11	72110746	72765053	654307	-0.234	0.0853095	1.069	CEU_M
rs7713317	ENSG00000173221_GLRX	ILMN_22606_160180	5	5	95742478	95184465	558013	0.234	0.0860924	1.065	CEU_M
rs2943641	ENSG00000169031_COL4A3	ILMN_138414_2190767	2	2	226801989	227737525	935536	-0.233	0.0863782	1.0636	CEU_M
rs2972144	ENSG00000169031_COL4A3	ILMN_138414_2190767	2	2	226809655	227737525	927870	0.233	0.0863782	1.0636	CEU_M
rs4401177	ENSG00000176714_CCDC121	ILMN_38311_1450315	2	2	28197789	27705383	492406	0.233	0.0870361	1.0603	CEU_M
rs4846565	ENSG00000143353_LYPLAL1	ILMN_25005_730609	1	1	217788727	217413840	374887	0.23	0.0910017	1.041	CEU_M
rs4846565	ENSG00000136628_EPRS	ILMN_11672_6220367	1	1	217788727	218286623	497896	0.229	0.0925954	1.0334	CEU_M
rs7713317	ENSG00000164291_ARSK	ILMN_19159_3120288	5	5	95742478	94916581	825897	0.228	0.0936805	1.0284	CEU_M
rs2785990	ENSG00000162813_BPNT1	ILMN_29250_4070292	1	1	217754055	218329814	575759	0.228	0.0937138	1.0282	CEU_M
rs11708067	ENSG00000065485_PDIA5	ILMN_14191_10092	3	3	124548468	124268607	279861	0.225	0.0987458	1.0055	CEU_M
rs2072114	ENSG00000172647_PGA5	ILMN_23664_1340661	11	11	61361791	60765222	596569	0.223	0.102179	0.9906	CEU_M
rs2072114	ENSG00000197745_SCGB1D4	ILMN_6359_6940504	11	11	61361791	61823112	461321	-0.223	0.102179	0.9906	CEU_M
rs2178198	ENSG00000138100_TRIM54	ILMN_24313_360400	2	2	27748577	27358934	389643	-0.219	0.108746	0.9636	CEU_M
rs4869272	ENSG00000175471_MCTP1	ILMN_3078_20064	5	5	95565204	94646035	919169	0.219	0.108761	0.9635	CEU_M
rs4846565	ENSG00000162813_BPNT1	ILMN_29250_4070292	1	1	217788727	218329814	541087	0.218	0.109754	0.9596	CEU_M
rs4869273	ENSG00000164291_ARSK	ILMN_19159_3120288	5	5	95565292	94916581	648711	-0.218	0.110255	0.9576	CEU_M
rs4401177	ENSG00000186143_C2orf53	ILMN_3620_4150608	2	2	28197789	27215782	982007	-0.217	0.111729	0.9518	CEU_M
rs7945565	ENSG00000157570_TSPAN18	ILMN_14181_6760050	11	11	45835568	44838451	997117	-0.215	0.115045	0.9391	CEU_M
rs7798471	ENSG00000178397_ILMN_137065	ILMN_137065_2690064	7	7	6711482	6355115	356367	-0.215	0.115089	0.939	CEU_M
rs3801033	ENSG00000008256_PSCD3	ILMN_29534_6220161	7	7	6700628	6278800	421828	-0.216	0.116044	0.9354	CEU_M
rs4869272	ENSG00000164291_ARSK	ILMN_19159_3120288	5	5	95565204	94916581	648623	-0.214	0.116245	0.9346	CEU_M
rs13266634	ENSG00000164754_RAD21	ILMN_4979_5870400	8	8	118253964	117956182	297782	0.214	0.117183	0.9311	CEU_M
rs3802177	ENSG00000164754_RAD21	ILMN_4979_5870400	8	8	118254206	117956182	298024	-0.214	0.117183	0.9311	CEU_M
rs6048205	ENSG00000125815_CST8	ILMN_7399_3140725	20	20	22507601	23419766	912165	0.212	0.120528	0.9189	CEU_M
rs7903146	ENSG00000148702_HABP2	ILMN_27659_6350681	10	10	114748339	115302775	554436	0.211	0.121332	0.916	CEU_M
rs4846565	ENSG00000118873_RAB3GAP2	ILMN_16729_6400292	1	1	217788727	218512419	723692	0.21	0.123075	0.9098	CEU_M
rs7945565	ENSG00000149091_DGKZ	ILMN_15878_730273	11	11	45835568	46311315	475747	0.209	0.124974	0.9032	CEU_M
rs2383208	ENSG00000147877_IFNA4	ILMN_13981_6330682	9	9	22122076	21177670	944406	-0.209	0.125246	0.9022	CEU_M
rs7713317	ENSG00000164307_ILMN_10385	ILMN_10385_670722	5	5	95742478	96169648	427170	0.209	0.125373	0.9018	CEU_M
rs9639027	ENSG00000187953_ILMN_39709	ILMN_39709_4850600	7	7	6713263	6716280	3017	0.208	0.128251	0.8919	CEU_M
rs11708067	ENSG00000160145_KALRN	ILMN_124418_4390184	3	3	124548468	125296275	747807	-0.207	0.128875	0.8898	CEU_M
rs2785990	ENSG00000067704_IARS2	ILMN_17420_1030379	1	1	217754055	218334067	580012	0.207	0.1295	0.8877	CEU_M
rs10811661	ENSG00000177047_IFNW1	ILMN_12698_5860762	9	9	22124094	21132144	991950	-0.207	0.130164	0.8855	CEU_M
rs4401177	ENSG00000179270_ILMN_4853	ILMN_4853_5080433	2	2	28197789	29150631	952842	0.206	0.130988	0.8828	CEU_M
rs4506565	ENSG00000197893_NRAP	ILMN_20891_3520524	10	10	114746031	115413876	667845	0.204	0.134302	0.8719	CEU_M
rs9639027	ENSG00000178397_ILMN_137065	ILMN_137065_2690064	7	7	6713263	6355115	358148	-0.202	0.139447	0.8556	CEU_M
rs7713317	ENSG00000113441_LNPEP	ILMN_25061_4290079	5	5	95742478	96296854	554376	-0.201	0.141821	0.8483	CEU_M
rs2178198	ENSG00000176714_CCDC121	ILMN_38311_1450315	2	2	27748577	27705383	43194	-0.2	0.142206	0.8471	CEU_M
rs983309	ENSG00000104626_THEX1	ILMN_9945_2140386	8	8	9215142	8897856	317286	-0.199	0.145324	0.8377	CEU_M
rs2383208	ENSG00000120247_ILMN_3309	ILMN_3309_6380541	9	9	22122076	21358961	763115	-0.196	0.150789	0.8216	CEU_M
rs7798471	ENSG00000187953_ILMN_39709	ILMN_39709_4850600	7	7	6711482	6716280	4798	0.196	0.151677	0.8191	CEU_M
rs11603334	ENSG00000214534_ILMN_43221	ILMN_43221_6290279	11	11	72110633	71210242	900391	-0.195	0.152816	0.8158	CEU_M
rs1552224	ENSG00000214534_ILMN_43221	ILMN_43221_6290279	11	11	72110746	71210242	900504	0.195	0.152816	0.8158	CEU_M
rs9505086	ENSG00000124782_RREB1	ILMN_12711_2680484	6	6	7177185	7052829	124356	-0.196	0.155227	0.809	CEU_M
rs2072114	ENSG00000134825_C11orf10	ILMN_17021_5960343	11	11	61361791	61316661	45130	-0.193	0.157971	0.8014	CEU_M
rs2072114	ENSG00000162148_C11orf66	ILMN_3206_3990438	11	11	61361791	61005168	356623	0.193	0.157971	0.8014	CEU_M
rs6048205	ENSG00000204662_ILMN_33209	ILMN_33209_110403	20	20	22507601	23479289	971688	-0.193	0.158611	0.7997	CEU_M
rs10811661	ENSG00000176399_DMRTA1	ILMN_10416_6110296	9	9	22124094	22436840	312746	0.192	0.160519	0.7945	CEU_M
rs7798471	ENSG00000164535_DAGLB	ILMN_1764_5290553	7	7	6711482	6454110	257372	-0.191	0.162531	0.7891	CEU_M
rs9505086	ENSG00000188428_MUTED	ILMN_24968_2900458	6	6	7177185	8009646	832461	-0.192	0.164013	0.7851	CEU_M
rs7798471	ENSG00000106392_C1GALT1	ILMN_20257_10370	7	7	6711482	7240414	528932	-0.19	0.164504	0.7838	CEU_M
rs7713317	ENSG00000145757_SPATA9	ILMN_5400_2070386	5	5	95742478	95044470	698008	0.19	0.164583	0.7836	CEU_M
rs2383208	ENSG00000176399_DMRTA1	ILMN_10416_6110296	9	9	22122076	22436840	314764	-0.19	0.165799	0.7804	CEU_M
rs2820464	ENSG00000162813_BPNT1	ILMN_29250_4070292	1	1	217759843	218329814	569971	0.191	0.166196	0.7794	CEU_M
rs7945565	ENSG00000121653_MAPK8IP1	ILMN_27377_6770563	11	11	45835568	45863778	28210	0.189	0.166973	0.7774	CEU_M
rs3801033	ENSG00000187953_ILMN_46541	ILMN_46541_6900170	7	7	6700628	6716280	15652	-0.191	0.167523	0.7759	CEU_M
rs4869273	ENSG00000177762_C5orf27	ILMN_14350_1050184	5	5	95565292	95213948	351344	0.188	0.168365	0.7737	CEU_M
rs9639027	ENSG00000106392_C1GALT1	ILMN_20257_10370	7	7	6713263	7240414	527151	-0.188	0.168549	0.7733	CEU_M
rs3801033	ENSG00000106392_C1GALT1	ILMN_20257_10370	7	7	6700628	7240414	539786	0.189	0.1707	0.7678	CEU_M
rs2072114	ENSG00000185475_ILMN_26788	ILMN_26788_840730	11	11	61361791	62311475	949684	-0.187	0.17141	0.766	CEU_M
rs4869272	ENSG00000173221_GLRX	ILMN_22606_160180	5	5	95565204	95184465	380739	-0.185	0.176359	0.7536	CEU_M
rs2464592	ENSG00000164758_MED30	ILMN_7158_2190138	8	8	118252732	118602211	349479	0.184	0.179183	0.7467	CEU_M
rs6048205	ENSG00000125814_NAPB	ILMN_7006_4150609	20	20	22507601	23350081	842480	0.183	0.181132	0.742	CEU_M
rs7945565	ENSG00000110492_MDK	ILMN_8627_510767	11	11	45835568	46359194	523626	0.183	0.181832	0.7403	CEU_M
rs7945565	ENSG00000214934_ILMN_112525	ILMN_112525_5720129	11	11	45835568	45187118	648450	0.181	0.186073	0.7303	CEU_M
rs7713317	ENSG00000058729_RIOK2	ILMN_16482_2710497	5	5	95742478	96544700	802222	0.181	0.187256	0.7276	CEU_M
rs9639027	ENSG00000164535_DAGLB	ILMN_1764_5290553	7	7	6713263	6454110	259153	-0.18	0.187328	0.7274	CEU_M
rs9505086	ENSG00000205410_ILMN_30969	ILMN_30969_3710270	6	6	7177185	7053218	123967	0.182	0.187559	0.7269	CEU_M
rs2820464	ENSG00000136628_EPRS	ILMN_11672_6220367	1	1	217759843	218286623	526780	0.182	0.187781	0.7263	CEU_M
rs6048205	ENSG00000204663_ILMN_2576	ILMN_2576_6480279	20	20	22507601	23447783	940182	-0.179	0.190224	0.7207	CEU_M
rs3801033	ENSG00000011275_RNF216	ILMN_23534_2190524	7	7	6700628	5787818	912810	-0.181	0.19045	0.7202	CEU_M
rs4506565	ENSG00000119927_GPAM	ILMN_3588_6590301	10	10	114746031	113933508	812523	0.177	0.195399	0.7091	CEU_M
rs11603334	ENSG00000171631_P2RY6	ILMN_27554_520762	11	11	72110633	72653218	542585	0.177	0.196479	0.7067	CEU_M
rs1552224	ENSG00000171631_P2RY6	ILMN_27554_520762	11	11	72110746	72653218	542472	-0.177	0.196479	0.7067	CEU_M
rs2072114	ENSG00000167986_DDB1	ILMN_27784_7400121	11	11	61361791	60857153	504638	-0.175	0.200746	0.6974	CEU_M
rs4869272	ENSG00000113441_LNPEP	ILMN_25061_4290079	5	5	95565204	96296854	731650	0.175	0.201783	0.6951	CEU_M
rs2383208	ENSG00000177047_IFNW1	ILMN_12698_5860762	9	9	22122076	21132144	989932	0.174	0.202743	0.6931	CEU_M
rs3801033	ENSG00000187953_ILMN_39709	ILMN_39709_4850600	7	7	6700628	6716280	15652	-0.176	0.203201	0.6921	CEU_M
rs11717195	ENSG00000160145_KALRN	ILMN_124418_4390184	3	3	124565088	125296275	731187	0.172	0.207904	0.6821	CEU_M
rs2072114	ENSG00000168000_BSCL2	ILMN_20426_2370370	11	11	61361791	62231446	869655	-0.172	0.208605	0.6807	CEU_M
rs9505086	ENSG00000112799_LY86	ILMN_12433_6400328	6	6	7177185	6533340	643845	0.172	0.212663	0.6723	CEU_M
rs6048205	ENSG00000178726_THBD	ILMN_10912_5490348	20	20	22507601	22978378	470777	-0.17	0.215995	0.6656	CEU_M
rs2785990	ENSG00000136628_EPRS	ILMN_11672_6220367	1	1	217754055	218286623	532568	0.169	0.216342	0.6649	CEU_M
rs13266634	ENSG00000205002_ILMN_24333	ILMN_24333_2630278	8	8	118253964	118019664	234300	0.167	0.221796	0.654	CEU_M
rs3802177	ENSG00000205002_ILMN_24333	ILMN_24333_2630278	8	8	118254206	118019664	234542	-0.167	0.221796	0.654	CEU_M
rs10811661	ENSG00000147877_IFNA4	ILMN_13981_6330682	9	9	22124094	21177670	946424	0.166	0.225299	0.6472	CEU_M
rs4869272	ENSG00000175471_MCTP1	ILMN_2499_1500180	5	5	95565204	94646035	919169	-0.166	0.22567	0.6465	CEU_M
rs4401177	ENSG00000119760_SUPT7L	ILMN_8235_1570156	2	2	28197789	27739953	457836	-0.166	0.226631	0.6447	CEU_M
rs7903146	ENSG00000198924_DCLRE1A	ILMN_1346_1570338	10	10	114748339	115604132	855793	0.163	0.234182	0.6304	CEU_M
rs7713317	ENSG00000113441_LNPEP	ILMN_15141_830022	5	5	95742478	96296854	554376	-0.162	0.236025	0.627	CEU_M
rs2464592	ENSG00000147679_C8orf53	ILMN_24637_4760647	8	8	118252732	117847923	404809	0.162	0.237478	0.6244	CEU_M
rs7798471	ENSG00000086232_EIF2AK1	ILMN_29193_5390541	7	7	6711482	6065311	646171	-0.161	0.238906	0.6218	CEU_M
rs7945565	ENSG00000180423_C11orf77	ILMN_26553_6480427	11	11	45835568	46595353	759785	-0.161	0.240137	0.6195	CEU_M
rs2178198	ENSG00000176714_CCDC121	ILMN_4942_3870193	2	2	27748577	27705383	43194	-0.161	0.240999	0.618	CEU_M
rs2072114	ENSG00000167995_BEST1	ILMN_139190_7570450	11	11	61361791	61474403	112612	0.16	0.242199	0.6158	CEU_M
rs4869273	ENSG00000113441_LNPEP	ILMN_25061_4290079	5	5	95565292	96296854	731562	0.16	0.242873	0.6146	CEU_M
rs7945565	ENSG00000121680_PEX16	ILMN_20453_7320551	11	11	45835568	45896182	60614	-0.16	0.244425	0.6119	CEU_M
rs11558471	ENSG00000205002_ILMN_24333	ILMN_24333_2630278	8	8	118254914	118019664	235250	0.159	0.245986	0.6091	CEU_M
rs2785990	ENSG00000118873_RAB3GAP2	ILMN_16729_6400292	1	1	217754055	218512419	758364	0.159	0.246428	0.6083	CEU_M
rs4506565	ENSG00000119913_TECTB	ILMN_19911_4180372	10	10	114746031	114033404	712627	0.159	0.247686	0.6061	CEU_M
rs4869272	ENSG00000177762_C5orf27	ILMN_14350_1050184	5	5	95565204	95213948	351256	0.158	0.248505	0.6047	CEU_M
rs4506565	ENSG00000148702_HABP2	ILMN_27659_6350681	10	10	114746031	115302775	556744	0.158	0.248645	0.6044	CEU_M
rs2178198	ENSG00000163794_UCN	ILMN_25415_6960349	2	2	27748577	27384634	363943	0.158	0.248782	0.6042	CEU_M
rs2178198	ENSG00000138030_KHK	ILMN_8355_3520327	2	2	27748577	27163624	584953	0.158	0.249335	0.6032	CEU_M
rs7529073	ENSG00000174606_ANGEL2	ILMN_20781_1660349	1	1	212214512	211255791	958721	-0.158	0.249946	0.6022	CEU_M
rs11558471	ENSG00000147677_EIF3H	ILMN_139292_630500	8	8	118254914	117837243	417671	0.158	0.250256	0.6016	CEU_M
rs11717195	ENSG00000175455_CCDC14	ILMN_8560_1440465	3	3	124565088	125158620	593532	-0.157	0.252693	0.5974	CEU_M
rs6048205	ENSG00000125812_GZF1	ILMN_16614_6560398	20	20	22507601	23290819	783218	0.156	0.255877	0.592	CEU_M
rs340874	ENSG00000117707_PROX1	ILMN_9647_5050563	1	1	212225879	212228483	2604	0.155	0.258887	0.5869	CEU_M
rs2072114	ENSG00000185085_INTS5	ILMN_12254_2360521	11	11	61361791	62177350	815559	-0.154	0.260311	0.5845	CEU_M
rs7903146	ENSG00000197893_NRAP	ILMN_20891_3520524	10	10	114748339	115413876	665537	0.153	0.265432	0.576	CEU_M
rs11619319	ENSG00000122035_RASL11A	ILMN_17784_1240195	13	13	27385599	26742464	643135	0.153	0.266321	0.5746	CEU_M
rs2293941	ENSG00000122035_RASL11A	ILMN_17784_1240195	13	13	27389198	26742464	646734	-0.153	0.266321	0.5746	CEU_M
rs2383208	ENSG00000147889_CDKN2A	ILMN_30355_6350521	9	9	22122076	21984490	137586	-0.152	0.267466	0.5727	CEU_M
rs11603334	ENSG00000110195_FOLR1	ILMN_17047_5390739	11	11	72110633	71578250	532383	-0.152	0.268711	0.5707	CEU_M
rs1552224	ENSG00000110195_FOLR1	ILMN_17047_5390739	11	11	72110746	71578250	532496	0.152	0.268711	0.5707	CEU_M
rs7529073	ENSG00000117707_PROX1	ILMN_9647_5050563	1	1	212214512	212228483	13971	-0.151	0.271633	0.566	CEU_M
rs4401177	ENSG00000084774_CAD	ILMN_1793_7610253	2	2	28197789	27293762	904027	-0.151	0.272408	0.5648	CEU_M
rs3801033	ENSG00000178397_ILMN_137065	ILMN_137065_2690064	7	7	6700628	6355115	345513	0.151	0.275393	0.56	CEU_M
rs2820464	ENSG00000118873_RAB3GAP2	ILMN_16729_6400292	1	1	217759843	218512419	752576	0.149	0.28162	0.5503	CEU_M
rs7713317	ENSG00000153113_CAST	ILMN_24785_6130202	5	5	95742478	96023533	281055	-0.148	0.282248	0.5494	CEU_M
rs4869273	ENSG00000175471_MCTP1	ILMN_2499_1500180	5	5	95565292	94646035	919257	-0.147	0.282634	0.5488	CEU_M
rs7529073	ENSG00000143499_SMYD2	ILMN_4244_4200181	1	1	212214512	212521159	306647	-0.147	0.282933	0.5483	CEU_M
rs9505086	ENSG00000168566_C6orf151	ILMN_11395_4150324	6	6	7177185	7535431	358246	0.148	0.284501	0.5459	CEU_M
rs3801033	ENSG00000164535_DAGLB	ILMN_1764_5290553	7	7	6700628	6454110	246518	0.148	0.28533	0.5447	CEU_M
rs11558471	ENSG00000182197_EXT1	ILMN_18298_2470544	8	8	118254914	119193119	938205	0.146	0.286219	0.5433	CEU_M
rs7903146	ENSG00000196865_NHLRC2	ILMN_23260_5390026	10	10	114748339	115604410	856071	-0.146	0.287035	0.5421	CEU_M
rs9639027	ENSG00000008256_PSCD3	ILMN_29534_6220161	7	7	6713263	6278800	434463	0.146	0.288574	0.5397	CEU_M
rs2072114	ENSG00000149541_B3GAT3	ILMN_19130_110646	11	11	61361791	62146223	784432	-0.146	0.289149	0.5389	CEU_M
rs2072114	ENSG00000167994_RAB3IL1	ILMN_25234_610639	11	11	61361791	61444240	82449	0.146	0.289149	0.5389	CEU_M
rs7713317	ENSG00000164308_ILMN_22173	ILMN_22173_5690095	5	5	95742478	96237960	495482	0.145	0.289307	0.5386	CEU_M
rs7798471	ENSG00000164654_ILMN_12567	ILMN_12567_4900685	7	7	6711482	7573141	861659	-0.145	0.289496	0.5384	CEU_M
rs4506565	ENSG00000198924_DCLRE1A	ILMN_1346_1570338	10	10	114746031	115604132	858101	0.145	0.290816	0.5364	CEU_M
rs6048205	ENSG00000132661_NXT1	ILMN_26865_2340435	20	20	22507601	23279373	771772	0.144	0.2928	0.5334	CEU_M
rs7713317	ENSG00000153113_CAST	ILMN_1228_160142	5	5	95742478	96023533	281055	-0.144	0.292879	0.5333	CEU_M
rs10811661	ENSG00000120247_ILMN_3309	ILMN_3309_6380541	9	9	22124094	21358961	765133	0.144	0.293865	0.5319	CEU_M
rs4869273	ENSG00000173221_GLRX	ILMN_22606_160180	5	5	95565292	95184465	380827	-0.144	0.294505	0.5309	CEU_M
rs2383208	ENSG00000173515_C9orf53	ILMN_37802_4560458	9	9	22122076	21957137	164939	0.144	0.295881	0.5289	CEU_M
rs9639027	ENSG00000086232_EIF2AK1	ILMN_29193_5390541	7	7	6713263	6065311	647952	-0.143	0.297978	0.5258	CEU_M
rs11717195	ENSG00000206527_PTPLB	ILMN_25407_3990221	3	3	124565088	124786726	221638	-0.142	0.300233	0.5225	CEU_M
rs10811661	ENSG00000188379_IFNA2	ILMN_25979_730192	9	9	22124094	21375387	748707	0.142	0.300708	0.5219	CEU_M
rs2072114	ENSG00000124920_C11orf9	ILMN_22426_650465	11	11	61361791	61276697	85094	-0.14	0.309493	0.5093	CEU_M
rs4846565	ENSG00000196660_SLC30A10	ILMN_18981_4780092	1	1	217788727	218168616	379889	-0.139	0.310514	0.5079	CEU_M
rs4401177	ENSG00000138002_IFT172	ILMN_12580_2480039	2	2	28197789	27566075	631714	-0.139	0.311101	0.5071	CEU_M
rs4401177	ENSG00000115241_PPM1G	ILMN_3981_580343	2	2	28197789	27486000	711789	-0.138	0.313271	0.5041	CEU_M
rs7945565	ENSG00000175220_ARHGAP1	ILMN_4646_840348	11	11	45835568	46678696	843128	-0.138	0.313283	0.5041	CEU_M
rs9505086	ENSG00000124491_F13A1	ILMN_9687_1300095	6	6	7177185	6265923	911262	0.14	0.313625	0.5036	CEU_M
rs4869273	ENSG00000164308_ILMN_22173	ILMN_22173_5690095	5	5	95565292	96237960	672668	-0.138	0.315905	0.5004	CEU_M
rs4869273	ENSG00000164307_ILMN_10385	ILMN_10385_670722	5	5	95565292	96169648	604356	-0.138	0.316621	0.4995	CEU_M
rs11603334	ENSG00000158483_FAM86C	ILMN_10822_5290736	11	11	72110633	71176190	934443	-0.137	0.319119	0.496	CEU_M
rs1552224	ENSG00000158483_FAM86C	ILMN_10822_5290736	11	11	72110746	71176190	934556	0.137	0.319119	0.496	CEU_M
rs2072114	ENSG00000013725_CD6	ILMN_22530_4850192	11	11	61361791	60495750	866041	0.137	0.320001	0.4948	CEU_M
rs11717195	ENSG00000065534_MYLK	ILMN_5690_6350608	3	3	124565088	125085868	520780	0.136	0.322752	0.4911	CEU_M
rs2383208	ENSG00000147883_CDKN2B	ILMN_20121_1500019	9	9	22122076	21999312	122764	-0.136	0.323088	0.4907	CEU_M
rs11619319	ENSG00000139508_SLC46A3	ILMN_19722_1440139	13	13	27385599	28191111	805512	0.135	0.32588	0.4869	CEU_M
rs2293941	ENSG00000139508_SLC46A3	ILMN_19722_1440139	13	13	27389198	28191111	801913	-0.135	0.32588	0.4869	CEU_M
rs4401177	ENSG00000176714_CCDC121	ILMN_4942_3870193	2	2	28197789	27705383	492406	0.134	0.330499	0.4808	CEU_M
rs13266634	ENSG00000147677_EIF3H	ILMN_139292_630500	8	8	118253964	117837243	416721	0.134	0.330832	0.4804	CEU_M
rs3802177	ENSG00000147677_EIF3H	ILMN_139292_630500	8	8	118254206	117837243	416963	-0.134	0.330832	0.4804	CEU_M
rs9639027	ENSG00000146574_ILMN_43289	ILMN_43289_160504	7	7	6713263	6832926	119663	0.133	0.332365	0.4784	CEU_M
rs2178198	ENSG00000171174_RBKS	ILMN_21205_2570440	2	2	27748577	27966727	218150	-0.133	0.332639	0.478	CEU_M
rs11708067	ENSG00000065534_MYLK	ILMN_5690_6350608	3	3	124548468	125085868	537400	-0.133	0.334126	0.4761	CEU_M
rs4401177	ENSG00000163794_UCN	ILMN_25415_6960349	2	2	28197789	27384634	813155	-0.132	0.335505	0.4743	CEU_M
rs2464592	ENSG00000147677_EIF3H	ILMN_139292_630500	8	8	118252732	117837243	415489	0.132	0.335723	0.474	CEU_M
rs4401177	ENSG00000157992_KRTCAP3	ILMN_10136_4670017	2	2	28197789	27518767	679022	-0.132	0.338434	0.4705	CEU_M
rs4869272	ENSG00000164308_ILMN_22173	ILMN_22173_5690095	5	5	95565204	96237960	672756	-0.131	0.338758	0.4701	CEU_M
rs7798471	ENSG00000008256_PSCD3	ILMN_29534_6220161	7	7	6711482	6278800	432682	0.131	0.339301	0.4694	CEU_M
rs11603334	ENSG00000214534_ILMN_32032	ILMN_32032_4540215	11	11	72110633	71210242	900391	0.131	0.340129	0.4684	CEU_M
rs1552224	ENSG00000214534_ILMN_32032	ILMN_32032_4540215	11	11	72110746	71210242	900504	-0.131	0.340129	0.4684	CEU_M
rs11603334	ENSG00000137497_NUMA1	ILMN_25058_2480458	11	11	72110633	71469221	641412	-0.131	0.340708	0.4676	CEU_M
rs1552224	ENSG00000137497_NUMA1	ILMN_25058_2480458	11	11	72110746	71469221	641525	0.131	0.340708	0.4676	CEU_M
rs2785990	ENSG00000143353_LYPLAL1	ILMN_25005_730609	1	1	217754055	217413840	340215	0.131	0.341041	0.4672	CEU_M
rs4401177	ENSG00000115254_XAB1	ILMN_5652_4040497	2	2	28197789	27705407	492382	-0.131	0.341378	0.4668	CEU_M
rs2072114	ENSG00000134824_FADS2	ILMN_18999_4480743	11	11	61361791	61340334	21457	-0.131	0.341688	0.4664	CEU_M
rs2178198	ENSG00000138002_IFT172	ILMN_12580_2480039	2	2	27748577	27566075	182502	0.13	0.342921	0.4648	CEU_M
rs4401177	ENSG00000213639_PPP1CB	ILMN_765_4540386	2	2	28197789	28828118	630329	-0.13	0.343844	0.4636	CEU_M
rs7798471	ENSG00000146574_ILMN_43289	ILMN_43289_160504	7	7	6711482	6832926	121444	0.13	0.344434	0.4629	CEU_M
rs9505086	ENSG00000124782_RREB1	ILMN_908_2320154	6	6	7177185	7052829	124356	-0.131	0.344588	0.4627	CEU_M
rs4401177	ENSG00000138085_C2orf28	ILMN_8782_6220487	2	2	28197789	27288403	909386	-0.13	0.345164	0.462	CEU_M
rs9639027	ENSG00000164654_ILMN_12567	ILMN_12567_4900685	7	7	6713263	7573141	859878	-0.128	0.35077	0.455	CEU_M
rs2820464	ENSG00000196660_SLC30A10	ILMN_18981_4780092	1	1	217759843	218168616	408773	-0.129	0.351749	0.4538	CEU_M
rs2178198	ENSG00000084693_AGBL5	ILMN_137244_3610070	2	2	27748577	27127995	620582	0.128	0.352531	0.4528	CEU_M
rs983309	ENSG00000182319_ILMN_40918	ILMN_40918_6420079	8	8	9215142	8276667	938475	0.128	0.352866	0.4524	CEU_M
rs2072114	ENSG00000167985_C11orf79	ILMN_8996_2450564	11	11	61361791	60954173	407618	-0.128	0.352866	0.4524	CEU_M
rs7945565	ENSG00000180210_F2	ILMN_18231_7210050	11	11	45835568	46697331	861763	-0.128	0.353127	0.4521	CEU_M
rs9505086	ENSG00000164304_CAGE1	ILMN_16352_6770255	6	6	7177185	7334941	157756	0.129	0.354233	0.4507	CEU_M
rs10811661	ENSG00000147889_CDKN2A	ILMN_30355_6350521	9	9	22124094	21984490	139604	0.127	0.355459	0.4492	CEU_M
rs4869273	ENSG00000153113_CAST	ILMN_24785_6130202	5	5	95565292	96023533	458241	0.127	0.356027	0.4485	CEU_M
rs4869272	ENSG00000175471_MCTP1	ILMN_2499_730747	5	5	95565204	94646035	919169	-0.127	0.356704	0.4477	CEU_M
rs9639027	ENSG00000187953_ILMN_46541	ILMN_46541_6900170	7	7	6713263	6716280	3017	0.127	0.356777	0.4476	CEU_M
rs9639027	ENSG00000136238_RAC1	ILMN_12869_6420475	7	7	6713263	6380651	332612	0.126	0.358368	0.4457	CEU_M
rs2943641	ENSG00000144460_ILMN_40346	ILMN_40346_1010110	2	2	226801989	225973935	828054	0.125	0.363646	0.4393	CEU_M
rs2972144	ENSG00000144460_ILMN_40346	ILMN_40346_1010110	2	2	226809655	225973935	835720	-0.125	0.363646	0.4393	CEU_M
rs7798471	ENSG00000136238_RAC1	ILMN_12869_6420475	7	7	6711482	6380651	330831	0.125	0.363825	0.4391	CEU_M
rs2178198	ENSG00000084774_CAD	ILMN_1793_7610253	2	2	27748577	27293762	454815	0.124	0.367076	0.4352	CEU_M
rs4401177	ENSG00000138100_TRIM54	ILMN_24201_6330678	2	2	28197789	27358934	838855	0.123	0.371175	0.4304	CEU_M
rs4506565	ENSG00000148737_TCF7L2	ILMN_10599_2850746	10	10	114746031	114700201	45830	0.123	0.37169	0.4298	CEU_M
rs7903146	ENSG00000148735_C10orf81	ILMN_9269_1030332	10	10	114748339	115501203	752864	-0.123	0.372264	0.4291	CEU_M
rs4506565	ENSG00000197142_ACSL5	ILMN_19654_6110035	10	10	114746031	114123906	622125	0.123	0.372779	0.4285	CEU_M
rs4506565	ENSG00000197893_NRAP	ILMN_19725_7330097	10	10	114746031	115413876	667845	-0.123	0.372935	0.4284	CEU_M
rs3801033	ENSG00000136240_KDELR2	ILMN_1810_510497	7	7	6700628	6490291	210337	0.123	0.375357	0.4256	CEU_M
rs2072114	ENSG00000149485_FADS1	ILMN_18738_2480176	11	11	61361791	61415582	53791	-0.122	0.375887	0.4249	CEU_M
rs11603334	ENSG00000171631_P2RY6	ILMN_5557_7200093	11	11	72110633	72653218	542585	-0.121	0.379481	0.4208	CEU_M
rs1552224	ENSG00000171631_P2RY6	ILMN_5557_7200093	11	11	72110746	72653218	542472	0.121	0.379481	0.4208	CEU_M
rs7903146	ENSG00000119927_GPAM	ILMN_3588_6590301	10	10	114748339	113933508	814831	0.12	0.381773	0.4182	CEU_M
rs11708067	ENSG00000206527_PTPLB	ILMN_25407_3990221	3	3	124548468	124786726	238258	0.119	0.385732	0.4137	CEU_M
rs7798471	ENSG00000187953_ILMN_46541	ILMN_46541_6900170	7	7	6711482	6716280	4798	0.119	0.385871	0.4136	CEU_M
rs7945565	ENSG00000149091_DGKZ	ILMN_13876_1340253	11	11	45835568	46311315	475747	-0.119	0.387607	0.4116	CEU_M
rs2072114	ENSG00000168515_SCGB1D1	ILMN_23210_4250537	11	11	61361791	61714264	352473	-0.119	0.387727	0.4115	CEU_M
rs11603334	ENSG00000110195_FOLR1	ILMN_22087_2140706	11	11	72110633	71578250	532383	-0.117	0.393461	0.4051	CEU_M
rs1552224	ENSG00000110195_FOLR1	ILMN_22087_2140706	11	11	72110746	71578250	532496	0.117	0.393461	0.4051	CEU_M
rs11708067	ENSG00000175455_CCDC14	ILMN_8560_1440465	3	3	124548468	125158620	610152	0.117	0.394392	0.4041	CEU_M
rs11603334	ENSG00000184154_LRRC51	ILMN_13786_4900403	11	11	72110633	71469553	641080	0.116	0.397692	0.4005	CEU_M
rs1552224	ENSG00000184154_LRRC51	ILMN_13786_4900403	11	11	72110746	71469553	641193	-0.116	0.397692	0.4005	CEU_M
rs4869273	ENSG00000153113_CAST	ILMN_1228_160142	5	5	95565292	96023533	458241	0.116	0.39896	0.3991	CEU_M
rs2072114	ENSG00000168002_POLR2G	ILMN_13646_3450719	11	11	61361791	62285591	923800	-0.116	0.399785	0.3982	CEU_M
rs4869272	ENSG00000164307_ILMN_10385	ILMN_10385_670722	5	5	95565204	96169648	604444	-0.115	0.401391	0.3964	CEU_M
rs6048205	ENSG00000125831_CST11	ILMN_19295_5360382	20	20	22507601	23381482	873881	-0.115	0.403271	0.3944	CEU_M
rs11619319	ENSG00000165556_CDX2	ILMN_17243_5910035	13	13	27385599	27441317	55718	-0.115	0.403971	0.3937	CEU_M
rs2293941	ENSG00000165556_CDX2	ILMN_17243_5910035	13	13	27389198	27441317	52119	0.115	0.403971	0.3937	CEU_M
rs4869272	ENSG00000113441_LNPEP	ILMN_15141_830022	5	5	95565204	96296854	731650	0.113	0.411916	0.3852	CEU_M
rs2072114	ENSG00000177363_ILMN_139170	ILMN_139170_5720446	11	11	61361791	62213776	851985	-0.113	0.41206	0.385	CEU_M
rs2072114	ENSG00000110484_SCGB2A2	ILMN_17956_5550091	11	11	61361791	61794206	432415	0.113	0.41206	0.385	CEU_M
rs11717195	ENSG00000114030_KPNA1	ILMN_138740_4150671	3	3	124565088	123716474	848614	-0.113	0.41228	0.3848	CEU_M
rs11619319	ENSG00000139515_PDX1	ILMN_25809_7560523	13	13	27385599	27392157	6558	0.112	0.413821	0.3832	CEU_M
rs2293941	ENSG00000139515_PDX1	ILMN_25809_7560523	13	13	27389198	27392157	2959	-0.112	0.413821	0.3832	CEU_M
rs11619319	ENSG00000132963_POMP	ILMN_7002_630706	13	13	27385599	28131251	745652	-0.112	0.41453	0.3824	CEU_M
rs2293941	ENSG00000132963_POMP	ILMN_7002_630706	13	13	27389198	28131251	742053	0.112	0.41453	0.3824	CEU_M
rs4401177	ENSG00000163792_TCF23	ILMN_2675_4730187	2	2	28197789	27225506	972283	-0.112	0.415836	0.3811	CEU_M
rs7945565	ENSG00000157613_CREB3L1	ILMN_23950_3180035	11	11	45835568	46255804	420236	-0.112	0.416021	0.3809	CEU_M
rs11717195	ENSG00000114023_C3orf28	ILMN_24382_5050047	3	3	124565088	123585713	979375	-0.112	0.416896	0.38	CEU_M
rs11708067	ENSG00000121542_SEC22A	ILMN_18937_1820576	3	3	124548468	124403465	145003	0.11	0.422317	0.3744	CEU_M
rs3801033	ENSG00000122512_PMS2	ILMN_138500_1030670	7	7	6700628	6015263	685365	0.111	0.422621	0.374	CEU_M
rs2072114	ENSG00000168496_FEN1	ILMN_24738_1820521	11	11	61361791	61316726	45065	0.11	0.424549	0.3721	CEU_M
rs7713317	ENSG00000177762_C5orf27	ILMN_14350_1050184	5	5	95742478	95213948	528530	-0.109	0.426725	0.3699	CEU_M
rs7713317	ENSG00000153347_FAM81B	ILMN_18193_2470747	5	5	95742478	94752804	989674	0.109	0.426725	0.3699	CEU_M
rs2178198	ENSG00000213699_C2orf18	ILMN_138677_3940541	2	2	27748577	26840646	907931	-0.109	0.429578	0.367	CEU_M
rs4506565	ENSG00000196865_NHLRC2	ILMN_23260_5390026	10	10	114746031	115604410	858379	-0.109	0.430182	0.3663	CEU_M
rs2383208	ENSG00000186803_IFNA10	ILMN_4745_2690367	9	9	22122076	21197142	924934	-0.108	0.432214	0.3643	CEU_M
rs2383208	ENSG00000188379_IFNA2	ILMN_25979_730192	9	9	22122076	21375387	746689	-0.108	0.433688	0.3628	CEU_M
rs2494195	ENSG00000143353_LYPLAL1	ILMN_25005_730609	1	1	217755257	217413840	341417	0.108	0.433787	0.3627	CEU_M
rs2072114	ENSG00000185670_ZBTB3	ILMN_3469_1740615	11	11	61361791	62278207	916416	-0.107	0.43725	0.3593	CEU_M
rs13266634	ENSG00000182197_EXT1	ILMN_18298_2470544	8	8	118253964	119193119	939155	0.107	0.437634	0.3589	CEU_M
rs3802177	ENSG00000182197_EXT1	ILMN_18298_2470544	8	8	118254206	119193119	938913	-0.107	0.437634	0.3589	CEU_M
rs11603334	ENSG00000175591_P2RY2	ILMN_16592_7610376	11	11	72110633	72606992	496359	-0.107	0.437626	0.3589	CEU_M
rs1552224	ENSG00000175591_P2RY2	ILMN_16592_7610376	11	11	72110746	72606992	496246	0.107	0.437626	0.3589	CEU_M
rs7713317	ENSG00000164292_RHOBTB3	ILMN_10998_430687	5	5	95742478	95092606	649872	0.106	0.440396	0.3562	CEU_M
rs4869273	ENSG00000175471_MCTP1	ILMN_2499_730747	5	5	95565292	94646035	919257	-0.105	0.446535	0.3501	CEU_M
rs4401177	ENSG00000115226_FNDC4	ILMN_8274_3120010	2	2	28197789	27571590	626199	-0.105	0.446926	0.3498	CEU_M
rs11603334	ENSG00000214530_STARD10	ILMN_21400_6330754	11	11	72110633	72182398	71765	0.105	0.44687	0.3498	CEU_M
rs1552224	ENSG00000214530_STARD10	ILMN_21400_6330754	11	11	72110746	72182398	71652	-0.105	0.44687	0.3498	CEU_M
rs2494195	ENSG00000196660_SLC30A10	ILMN_18981_4780092	1	1	217755257	218168616	413359	0.105	0.447242	0.3495	CEU_M
rs4506565	ENSG00000023041_ZDHHC6	ILMN_1193_2360554	10	10	114746031	114196662	549369	0.104	0.449905	0.3469	CEU_M
rs2072114	ENSG00000110108_TMEM109	ILMN_7335_4880364	11	11	61361791	60438253	923538	-0.104	0.450161	0.3466	CEU_M
rs7798471	ENSG00000164631_ZNF12	ILMN_27628_3940441	7	7	6711482	6713091	1609	-0.104	0.450538	0.3463	CEU_M
rs4846565	ENSG00000215817_ILMN_34157	ILMN_34157_7100706	1	1	217788727	217852027	63300	0.104	0.450624	0.3462	CEU_M
rs9639027	ENSG00000011275_RNF216	ILMN_23534_2190524	7	7	6713263	5787818	925445	0.103	0.454626	0.3423	CEU_M
rs2178198	ENSG00000138074_SLC5A6	ILMN_880_4480324	2	2	27748577	27288575	460002	0.102	0.457494	0.3396	CEU_M
rs7713317	ENSG00000113441_LNPEP	ILMN_15141_1170500	5	5	95742478	96296854	554376	0.102	0.458998	0.3382	CEU_M
rs11619319	ENSG00000186184_POLR1D	ILMN_17061_6420392	13	13	27385599	27092903	292696	-0.102	0.45926	0.3379	CEU_M
rs2293941	ENSG00000186184_POLR1D	ILMN_17061_6420392	13	13	27389198	27092903	296295	0.102	0.45926	0.3379	CEU_M
rs4869272	ENSG00000153113_CAST	ILMN_1228_160142	5	5	95565204	96023533	458329	0.101	0.460931	0.3364	CEU_M
rs11717195	ENSG00000121542_SEC22A	ILMN_18937_1820576	3	3	124565088	124403465	161623	-0.101	0.461264	0.3361	CEU_M
rs9639027	ENSG00000164631_ZNF12	ILMN_27628_3940441	7	7	6713263	6713091	172	-0.101	0.461976	0.3354	CEU_M
rs11708067	ENSG00000173175_ADCY5	ILMN_9278_3130630	3	3	124548468	124650082	101614	0.101	0.462708	0.3347	CEU_M
rs2178198	ENSG00000163797_MRPL33	ILMN_12897_6960661	2	2	27748577	27848088	99511	-0.101	0.463153	0.3343	CEU_M
rs2072114	ENSG00000162231_NXF1	ILMN_11773_1580309	11	11	61361791	62329540	967749	0.101	0.463279	0.3342	CEU_M
rs2072114	ENSG00000162236_STX5	ILMN_22175_6520475	11	11	61361791	62356136	994345	-0.101	0.463279	0.3342	CEU_M
rs2072114	ENSG00000167987_VPS37C	ILMN_919_2230132	11	11	61361791	60685500	676291	0.101	0.463279	0.3342	CEU_M
rs11603334	ENSG00000168010_ATG16L2	ILMN_16649_10204	11	11	72110633	72203099	92466	-0.101	0.464752	0.3328	CEU_M
rs1552224	ENSG00000168010_ATG16L2	ILMN_16649_10204	11	11	72110746	72203099	92353	0.101	0.464752	0.3328	CEU_M
rs11708067	ENSG00000082684_SEMA5B	ILMN_7855_6290402	3	3	124548468	124229266	319202	0.1	0.467684	0.33	CEU_M
rs340874	ENSG00000213036_ILMN_37577	ILMN_37577_3180594	1	1	212225879	212723353	497474	0.1	0.469536	0.3283	CEU_M
rs4401177	ENSG00000176714_CCDC121	ILMN_38254_270148	2	2	28197789	27705383	492406	-0.099	0.472299	0.3258	CEU_M
rs3801033	ENSG00000164654_ILMN_12567	ILMN_12567_4900685	7	7	6700628	7573141	872513	0.1	0.473098	0.325	CEU_M
rs7798471	ENSG00000136240_KDELR2	ILMN_1810_510497	7	7	6711482	6490291	221191	-0.099	0.473535	0.3246	CEU_M
rs4846565	ENSG00000116141_MARK1	ILMN_26873_4480475	1	1	217788727	218768191	979464	0.099	0.473914	0.3243	CEU_M
rs7903146	ENSG00000197142_ACSL5	ILMN_6741_4010619	10	10	114748339	114123906	624433	0.097	0.483298	0.3158	CEU_M
rs7903146	ENSG00000119913_TECTB	ILMN_19911_4180372	10	10	114748339	114033404	714935	0.096	0.487136	0.3123	CEU_M
rs3801033	ENSG00000106346_USP42	ILMN_38093_2320671	7	7	6700628	6111102	589526	-0.096	0.488509	0.3111	CEU_M
rs2072114	ENSG00000162191_ILMN_13595	ILMN_13595_6480386	11	11	61361791	62203138	841347	-0.095	0.490125	0.3097	CEU_M
rs3801033	ENSG00000122674_C7orf28A	ILMN_2087_4610382	7	7	6700628	5904957	795671	0.096	0.490611	0.3093	CEU_M
rs7798471	ENSG00000011275_RNF216	ILMN_23534_2190524	7	7	6711482	5787818	923664	0.095	0.490611	0.3093	CEU_M
rs7529073	ENSG00000152104_PTPN14	ILMN_27079_1090180	1	1	212214512	212791265	576753	-0.094	0.49656	0.304	CEU_M
rs7798471	ENSG00000146574_ILMN_8655	ILMN_8655_1010386	7	7	6711482	6832926	121444	-0.094	0.497145	0.3035	CEU_M
rs10811661	ENSG00000173515_C9orf53	ILMN_37802_4560458	9	9	22124094	21957137	166957	-0.093	0.499713	0.3013	CEU_M
rs7945565	ENSG00000121680_PEX16	ILMN_17260_360064	11	11	45835568	45896182	60614	-0.093	0.499847	0.3012	CEU_M
rs2072114	ENSG00000162144_CYBASC3	ILMN_28843_1090048	11	11	61361791	60886322	475469	-0.092	0.503846	0.2977	CEU_M
rs2072114	ENSG00000204950_ILMN_35710	ILMN_35710_1170343	11	11	61361791	61033113	328678	-0.092	0.503846	0.2977	CEU_M
rs7945565	ENSG00000110492_MDK	ILMN_4766_990075	11	11	45835568	46359194	523626	0.092	0.504821	0.2969	CEU_M
rs7903146	ENSG00000197893_NRAP	ILMN_19725_7330097	10	10	114748339	115413876	665537	-0.092	0.505816	0.296	CEU_M
rs340874	ENSG00000152104_PTPN14	ILMN_27079_1090180	1	1	212225879	212791265	565386	0.091	0.506852	0.2951	CEU_M
rs7903146	ENSG00000203854_ILMN_22064	ILMN_22064_1740056	10	10	114748339	114604317	144022	-0.091	0.507498	0.2946	CEU_M
rs4869273	ENSG00000213702_ILMN_87377	ILMN_87377_7160201	5	5	95565292	96397681	832389	0.091	0.507959	0.2942	CEU_M
rs2178198	ENSG00000163795_ZNF513	ILMN_16415_7650431	2	2	27748577	27457097	291480	0.091	0.50976	0.2926	CEU_M
rs11708067	ENSG00000114030_KPNA1	ILMN_138740_4150671	3	3	124548468	123716474	831994	0.091	0.510113	0.2923	CEU_M
rs10811661	ENSG00000214040_IFNA17	ILMN_25972_3120176	9	9	22124094	21218221	905873	0.09	0.511302	0.2913	CEU_M
rs7713317	ENSG00000153113_CAST	ILMN_16289_4760338	5	5	95742478	96023533	281055	-0.09	0.512289	0.2905	CEU_M
rs9505086	ENSG00000164304_CAGE1	ILMN_7023_5670608	6	6	7177185	7334941	157756	0.091	0.512626	0.2902	CEU_M
rs4869273	ENSG00000145757_SPATA9	ILMN_5400_2070386	5	5	95565292	95044470	520822	-0.089	0.516854	0.2866	CEU_M
rs7713317	ENSG00000175449_RFESD	ILMN_26427_4050246	5	5	95742478	95008239	734239	0.089	0.517284	0.2863	CEU_M
rs2464592	ENSG00000182197_EXT1	ILMN_18298_2470544	8	8	118252732	119193119	940387	0.089	0.519427	0.2845	CEU_M
rs4869272	ENSG00000213702_ILMN_87377	ILMN_87377_7160201	5	5	95565204	96397681	832477	0.088	0.523624	0.281	CEU_M
rs4869272	ENSG00000153113_CAST	ILMN_24785_6130202	5	5	95565204	96023533	458329	0.087	0.525349	0.2796	CEU_M
rs2178198	ENSG00000163798_SLC4A1AP	ILMN_8358_2690475	2	2	27748577	27739842	8735	0.087	0.528049	0.2773	CEU_M
rs2072114	ENSG00000110107_PRPF19	ILMN_10626_6650326	11	11	61361791	60430623	931168	-0.086	0.531867	0.2742	CEU_M
rs2072114	ENSG00000167992_VWCE	ILMN_18416_6520072	11	11	61361791	60819364	542427	-0.086	0.531867	0.2742	CEU_M
rs10811661	ENSG00000186809_IFNA14	ILMN_28858_6960674	9	9	22124094	21229990	894104	0.086	0.532583	0.2736	CEU_M
rs7798471	ENSG00000122512_PMS2	ILMN_138500_1030670	7	7	6711482	6015263	696219	-0.086	0.533069	0.2732	CEU_M
rs7945565	ENSG00000135365_PHF21A	ILMN_28019_4590678	11	11	45835568	46099305	263737	-0.084	0.539735	0.2678	CEU_M
rs2178198	ENSG00000084764_MAPRE3	ILMN_1035_4220537	2	2	27748577	27047029	701548	-0.084	0.54203	0.266	CEU_M
rs7713317	ENSG00000118985_ELL2	ILMN_15317_5870243	5	5	95742478	95323531	418947	0.084	0.542622	0.2655	CEU_M
rs6048205	ENSG00000204684_ILMN_87079	ILMN_87079_2470072	20	20	22507601	22349281	158320	-0.084	0.542906	0.2653	CEU_M
rs3801033	ENSG00000146576_C7orf26	ILMN_9701_2900753	7	7	6700628	6596301	104327	-0.084	0.543784	0.2646	CEU_M
rs9639027	ENSG00000136240_KDELR2	ILMN_1810_510497	7	7	6713263	6490291	222972	-0.084	0.543905	0.2645	CEU_M
rs11603334	ENSG00000149357_C11orf59	ILMN_10434_2070523	11	11	72110633	71492081	618552	0.083	0.545761	0.263	CEU_M
rs1552224	ENSG00000149357_C11orf59	ILMN_10434_2070523	11	11	72110746	71492081	618665	-0.083	0.545761	0.263	CEU_M
rs2072114	ENSG00000162222_TTC9C	ILMN_5250_4180626	11	11	61361791	62252160	890369	-0.083	0.54616	0.2627	CEU_M
rs4869273	ENSG00000153347_FAM81B	ILMN_18193_2470747	5	5	95565292	94752804	812488	-0.083	0.548692	0.2607	CEU_M
rs4401177	ENSG00000115295_CLIP4	ILMN_17216_6550446	2	2	28197789	29191822	994033	0.082	0.549399	0.2601	CEU_M
rs10811661	ENSG00000186803_IFNA10	ILMN_4745_2690367	9	9	22124094	21197142	926952	0.082	0.549407	0.2601	CEU_M
rs11603334	ENSG00000110200_C11orf51	ILMN_3952_5560358	11	11	72110633	71501474	609159	0.082	0.551056	0.2588	CEU_M
rs1552224	ENSG00000110200_C11orf51	ILMN_3952_5560358	11	11	72110746	71501474	609272	-0.082	0.551056	0.2588	CEU_M
rs10811661	ENSG00000147883_CDKN2B	ILMN_20121_1500019	9	9	22124094	21999312	124782	0.082	0.552377	0.2578	CEU_M
rs10811661	ENSG00000147889_CDKN2A	ILMN_30355_1050037	9	9	22124094	21984490	139604	0.082	0.553014	0.2573	CEU_M
rs6048205	ENSG00000125798_FOXA2	ILMN_13376_5490242	20	20	22507601	22514102	6501	-0.082	0.553811	0.2566	CEU_M
rs7798471	ENSG00000205903_ILMN_39766	ILMN_39766_2600537	7	7	6711482	6648566	62916	-0.081	0.556279	0.2547	CEU_M
rs340874	ENSG00000136643_RPS6KC1	ILMN_10100_5220767	1	1	212225879	211291211	934668	0.081	0.556686	0.2544	CEU_M
rs7798471	ENSG00000122674_C7orf28A	ILMN_2087_4610382	7	7	6711482	5904957	806525	-0.081	0.558115	0.2533	CEU_M
rs9639027	ENSG00000146574_ILMN_8655	ILMN_8655_1010386	7	7	6713263	6832926	119663	-0.08	0.560075	0.2518	CEU_M
rs2072114	ENSG00000011347_SYT7	ILMN_25980_1110280	11	11	61361791	61104874	256917	-0.08	0.560635	0.2513	CEU_M
rs10811661	ENSG00000214042_IFNA7	ILMN_27442_3060500	9	9	22124094	21192204	931890	0.079	0.564548	0.2483	CEU_M
rs2178198	ENSG00000143994_ABHD1	ILMN_19571_3830491	2	2	27748577	27200161	548416	-0.079	0.566472	0.2468	CEU_M
rs7945565	ENSG00000121671_CRY2	ILMN_2356_1450082	11	11	45835568	45825605	9963	-0.079	0.567633	0.2459	CEU_M
rs340874	ENSG00000143499_SMYD2	ILMN_4244_6900050	1	1	212225879	212521159	295280	0.079	0.567852	0.2458	CEU_M
rs7903146	ENSG00000148737_TCF7L2	ILMN_10599_2850746	10	10	114748339	114700201	48138	0.079	0.568512	0.2453	CEU_M
rs11717195	ENSG00000082684_SEMA5B	ILMN_7855_6290402	3	3	124565088	124229266	335822	-0.078	0.569714	0.2443	CEU_M
rs7903146	ENSG00000197142_ACSL5	ILMN_6029_1110041	10	10	114748339	114123906	624433	-0.078	0.570293	0.2439	CEU_M
rs2785990	ENSG00000215817_ILMN_34157	ILMN_34157_7100706	1	1	217754055	217852027	97972	0.077	0.577828	0.2382	CEU_M
rs2178198	ENSG00000115241_PPM1G	ILMN_878_1300470	2	2	27748577	27486000	262577	-0.077	0.578656	0.2376	CEU_M
rs7529073	ENSG00000213036_ILMN_37577	ILMN_37577_3180594	1	1	212214512	212723353	508841	-0.076	0.579858	0.2367	CEU_M
rs7903146	ENSG00000023041_ZDHHC6	ILMN_1193_2360554	10	10	114748339	114196662	551677	0.076	0.581031	0.2358	CEU_M
rs4401177	ENSG00000075426_FOSL2	ILMN_16635_270039	2	2	28197789	28469173	271384	0.076	0.583466	0.234	CEU_M
rs340874	ENSG00000143499_SMYD2	ILMN_4244_4200181	1	1	212225879	212521159	295280	0.075	0.584206	0.2334	CEU_M
rs9505086	ENSG00000188428_MUTED	ILMN_21576_6250477	6	6	7177185	8009646	832461	0.075	0.588402	0.2303	CEU_M
rs9505086	ENSG00000188428_MUTED	ILMN_24968_2900156	6	6	7177185	8009646	832461	-0.075	0.588402	0.2303	CEU_M
rs7529073	ENSG00000143499_SMYD2	ILMN_4244_6900050	1	1	212214512	212521159	306647	-0.075	0.588525	0.2302	CEU_M
rs11603334	ENSG00000021300_PLEKHB1	ILMN_2859_110088	11	11	72110633	73023592	912959	0.075	0.588534	0.2302	CEU_M
rs1552224	ENSG00000021300_PLEKHB1	ILMN_2859_110088	11	11	72110746	73023592	912846	-0.075	0.588534	0.2302	CEU_M
rs4869272	ENSG00000118985_ELL2	ILMN_15317_5870243	5	5	95565204	95323531	241673	-0.074	0.589892	0.2292	CEU_M
rs2072114	ENSG00000149476_DAK	ILMN_3575_2100025	11	11	61361791	60857230	504561	-0.074	0.590114	0.2291	CEU_M
rs9505086	ENSG00000153162_BMP6	ILMN_1772_650414	6	6	7177185	7671304	494119	-0.075	0.591249	0.2282	CEU_M
rs4401177	ENSG00000163806_SPDYA	ILMN_7192_3060327	2	2	28197789	28858887	661098	-0.074	0.592961	0.227	CEU_M
rs11603334	ENSG00000110195_FOLR1	ILMN_17604_2060424	11	11	72110633	71578250	532383	0.074	0.592971	0.227	CEU_M
rs1552224	ENSG00000110195_FOLR1	ILMN_17604_2060424	11	11	72110746	71578250	532496	-0.074	0.592971	0.227	CEU_M
rs4869272	ENSG00000058729_RIOK2	ILMN_16482_2710497	5	5	95565204	96544700	979496	-0.074	0.593139	0.2268	CEU_M
rs11619319	ENSG00000169840_GSX1	ILMN_3579_5310639	13	13	27385599	27264780	120819	0.073	0.596073	0.2247	CEU_M
rs2293941	ENSG00000169840_GSX1	ILMN_3579_5310639	13	13	27389198	27264780	124418	-0.073	0.596073	0.2247	CEU_M
rs2464592	ENSG00000205002_ILMN_24333	ILMN_24333_2630278	8	8	118252732	118019664	233068	-0.073	0.596441	0.2244	CEU_M
rs3801033	ENSG00000205903_ILMN_39766	ILMN_39766_2600537	7	7	6700628	6648566	52062	0.074	0.597276	0.2238	CEU_M
rs2178198	ENSG00000158019_BRE	ILMN_15658_4060754	2	2	27748577	27966986	218409	0.073	0.597613	0.2236	CEU_M
rs11603334	ENSG00000175591_P2RY2	ILMN_15883_5900446	11	11	72110633	72606992	496359	0.072	0.601364	0.2209	CEU_M
rs1552224	ENSG00000175591_P2RY2	ILMN_15883_5900446	11	11	72110746	72606992	496246	-0.072	0.601364	0.2209	CEU_M
rs4401177	ENSG00000163803_PLB1	ILMN_27755_3120600	2	2	28197789	28572485	374696	-0.071	0.60431	0.2187	CEU_M
rs2072114	ENSG00000149480_MTA2	ILMN_11985_3800286	11	11	61361791	62125879	764088	-0.071	0.605109	0.2182	CEU_M
rs4869273	ENSG00000113441_LNPEP	ILMN_15141_830022	5	5	95565292	96296854	731562	0.071	0.608262	0.2159	CEU_M
rs3801033	ENSG00000086232_EIF2AK1	ILMN_29193_5390541	7	7	6700628	6065311	635317	0.071	0.611237	0.2138	CEU_M
rs9505086	ENSG00000096696_DSP	ILMN_29112_3870164	6	6	7177185	7486869	309684	-0.071	0.611351	0.2137	CEU_M
rs4401177	ENSG00000163798_SLC4A1AP	ILMN_8358_2690475	2	2	28197789	27739842	457947	-0.07	0.611479	0.2136	CEU_M
rs4401177	ENSG00000115211_EIF2B4	ILMN_139347_3780475	2	2	28197789	27446828	750961	-0.07	0.611928	0.2133	CEU_M
rs7903146	ENSG00000197142_ACSL5	ILMN_19654_6110035	10	10	114748339	114123906	624433	0.07	0.612761	0.2127	CEU_M
rs11717195	ENSG00000173193_PARP14	ILMN_28517_1010064	3	3	124565088	123882421	682667	-0.07	0.613433	0.2122	CEU_M
rs7945565	ENSG00000121680_PEX16	ILMN_20453_3800747	11	11	45835568	45896182	60614	-0.069	0.616898	0.2098	CEU_M
rs2383208	ENSG00000184995_ILMN_4443	ILMN_4443_2350181	9	9	22122076	21471693	650383	0.069	0.618069	0.209	CEU_M
rs11603334	ENSG00000214534_ILMN_43221	ILMN_43221_6270671	11	11	72110633	71210242	900391	-0.069	0.618569	0.2086	CEU_M
rs1552224	ENSG00000214534_ILMN_43221	ILMN_43221_6270671	11	11	72110746	71210242	900504	0.069	0.618569	0.2086	CEU_M
rs9639027	ENSG00000205903_ILMN_39766	ILMN_39766_2600537	7	7	6713263	6648566	64697	-0.068	0.619445	0.208	CEU_M
rs2072114	ENSG00000149532_ILMN_23711	ILMN_23711_1010689	11	11	61361791	60954021	407770	-0.068	0.620267	0.2074	CEU_M
rs2072114	ENSG00000162174_ASRGL1	ILMN_2585_7570465	11	11	61361791	61861501	499710	0.068	0.620267	0.2074	CEU_M
rs2072114	ENSG00000134780_DAGLA	ILMN_2615_870709	11	11	61361791	61204486	157305	-0.068	0.620267	0.2074	CEU_M
rs2178198	ENSG00000138030_KHK	ILMN_29655_7210148	2	2	27748577	27163624	584953	-0.068	0.621042	0.2069	CEU_M
rs7945565	ENSG00000157570_TSPAN18	ILMN_14181_7150328	11	11	45835568	44838451	997117	0.068	0.621542	0.2065	CEU_M
rs2383208	ENSG00000147889_CDKN2A	ILMN_2684_4490168	9	9	22122076	21984490	137586	-0.068	0.622477	0.2059	CEU_M
rs9505086	ENSG00000124783_SSR1	ILMN_23274_2710189	6	6	7177185	7258434	81249	-0.068	0.624426	0.2045	CEU_M
rs2178198	ENSG00000171303_KCNK3	ILMN_17799_6110541	2	2	27748577	26769123	979454	-0.067	0.626197	0.2033	CEU_M
rs7713317	ENSG00000153113_CAST	ILMN_1228_4880563	5	5	95742478	96023533	281055	0.067	0.627515	0.2024	CEU_M
rs7713317	ENSG00000198677_KIAA0372	ILMN_28056_3870328	5	5	95742478	94916465	826013	0.067	0.627515	0.2024	CEU_M
rs4869272	ENSG00000145757_SPATA9	ILMN_5400_2070386	5	5	95565204	95044470	520734	-0.066	0.629576	0.201	CEU_M
rs9639027	ENSG00000122674_C7orf28A	ILMN_2087_4610382	7	7	6713263	5904957	808306	-0.066	0.631631	0.1995	CEU_M
rs2178198	ENSG00000115241_PPM1G	ILMN_3981_580343	2	2	27748577	27486000	262577	0.066	0.632547	0.1989	CEU_M
rs7798471	ENSG00000122512_PMS2	ILMN_23993_6510279	7	7	6711482	6015263	696219	-0.066	0.632518	0.1989	CEU_M
rs9639027	ENSG00000122512_PMS2	ILMN_138500_1030670	7	7	6713263	6015263	698000	-0.066	0.634209	0.1978	CEU_M
rs983309	ENSG00000147324_MFHAS1	ILMN_10482_4150044	8	8	9215142	8788541	426601	0.065	0.635584	0.1968	CEU_M
rs2383208	ENSG00000147885_IFNA16	ILMN_9559_4590768	9	9	22122076	21207310	914766	0.065	0.637118	0.1958	CEU_M
rs11717195	ENSG00000163840_DTX3L	ILMN_14733_2850100	3	3	124565088	123765875	799213	0.065	0.63879	0.1946	CEU_M
rs4401177	ENSG00000163797_MRPL33	ILMN_12897_6370520	2	2	28197789	27848088	349701	-0.064	0.640284	0.1936	CEU_M
rs11619319	ENSG00000169793_ILMN_33669	ILMN_33669_160524	13	13	27385599	27579586	193987	-0.064	0.641903	0.1925	CEU_M
rs2293941	ENSG00000169793_ILMN_33669	ILMN_33669_160524	13	13	27389198	27579586	190388	0.064	0.641903	0.1925	CEU_M
rs7713317	ENSG00000145721_LIX1	ILMN_22811_780209	5	5	95742478	96504195	761717	0.064	0.644028	0.1911	CEU_M
rs7798471	ENSG00000122674_C7orf28A	ILMN_2087_6380152	7	7	6711482	5904957	806525	-0.063	0.646612	0.1894	CEU_M
rs4506565	ENSG00000197142_ACSL5	ILMN_6741_4010619	10	10	114746031	114123906	622125	0.063	0.646809	0.1892	CEU_M
rs2178198	ENSG00000115207_GTF3C2	ILMN_137753_3930437	2	2	27748577	27433372	315205	0.063	0.647704	0.1886	CEU_M
rs7713317	ENSG00000153113_CAST	ILMN_11371_3140546	5	5	95742478	96023533	281055	0.063	0.649572	0.1874	CEU_M
rs6048205	ENSG00000125813_PAX1	ILMN_137542_5960735	20	20	22507601	21634359	873242	0.063	0.650128	0.187	CEU_M
rs7529073	ENSG00000136643_RPS6KC1	ILMN_10100_5220767	1	1	212214512	211291211	923301	-0.062	0.650751	0.1866	CEU_M
rs2072114	ENSG00000124939_SCGB2A1	ILMN_29807_3130719	11	11	61361791	61732716	370925	0.062	0.651053	0.1864	CEU_M
rs2178198	ENSG00000115163_CENPA	ILMN_5449_6560056	2	2	27748577	26862386	886191	-0.062	0.651277	0.1862	CEU_M
rs4401177	ENSG00000163800_C2orf16	ILMN_12308_3780100	2	2	28197789	27652893	544896	0.062	0.655467	0.1834	CEU_M
rs9639027	ENSG00000146576_C7orf26	ILMN_9701_2900753	7	7	6713263	6596301	116962	0.061	0.65695	0.1825	CEU_M
rs4869272	ENSG00000113441_LNPEP	ILMN_15141_1170500	5	5	95565204	96296854	731650	-0.061	0.657338	0.1822	CEU_M
rs4401177	ENSG00000115194_SLC30A3	ILMN_6028_6980040	2	2	28197789	27339631	858158	-0.061	0.658243	0.1816	CEU_M
rs11619319	ENSG00000122033_MTIF3	ILMN_16655_130164	13	13	27385599	26922711	462888	0.061	0.660314	0.1802	CEU_M
rs2293941	ENSG00000122033_MTIF3	ILMN_16655_130164	13	13	27389198	26922711	466487	-0.061	0.660314	0.1802	CEU_M
rs2494195	ENSG00000118873_RAB3GAP2	ILMN_16729_6400292	1	1	217755257	218512419	757162	0.06	0.662046	0.1791	CEU_M
rs11558471	ENSG00000164756_SLC30A8	ILMN_10814_5910484	8	8	118254914	118032399	222515	-0.06	0.662848	0.1786	CEU_M
rs3801033	ENSG00000136238_RAC1	ILMN_15217_6980370	7	7	6700628	6380651	319977	0.06	0.664547	0.1775	CEU_M
rs4401177	ENSG00000163806_SPDYA	ILMN_8133_6660458	2	2	28197789	28858887	661098	0.06	0.66497	0.1772	CEU_M
rs7945565	ENSG00000181830_SLC35C1	ILMN_28623_6450356	11	11	45835568	45783217	52351	0.06	0.66507	0.1771	CEU_M
rs983309	ENSG00000175806_MSRA	ILMN_23621_5420687	8	8	9215142	9949189	734047	-0.059	0.66667	0.1761	CEU_M
rs2072114	ENSG00000110446_SLC15A3	ILMN_23901_6110315	11	11	61361791	60475833	885958	-0.059	0.66667	0.1761	CEU_M
rs2072114	ENSG00000110448_CD5	ILMN_29547_6980435	11	11	61361791	60626543	735248	-0.059	0.66667	0.1761	CEU_M
rs11708067	ENSG00000173193_PARP14	ILMN_97661_6550010	3	3	124548468	123882421	666047	0.059	0.667738	0.1754	CEU_M
rs11619319	ENSG00000122025_FLT3	ILMN_8780_1230333	13	13	27385599	27572729	187130	0.059	0.669708	0.1741	CEU_M
rs2293941	ENSG00000122025_FLT3	ILMN_8780_1230333	13	13	27389198	27572729	183531	-0.059	0.669708	0.1741	CEU_M
rs4401177	ENSG00000138100_TRIM54	ILMN_24313_360400	2	2	28197789	27358934	838855	-0.059	0.670791	0.1734	CEU_M
rs2178198	ENSG00000176714_CCDC121	ILMN_38254_270148	2	2	27748577	27705383	43194	0.058	0.674087	0.1713	CEU_M
rs10811661	ENSG00000147885_IFNA16	ILMN_9559_4590768	9	9	22124094	21207310	916784	-0.058	0.674911	0.1708	CEU_M
rs7798471	ENSG00000146576_C7orf26	ILMN_9701_2900753	7	7	6711482	6596301	115181	0.057	0.678051	0.1687	CEU_M
rs2383208	ENSG00000214040_IFNA17	ILMN_25972_3120176	9	9	22122076	21218221	903855	-0.057	0.678883	0.1682	CEU_M
rs11708067	ENSG00000114023_C3orf28	ILMN_24382_5050047	3	3	124548468	123585713	962755	0.057	0.68071	0.167	CEU_M
rs2383208	ENSG00000186809_IFNA14	ILMN_28858_6960674	9	9	22122076	21229990	892086	-0.057	0.680712	0.167	CEU_M
rs2383208	ENSG00000147883_CDKN2B	ILMN_20121_1090008	9	9	22122076	21999312	122764	-0.056	0.682084	0.1662	CEU_M
rs2072114	ENSG00000197173_ILMN_15719	ILMN_15719_60121	11	11	61361791	61491842	130051	0.056	0.682429	0.1659	CEU_M
rs2072114	ENSG00000162194_C11orf48	ILMN_24145_1510431	11	11	61361791	62195817	834026	-0.056	0.682429	0.1659	CEU_M
rs2072114	ENSG00000149021_SCGB1A1	ILMN_3488_6940070	11	11	61361791	61943099	581308	-0.056	0.682429	0.1659	CEU_M
rs340874	ENSG00000117724_CENPF	ILMN_8225_5960242	1	1	212225879	212843155	617276	0.056	0.684389	0.1647	CEU_M
rs2178198	ENSG00000138073_PREB	ILMN_6913_5890446	2	2	27748577	27211046	537531	-0.055	0.692304	0.1597	CEU_M
rs7713317	ENSG00000213702_ILMN_87377	ILMN_87377_7160201	5	5	95742478	96397681	655203	-0.054	0.694577	0.1583	CEU_M
rs2178198	ENSG00000115194_SLC30A3	ILMN_6028_6980040	2	2	27748577	27339631	408946	0.054	0.695724	0.1576	CEU_M
rs2178198	ENSG00000075426_FOSL2	ILMN_16635_270039	2	2	27748577	28469173	720596	-0.053	0.698661	0.1557	CEU_M
rs11717195	ENSG00000138463_DIRC2	ILMN_8124_6020575	3	3	124565088	123996332	568756	-0.053	0.699838	0.155	CEU_M
rs4401177	ENSG00000171174_RBKS	ILMN_21205_2570440	2	2	28197789	27966727	231062	0.053	0.699938	0.1549	CEU_M
rs11717195	ENSG00000065371_ROPN1	ILMN_9116_60500	3	3	124565088	125192889	627801	0.053	0.700523	0.1546	CEU_M
rs2178198	ENSG00000138030_KHK	ILMN_8355_10292	2	2	27748577	27163624	584953	0.053	0.700866	0.1544	CEU_M
rs4401177	ENSG00000163797_MRPL33	ILMN_12897_6960661	2	2	28197789	27848088	349701	-0.053	0.702545	0.1533	CEU_M
rs4869273	ENSG00000113441_LNPEP	ILMN_15141_1170500	5	5	95565292	96296854	731562	-0.053	0.70278	0.1532	CEU_M
rs11717195	ENSG00000173193_PARP14	ILMN_97661_6550010	3	3	124565088	123882421	682667	-0.052	0.703494	0.1527	CEU_M
rs4869273	ENSG00000118985_ELL2	ILMN_15317_5870243	5	5	95565292	95323531	241761	-0.052	0.703649	0.1526	CEU_M
rs9639027	ENSG00000122512_PMS2	ILMN_23993_6510279	7	7	6713263	6015263	698000	-0.052	0.704693	0.152	CEU_M
rs11603334	ENSG00000186635_CENTD2	ILMN_12595_6510427	11	11	72110633	72141095	30462	-0.052	0.707234	0.1504	CEU_M
rs1552224	ENSG00000186635_CENTD2	ILMN_12595_6510427	11	11	72110746	72141095	30349	0.052	0.707234	0.1504	CEU_M
rs11708067	ENSG00000173193_PARP14	ILMN_28517_1010064	3	3	124548468	123882421	666047	0.052	0.707389	0.1503	CEU_M
rs2178198	ENSG00000186143_C2orf53	ILMN_3620_4150608	2	2	27748577	27215782	532795	0.052	0.708234	0.1498	CEU_M
rs3801033	ENSG00000164631_ZNF12	ILMN_27628_3940441	7	7	6700628	6713091	12463	0.052	0.709125	0.1493	CEU_M
rs2178198	ENSG00000163797_MRPL33	ILMN_12897_6370520	2	2	27748577	27848088	99511	-0.051	0.712914	0.147	CEU_M
rs4401177	ENSG00000163795_ZNF513	ILMN_16415_7650431	2	2	28197789	27457097	740692	-0.051	0.713724	0.1465	CEU_M
rs10811661	ENSG00000147889_CDKN2A	ILMN_2684_4490168	9	9	22124094	21984490	139604	0.051	0.713975	0.1463	CEU_M
rs2072114	ENSG00000149499_EML3	ILMN_13090_6270608	11	11	61361791	62136813	775022	0.05	0.714347	0.1461	CEU_M
rs2072114	ENSG00000124935_SCGB1D2	ILMN_6509_6590048	11	11	61361791	61766300	404509	-0.05	0.714347	0.1461	CEU_M
rs2072114	ENSG00000162188_GNG3	ILMN_7558_7210341	11	11	61361791	62231706	869915	-0.05	0.714347	0.1461	CEU_M
rs9639027	ENSG00000122674_C7orf28A	ILMN_2087_6380152	7	7	6713263	5904957	808306	-0.05	0.717943	0.1439	CEU_M
rs11603334	ENSG00000186635_CENTD2	ILMN_15175_5690021	11	11	72110633	72141095	30462	-0.05	0.719611	0.1429	CEU_M
rs1552224	ENSG00000186635_CENTD2	ILMN_15175_5690021	11	11	72110746	72141095	30349	0.05	0.719611	0.1429	CEU_M
rs4401177	ENSG00000115216_NRBP1	ILMN_24737_4860259	2	2	28197789	27504161	693628	-0.049	0.720412	0.1424	CEU_M
rs11603334	ENSG00000162129_CLPB	ILMN_2118_2480747	11	11	72110633	71823216	287417	0.049	0.722152	0.1414	CEU_M
rs1552224	ENSG00000162129_CLPB	ILMN_2118_2480747	11	11	72110746	71823216	287530	-0.049	0.722152	0.1414	CEU_M
rs11708067	ENSG00000160145_KALRN	ILMN_26609_1340332	3	3	124548468	125296275	747807	-0.049	0.723429	0.1406	CEU_M
rs4401177	ENSG00000171103_ILMN_29305	ILMN_29305_1470255	2	2	28197789	28946669	748880	-0.048	0.72712	0.1384	CEU_M
rs10811661	ENSG00000197919_IFNA1	ILMN_13984_3890626	9	9	22124094	21430440	693654	0.048	0.729624	0.1369	CEU_M
rs2383208	ENSG00000147889_CDKN2A	ILMN_30355_1050037	9	9	22122076	21984490	137586	-0.048	0.730284	0.1365	CEU_M
rs3801033	ENSG00000122674_C7orf28A	ILMN_2087_6380152	7	7	6700628	5904957	795671	0.047	0.733547	0.1346	CEU_M
rs7529073	ENSG00000117724_CENPF	ILMN_8225_5960242	1	1	212214512	212843155	628643	-0.047	0.734313	0.1341	CEU_M
rs4869273	ENSG00000178015_GPR150	ILMN_19334_2850180	5	5	95565292	94981538	583754	-0.047	0.734957	0.1337	CEU_M
rs4401177	ENSG00000115207_GTF3C2	ILMN_137753_3930437	2	2	28197789	27433372	764417	-0.047	0.735294	0.1335	CEU_M
rs11603334	ENSG00000137478_FCHSD2	ILMN_10232_5890445	11	11	72110633	72530739	420106	-0.047	0.735753	0.1333	CEU_M
rs1552224	ENSG00000137478_FCHSD2	ILMN_10232_5890445	11	11	72110746	72530739	419993	0.047	0.735753	0.1333	CEU_M
rs9505086	ENSG00000096696_DSP	ILMN_13183_2630202	6	6	7177185	7486869	309684	0.047	0.735999	0.1331	CEU_M
rs11603334	ENSG00000054967_RELT	ILMN_28791_1770189	11	11	72110633	72765053	654420	-0.046	0.736321	0.1329	CEU_M
rs1552224	ENSG00000054967_RELT	ILMN_28791_1770189	11	11	72110746	72765053	654307	0.046	0.736321	0.1329	CEU_M
rs10811661	ENSG00000147873_IFNA5	ILMN_9185_2680440	9	9	22124094	21295311	828783	0.046	0.738923	0.1314	CEU_M
rs11619319	ENSG00000152520_PAN3	ILMN_2052_3140010	13	13	27385599	27611014	225415	0.046	0.741447	0.1299	CEU_M
rs2293941	ENSG00000152520_PAN3	ILMN_2052_3140010	13	13	27389198	27611014	221816	-0.046	0.741447	0.1299	CEU_M
rs7798471	ENSG00000187953_ILMN_39709	ILMN_39709_3520521	7	7	6711482	6716280	4798	-0.045	0.746666	0.1269	CEU_M
rs4401177	ENSG00000163811_WDR43	ILMN_43073_4210164	2	2	28197789	28946737	748948	-0.044	0.74761	0.1263	CEU_M
rs11717195	ENSG00000160145_KALRN	ILMN_29797_1580706	3	3	124565088	125296275	731187	-0.044	0.747622	0.1263	CEU_M
rs7945565	ENSG00000175216_CKAP5	ILMN_12487_4280246	11	11	45835568	46824419	988851	0.044	0.747885	0.1262	CEU_M
rs4869273	ENSG00000058729_RIOK2	ILMN_16482_2710497	5	5	95565292	96544700	979408	-0.044	0.74889	0.1256	CEU_M
rs11603334	ENSG00000158483_FAM86C	ILMN_46510_2750543	11	11	72110633	71176190	934443	-0.044	0.752008	0.1238	CEU_M
rs1552224	ENSG00000158483_FAM86C	ILMN_46510_2750543	11	11	72110746	71176190	934556	0.044	0.752008	0.1238	CEU_M
rs11603334	ENSG00000175591_P2RY2	ILMN_16592_450086	11	11	72110633	72606992	496359	0.043	0.75258	0.1234	CEU_M
rs1552224	ENSG00000175591_P2RY2	ILMN_16592_450086	11	11	72110746	72606992	496246	-0.043	0.75258	0.1234	CEU_M
rs4506565	ENSG00000148735_C10orf81	ILMN_9269_1030332	10	10	114746031	115501203	755172	-0.043	0.753944	0.1227	CEU_M
rs340874	ENSG00000174606_ANGEL2	ILMN_20781_1660349	1	1	212225879	211255791	970088	0.043	0.755899	0.1215	CEU_M
rs2178198	ENSG00000198522_ZNF512	ILMN_5859_5670017	2	2	27748577	27659397	89180	0.042	0.758255	0.1202	CEU_M
rs4869272	ENSG00000175449_RFESD	ILMN_26427_4050246	5	5	95565204	95008239	556965	-0.042	0.7584	0.1201	CEU_M
rs4869273	ENSG00000145721_LIX1	ILMN_22811_780209	5	5	95565292	96504195	938903	-0.042	0.758892	0.1198	CEU_M
rs2178198	ENSG00000138080_EMILIN1	ILMN_18157_620204	2	2	27748577	27155034	593543	-0.042	0.760017	0.1192	CEU_M
rs2494195	ENSG00000162813_BPNT1	ILMN_29250_4070292	1	1	217755257	218329814	574557	-0.042	0.760864	0.1187	CEU_M
rs11603334	ENSG00000137522_RNF121	ILMN_11242_1090707	11	11	72110633	71317731	792902	0.041	0.764055	0.1169	CEU_M
rs1552224	ENSG00000137522_RNF121	ILMN_11242_1090707	11	11	72110746	71317731	793015	-0.041	0.764055	0.1169	CEU_M
rs11717195	ENSG00000173175_ADCY5	ILMN_9278_3130630	3	3	124565088	124650082	84994	-0.041	0.76612	0.1157	CEU_M
rs2178198	ENSG00000115254_XAB1	ILMN_5652_4040497	2	2	27748577	27705407	43170	0.041	0.767326	0.115	CEU_M
rs11708067	ENSG00000138463_DIRC2	ILMN_8124_6020575	3	3	124548468	123996332	552136	0.041	0.768666	0.1143	CEU_M
rs11708067	ENSG00000065534_MYLK	ILMN_39415_520110	3	3	124548468	125085868	537400	0.04	0.770569	0.1132	CEU_M
rs3801033	ENSG00000146574_ILMN_43289	ILMN_43289_160504	7	7	6700628	6832926	132298	-0.04	0.771942	0.1124	CEU_M
rs11619319	ENSG00000186184_POLR1D	ILMN_28050_2470551	13	13	27385599	27092903	292696	-0.039	0.775136	0.1106	CEU_M
rs2293941	ENSG00000186184_POLR1D	ILMN_28050_2470551	13	13	27389198	27092903	296295	0.039	0.775136	0.1106	CEU_M
rs4506565	ENSG00000203854_ILMN_22064	ILMN_22064_1740056	10	10	114746031	114604317	141714	-0.039	0.776102	0.1101	CEU_M
rs2820464	ENSG00000215817_ILMN_34157	ILMN_34157_7100706	1	1	217759843	217852027	92184	0.039	0.779277	0.1083	CEU_M
rs2072114	ENSG00000167986_DDB1	ILMN_27784_5550041	11	11	61361791	60857153	504638	0.039	0.779611	0.1081	CEU_M
rs2072114	ENSG00000089597_GANAB	ILMN_29263_4570291	11	11	61361791	62170680	808889	-0.039	0.779611	0.1081	CEU_M
rs10811661	ENSG00000137080_IFNA21	ILMN_16088_360524	9	9	22124094	21156659	967435	-0.038	0.781575	0.107	CEU_M
rs7713317	ENSG00000175426_PCSK1	ILMN_2117_6040553	5	5	95742478	95794708	52230	-0.038	0.781731	0.1069	CEU_M
rs4401177	ENSG00000115234_SNX17	ILMN_2568_7150465	2	2	28197789	27446893	750896	-0.038	0.783203	0.1061	CEU_M
rs4869273	ENSG00000153113_CAST	ILMN_1228_4880563	5	5	95565292	96023533	458241	0.038	0.783953	0.1057	CEU_M
rs4401177	ENSG00000115204_MPV17	ILMN_12526_510132	2	2	28197789	27399473	798316	-0.037	0.786395	0.1044	CEU_M
rs11603334	ENSG00000165458_INPPL1	ILMN_20903_2260612	11	11	72110633	71613473	497160	-0.037	0.790054	0.1023	CEU_M
rs1552224	ENSG00000165458_INPPL1	ILMN_20903_2260612	11	11	72110746	71613473	497273	0.037	0.790054	0.1023	CEU_M
rs10811661	ENSG00000120235_IFNA6	ILMN_8479_4490537	9	9	22124094	21341377	782717	0.037	0.790577	0.1021	CEU_M
rs2464592	ENSG00000182197_EXT1	ILMN_72704_4220356	8	8	118252732	119193119	940387	-0.036	0.791397	0.1016	CEU_M
rs9505086	ENSG00000188428_MUTED	ILMN_25085_2570730	6	6	7177185	8009646	832461	0.037	0.792482	0.101	CEU_M
rs2072114	ENSG00000177363_ILMN_28966	ILMN_28966_3990008	11	11	61361791	62213776	851985	0.036	0.796185	0.099	CEU_M
rs2072114	ENSG00000149483_TMEM138	ILMN_5258_1090139	11	11	61361791	60886083	475708	0.036	0.796185	0.099	CEU_M
rs11708067	ENSG00000163840_DTX3L	ILMN_14733_2850100	3	3	124548468	123765875	782593	-0.036	0.796624	0.0987	CEU_M
rs11708067	ENSG00000065371_ROPN1	ILMN_9116_60500	3	3	124548468	125192889	644421	-0.035	0.798305	0.0978	CEU_M
rs3801033	ENSG00000136247_ZDHHC4	ILMN_1443_3710209	7	7	6700628	6583609	117019	-0.035	0.799561	0.0971	CEU_M
rs2178198	ENSG00000158019_BRE	ILMN_15296_7330360	2	2	27748577	27966986	218409	0.035	0.800842	0.0965	CEU_M
rs2383208	ENSG00000214042_IFNA7	ILMN_27442_3060500	9	9	22122076	21192204	929872	-0.035	0.8021	0.0958	CEU_M
rs4869273	ENSG00000175449_RFESD	ILMN_26427_4050246	5	5	95565292	95008239	557053	-0.034	0.806289	0.0935	CEU_M
rs4401177	ENSG00000163793_DNAJC5G	ILMN_9250_7560148	2	2	28197789	27351793	845996	0.034	0.806607	0.0933	CEU_M
rs4506565	ENSG00000197142_ACSL5	ILMN_6029_1110041	10	10	114746031	114123906	622125	-0.034	0.807998	0.0926	CEU_M
rs9639027	ENSG00000187953_ILMN_39709	ILMN_39709_3520521	7	7	6713263	6716280	3017	-0.034	0.808136	0.0925	CEU_M
rs4401177	ENSG00000084734_GCKR	ILMN_29210_2710717	2	2	28197789	27573210	624579	0.033	0.808834	0.0921	CEU_M
rs3801033	ENSG00000011275_RNF216	ILMN_23640_4180215	7	7	6700628	5787818	912810	0.033	0.812433	0.0902	CEU_M
rs7945565	ENSG00000175216_CKAP5	ILMN_12487_2650164	11	11	45835568	46824419	988851	-0.032	0.818054	0.0872	CEU_M
rs11619319	ENSG00000122026_RPL21	ILMN_43918_4180564	13	13	27385599	26723692	661907	0.031	0.82117	0.0856	CEU_M
rs2293941	ENSG00000122026_RPL21	ILMN_43918_4180564	13	13	27389198	26723692	665506	-0.031	0.82117	0.0856	CEU_M
rs11717195	ENSG00000082684_SEMA5B	ILMN_17496_7550433	3	3	124565088	124229266	335822	-0.031	0.822839	0.0847	CEU_M
rs4869273	ENSG00000153113_CAST	ILMN_11371_3140546	5	5	95565292	96023533	458241	-0.031	0.823314	0.0844	CEU_M
rs3801033	ENSG00000122512_PMS2	ILMN_23993_6510279	7	7	6700628	6015263	685365	0.031	0.823802	0.0842	CEU_M
rs11603334	ENSG00000110203_FOLR3	ILMN_2381_2230601	11	11	72110633	71524419	586214	-0.031	0.824191	0.084	CEU_M
rs1552224	ENSG00000110203_FOLR3	ILMN_2381_2230601	11	11	72110746	71524419	586327	0.031	0.824191	0.084	CEU_M
rs11708067	ENSG00000082684_SEMA5B	ILMN_17496_7550433	3	3	124548468	124229266	319202	0.03	0.82508	0.0835	CEU_M
rs3801033	ENSG00000187953_ILMN_39709	ILMN_39709_3520521	7	7	6700628	6716280	15652	-0.03	0.826909	0.0825	CEU_M
rs3801033	ENSG00000146574_ILMN_8655	ILMN_8655_1010386	7	7	6700628	6832926	132298	0.03	0.826909	0.0825	CEU_M
rs4869272	ENSG00000153347_FAM81B	ILMN_18193_2470747	5	5	95565204	94752804	812400	-0.03	0.829726	0.0811	CEU_M
rs2072114	ENSG00000149506_ZP1	ILMN_27976_1450408	11	11	61361791	60391591	970200	0.03	0.829597	0.0811	CEU_M
rs7945565	ENSG00000175224_KIAA0652	ILMN_1227_3420093	11	11	45835568	46595722	760154	0.029	0.831766	0.08	CEU_M
rs4869273	ENSG00000145757_SPATA9	ILMN_5516_7000379	5	5	95565292	95044470	520822	0.029	0.832655	0.0795	CEU_M
rs2178198	ENSG00000163800_C2orf16	ILMN_12308_3780100	2	2	27748577	27652893	95684	0.028	0.836524	0.0775	CEU_M
rs6048205	ENSG00000125810_CD93	ILMN_139073_4590482	20	20	22507601	23014977	507376	0.028	0.837648	0.0769	CEU_M
rs2943641	ENSG00000081052_COL4A4	ILMN_17787_4480762	2	2	226801989	227737073	935084	0.028	0.840454	0.0755	CEU_M
rs2972144	ENSG00000081052_COL4A4	ILMN_17787_4480762	2	2	226809655	227737073	927418	-0.028	0.840454	0.0755	CEU_M
rs7945565	ENSG00000110492_MDK	ILMN_3786_2570731	11	11	45835568	46359194	523626	-0.028	0.841092	0.0752	CEU_M
rs10811661	ENSG00000147883_CDKN2B	ILMN_20121_1090008	9	9	22124094	21999312	124782	0.028	0.841657	0.0749	CEU_M
rs4401177	ENSG00000115241_PPM1G	ILMN_878_1300470	2	2	28197789	27486000	711789	0.027	0.843648	0.0738	CEU_M
rs2178198	ENSG00000115216_NRBP1	ILMN_24737_4860259	2	2	27748577	27504161	244416	0.027	0.844013	0.0737	CEU_M
rs2178198	ENSG00000115211_EIF2B4	ILMN_139347_3780475	2	2	27748577	27446828	301749	0.027	0.844788	0.0733	CEU_M
rs9639027	ENSG00000011275_RNF216	ILMN_23640_4180215	7	7	6713263	5787818	925445	-0.027	0.844712	0.0733	CEU_M
rs11603334	ENSG00000054967_RELT	ILMN_5604_6550646	11	11	72110633	72765053	654420	0.027	0.845954	0.0727	CEU_M
rs1552224	ENSG00000054967_RELT	ILMN_5604_6550646	11	11	72110746	72765053	654307	-0.027	0.845954	0.0727	CEU_M
rs2072114	ENSG00000183134_GPR44	ILMN_1541_1450608	11	11	61361791	60380020	981771	-0.027	0.84642	0.0724	CEU_M
rs2383208	ENSG00000171889_ILMN_108954	ILMN_108954_5820192	9	9	22122076	21549697	572379	-0.027	0.846708	0.0723	CEU_M
rs2494195	ENSG00000215817_ILMN_34157	ILMN_34157_7100706	1	1	217755257	217852027	96770	0.027	0.847313	0.072	CEU_M
rs2943641	ENSG00000169047_IRS1	ILMN_18432_1260612	2	2	226801989	227372719	570730	0.027	0.847188	0.072	CEU_M
rs2972144	ENSG00000169047_IRS1	ILMN_18432_1260612	2	2	226809655	227372719	563064	-0.027	0.847188	0.072	CEU_M
rs6048205	ENSG00000125798_FOXA2	ILMN_2357_6620397	20	20	22507601	22514102	6501	-0.026	0.851814	0.0697	CEU_M
rs7713317	ENSG00000178015_GPR150	ILMN_19334_2850180	5	5	95742478	94981538	760940	-0.025	0.853487	0.0688	CEU_M
rs4401177	ENSG00000163806_SPDYA	ILMN_7192_160520	2	2	28197789	28858887	661098	0.025	0.858665	0.0662	CEU_M
rs4401177	ENSG00000138073_PREB	ILMN_6913_5890446	2	2	28197789	27211046	986743	-0.024	0.861423	0.0648	CEU_M
rs4401177	ENSG00000158019_BRE	ILMN_15658_4060754	2	2	28197789	27966986	230803	0.024	0.862678	0.0642	CEU_M
rs2072114	ENSG00000162227_TAF6L	ILMN_21936_4880112	11	11	61361791	62295451	933660	0.024	0.863311	0.0638	CEU_M
rs4869272	ENSG00000198677_KIAA0372	ILMN_28056_3870328	5	5	95565204	94916465	648739	-0.024	0.863875	0.0635	CEU_M
rs7945565	ENSG00000019485_PRDM11	ILMN_14492_60176	11	11	45835568	45072140	763428	-0.023	0.867784	0.0616	CEU_M
rs9505086	ENSG00000124784_RIOK1	ILMN_8030_5570594	6	6	7177185	7335061	157876	0.023	0.869419	0.0608	CEU_M
rs10811661	ENSG00000184995_ILMN_4443	ILMN_4443_2350181	9	9	22124094	21471693	652401	-0.022	0.871936	0.0595	CEU_M
rs4401177	ENSG00000189350_ILMN_2089	ILMN_2089_7570241	2	2	28197789	29090837	893048	-0.021	0.876246	0.0574	CEU_M
rs11708067	ENSG00000138496_PARP9	ILMN_12926_4640452	3	3	124548468	123766114	782354	0.021	0.877235	0.0569	CEU_M
rs4869272	ENSG00000153113_CAST	ILMN_11371_3140546	5	5	95565204	96023533	458329	0.021	0.879546	0.0557	CEU_M
rs9505086	ENSG00000205410_ILMN_41907	ILMN_41907_1660180	6	6	7177185	7053218	123967	-0.021	0.882379	0.0543	CEU_M
rs2383208	ENSG00000137080_IFNA21	ILMN_16088_360524	9	9	22122076	21156659	965417	-0.019	0.888846	0.0512	CEU_M
rs10811661	ENSG00000171889_ILMN_108954	ILMN_108954_5820192	9	9	22124094	21549697	574397	0.019	0.891644	0.0498	CEU_M
rs11619319	ENSG00000139517_LNX2	ILMN_21377_2600017	13	13	27385599	27092548	293051	0.019	0.893009	0.0491	CEU_M
rs2293941	ENSG00000139517_LNX2	ILMN_21377_2600017	13	13	27389198	27092548	296650	-0.019	0.893009	0.0491	CEU_M
rs7945565	ENSG00000110492_MDK	ILMN_3786_870541	11	11	45835568	46359194	523626	0.019	0.893207	0.049	CEU_M
rs4869272	ENSG00000164292_RHOBTB3	ILMN_10998_430687	5	5	95565204	95092606	472598	0.018	0.896652	0.0474	CEU_M
rs2178198	ENSG00000119777_ILMN_5418	ILMN_5418_4920523	2	2	27748577	27109349	639228	-0.018	0.89704	0.0472	CEU_M
rs9505086	ENSG00000124784_RIOK1	ILMN_8030_4780593	6	6	7177185	7335061	157876	-0.018	0.896997	0.0472	CEU_M
rs983309	ENSG00000173281_PPP1R3B	ILMN_9571_1070626	8	8	9215142	9045616	169526	-0.018	0.897269	0.0471	CEU_M
rs4869272	ENSG00000145757_SPATA9	ILMN_5516_7000379	5	5	95565204	95044470	520734	0.017	0.900126	0.0457	CEU_M
rs4401177	ENSG00000198522_ZNF512	ILMN_5859_5670017	2	2	28197789	27659397	538392	-0.017	0.901969	0.0448	CEU_M
rs7798471	ENSG00000011275_RNF216	ILMN_23640_4180215	7	7	6711482	5787818	923664	-0.016	0.908533	0.0417	CEU_M
rs4869272	ENSG00000175426_PCSK1	ILMN_2117_6040553	5	5	95565204	95794708	229504	0.015	0.911021	0.0405	CEU_M
rs9639027	ENSG00000136247_ZDHHC4	ILMN_1443_3710209	7	7	6713263	6583609	129654	0.015	0.913279	0.0394	CEU_M
rs2072114	ENSG00000162236_STX5	ILMN_139191_2360725	11	11	61361791	62356136	994345	0.015	0.91432	0.0389	CEU_M
rs2072114	ENSG00000011347_SYT7	ILMN_25980_1940300	11	11	61361791	61104874	256917	-0.015	0.91432	0.0389	CEU_M
rs11717195	ENSG00000160124_CCDC58	ILMN_27140_7330349	3	3	124565088	123584764	980324	-0.014	0.917712	0.0373	CEU_M
rs7945565	ENSG00000205107_ILMN_1487	ILMN_1487_4290706	11	11	45835568	45349524	486044	-0.014	0.918264	0.037	CEU_M
rs6048205	ENSG00000125798_FOXA2	ILMN_2357_4250653	20	20	22507601	22514102	6501	0.014	0.91859	0.0369	CEU_M
rs4506565	ENSG00000165806_CASP7	ILMN_26212_6350292	10	10	114746031	115428925	682894	-0.014	0.920621	0.0359	CEU_M
rs4401177	ENSG00000158019_BRE	ILMN_15296_7330360	2	2	28197789	27966986	230803	-0.013	0.922976	0.0348	CEU_M
rs4869273	ENSG00000164292_RHOBTB3	ILMN_10998_430687	5	5	95565292	95092606	472686	-0.013	0.923878	0.0344	CEU_M
rs11717195	ENSG00000169087_HSPBAP1	ILMN_23171_6040184	3	3	124565088	123995340	569748	0.013	0.924792	0.034	CEU_M
rs4869273	ENSG00000198677_KIAA0372	ILMN_28056_3870328	5	5	95565292	94916465	648827	0.013	0.925039	0.0338	CEU_M
rs11603334	ENSG00000186635_CENTD2	ILMN_12595_7330056	11	11	72110633	72141095	30462	-0.013	0.925914	0.0334	CEU_M
rs1552224	ENSG00000186635_CENTD2	ILMN_12595_7330056	11	11	72110746	72141095	30349	0.013	0.925914	0.0334	CEU_M
rs11619319	ENSG00000152484_USP12	ILMN_21682_7560768	13	13	27385599	26643881	741718	-0.013	0.927337	0.0328	CEU_M
rs2293941	ENSG00000152484_USP12	ILMN_21682_7560768	13	13	27389198	26643881	745317	0.013	0.927337	0.0328	CEU_M
rs4869272	ENSG00000153113_CAST	ILMN_16289_4760338	5	5	95565204	96023533	458329	-0.013	0.927509	0.0327	CEU_M
rs11603334	ENSG00000171631_P2RY6	ILMN_19986_6350196	11	11	72110633	72653218	542585	0.012	0.929504	0.0317	CEU_M
rs1552224	ENSG00000171631_P2RY6	ILMN_19986_6350196	11	11	72110746	72653218	542472	-0.012	0.929504	0.0317	CEU_M
rs11603334	ENSG00000165457_FOLR2	ILMN_11875_3180528	11	11	72110633	71605476	505157	0.012	0.930401	0.0313	CEU_M
rs1552224	ENSG00000165457_FOLR2	ILMN_11875_3180528	11	11	72110746	71605476	505270	-0.012	0.930401	0.0313	CEU_M
rs2072114	ENSG00000149016_TUT1	ILMN_6523_360402	11	11	61361791	62115592	753801	0.012	0.93141	0.0309	CEU_M
rs4401177	ENSG00000143994_ABHD1	ILMN_19571_3830491	2	2	28197789	27200161	997628	0.012	0.931851	0.0307	CEU_M
rs7713317	ENSG00000145757_SPATA9	ILMN_5516_7000379	5	5	95742478	95044470	698008	-0.012	0.932555	0.0303	CEU_M
rs2383208	ENSG00000197919_IFNA1	ILMN_13984_3890626	9	9	22122076	21430440	691636	-0.012	0.933272	0.03	CEU_M
rs11708067	ENSG00000160124_CCDC58	ILMN_27140_7330349	3	3	124548468	123584764	963704	-0.011	0.934855	0.0293	CEU_M
rs7945565	ENSG00000110497_ILMN_523	ILMN_523_2070259	11	11	45835568	46572145	736577	0.011	0.937703	0.0279	CEU_M
rs7945565	ENSG00000175264_CHST1	ILMN_19267_2100463	11	11	45835568	45643748	191820	0.011	0.938177	0.0277	CEU_M
rs11708067	ENSG00000160145_KALRN	ILMN_29797_1580706	3	3	124548468	125296275	747807	-0.01	0.9398	0.027	CEU_M
rs4869272	ENSG00000153113_CAST	ILMN_1228_4880563	5	5	95565204	96023533	458329	-0.01	0.942166	0.0259	CEU_M
rs11619319	ENSG00000102755_FLT1	ILMN_26448_4810291	13	13	27385599	27967232	581633	-0.01	0.942721	0.0256	CEU_M
rs2293941	ENSG00000102755_FLT1	ILMN_26448_4810291	13	13	27389198	27967232	578034	0.01	0.942721	0.0256	CEU_M
rs2178198	ENSG00000115204_MPV17	ILMN_12526_510132	2	2	27748577	27399473	349104	-0.01	0.942897	0.0255	CEU_M
rs11717195	ENSG00000138496_PARP9	ILMN_12926_4640452	3	3	124565088	123766114	798974	-0.01	0.942886	0.0255	CEU_M
rs13266634	ENSG00000164756_SLC30A8	ILMN_10814_5910484	8	8	118253964	118032399	221565	-0.01	0.943905	0.0251	CEU_M
rs3802177	ENSG00000164756_SLC30A8	ILMN_10814_5910484	8	8	118254206	118032399	221807	0.01	0.943905	0.0251	CEU_M
rs4869272	ENSG00000145721_LIX1	ILMN_22811_780209	5	5	95565204	96504195	938991	-0.01	0.944028	0.025	CEU_M
rs6048205	ENSG00000125823_CSTL1	ILMN_11818_5080468	20	20	22507601	23368322	860721	-0.01	0.944116	0.025	CEU_M
rs9505086	ENSG00000124802_EEF1E1	ILMN_9565_5910349	6	6	7177185	8047780	870595	-0.01	0.944304	0.0249	CEU_M
rs7945565	ENSG00000175213_ZNF408	ILMN_13658_6960427	11	11	45835568	46678944	843376	-0.009	0.945774	0.0242	CEU_M
rs2943641	ENSG00000144468_RHBDD1	ILMN_13013_2450202	2	2	226801989	227409017	607028	0.009	0.946508	0.0239	CEU_M
rs2972144	ENSG00000144468_RHBDD1	ILMN_13013_2450202	2	2	226809655	227409017	599362	-0.009	0.946508	0.0239	CEU_M
rs7903146	ENSG00000165806_CASP7	ILMN_26212_6350292	10	10	114748339	115428925	680586	0.009	0.947477	0.0234	CEU_M
rs2178198	ENSG00000115234_SNX17	ILMN_2568_7150465	2	2	27748577	27446893	301684	0.009	0.948678	0.0229	CEU_M
rs2072114	ENSG00000110104_CCDC86	ILMN_27103_4830133	11	11	61361791	60366120	995671	-0.009	0.94853	0.0229	CEU_M
rs2072114	ENSG00000168569_ILMN_38197	ILMN_38197_4830243	11	11	61361791	62316054	954263	-0.009	0.94853	0.0229	CEU_M
rs2494195	ENSG00000136628_EPRS	ILMN_11672_6220367	1	1	217755257	218286623	531366	-0.009	0.950518	0.022	CEU_M
rs11717195	ENSG00000065534_MYLK	ILMN_39415_520110	3	3	124565088	125085868	520780	0.008	0.951699	0.0215	CEU_M
rs2494195	ENSG00000067704_IARS2	ILMN_17420_1030379	1	1	217755257	218334067	578810	0.008	0.954427	0.0203	CEU_M
rs7798471	ENSG00000136238_RAC1	ILMN_15217_6980370	7	7	6711482	6380651	330831	0.008	0.956602	0.0193	CEU_M
rs2178198	ENSG00000138085_C2orf28	ILMN_8782_6220487	2	2	27748577	27288403	460174	0.007	0.957092	0.019	CEU_M
rs11717195	ENSG00000160145_KALRN	ILMN_26609_1340332	3	3	124565088	125296275	731187	0.007	0.957822	0.0187	CEU_M
rs4506565	ENSG00000165806_CASP7	ILMN_24813_840039	10	10	114746031	115428925	682894	-0.007	0.959004	0.0182	CEU_M
rs4869272	ENSG00000178015_GPR150	ILMN_19334_2850180	5	5	95565204	94981538	583666	0.007	0.960105	0.0177	CEU_M
rs4869273	ENSG00000175426_PCSK1	ILMN_2117_6040553	5	5	95565292	95794708	229416	-0.007	0.960616	0.0175	CEU_M
rs7903146	ENSG00000165806_CASP7	ILMN_24813_840039	10	10	114748339	115428925	680586	0.007	0.961116	0.0172	CEU_M
rs2178198	ENSG00000084734_GCKR	ILMN_29210_2710717	2	2	27748577	27573210	175367	0.006	0.964983	0.0155	CEU_M
rs9639027	ENSG00000106346_USP42	ILMN_38093_2320671	7	7	6713263	6111102	602161	-0.006	0.964968	0.0155	CEU_M
rs2072114	ENSG00000149485_FADS1	ILMN_18681_2320538	11	11	61361791	61415582	53791	-0.006	0.965674	0.0152	CEU_M
rs2072114	ENSG00000162236_STX5	ILMN_22175_6860288	11	11	61361791	62356136	994345	0.006	0.965674	0.0152	CEU_M
rs2178198	ENSG00000163793_DNAJC5G	ILMN_9250_7560148	2	2	27748577	27351793	396784	0.006	0.967088	0.0145	CEU_M
rs7798471	ENSG00000106346_USP42	ILMN_38093_2320671	7	7	6711482	6111102	600380	0.005	0.970819	0.0129	CEU_M
rs11603334	ENSG00000186642_PDE2A	ILMN_14910_5260102	11	11	72110633	72063113	47520	-0.005	0.971771	0.0124	CEU_M
rs1552224	ENSG00000186642_PDE2A	ILMN_14910_5260102	11	11	72110746	72063113	47633	0.005	0.971771	0.0124	CEU_M
rs4869273	ENSG00000153113_CAST	ILMN_16289_4760338	5	5	95565292	96023533	458241	-0.004	0.974593	0.0112	CEU_M
rs9639027	ENSG00000136238_RAC1	ILMN_15217_6980370	7	7	6713263	6380651	332612	0.004	0.974802	0.0111	CEU_M
rs2178198	ENSG00000115226_FNDC4	ILMN_8274_3120010	2	2	27748577	27571590	176987	0.004	0.975511	0.0108	CEU_M
rs11708067	ENSG00000169087_HSPBAP1	ILMN_23171_6040184	3	3	124548468	123995340	553128	-0.004	0.976942	0.0101	CEU_M
rs2072114	ENSG00000149489_ROM1	ILMN_28308_2690296	11	11	61361791	62137199	775408	0.003	0.982833	0.0075	CEU_M
rs2464592	ENSG00000164756_SLC30A8	ILMN_10814_5910484	8	8	118252732	118032399	220333	-0.002	0.987187	0.0056	CEU_M
rs2383208	ENSG00000147873_IFNA5	ILMN_9185_2680440	9	9	22122076	21295311	826765	-0.002	0.990067	0.0043	CEU_M
rs11619319	ENSG00000122034_GTF3A	ILMN_12579_6590025	13	13	27385599	26896681	488918	-0.002	0.990936	0.004	CEU_M
rs2293941	ENSG00000122034_GTF3A	ILMN_12579_6590025	13	13	27389198	26896681	492517	0.002	0.990936	0.004	CEU_M
rs2383208	ENSG00000120235_IFNA6	ILMN_8479_4490537	9	9	22122076	21341377	780699	-0.001	0.994785	0.0023	CEU_M
rs7798471	ENSG00000136247_ZDHHC4	ILMN_1443_3710209	7	7	6711482	6583609	127873	0.001	0.996141	0.0017	CEU_M
rs7945565	ENSG00000019505_SYT13	ILMN_28065_6400176	11	11	45835568	45264446	571122	0	0.99762	0.001	CEU_M
rs2178198	ENSG00000119760_SUPT7L	ILMN_8235_1570156	2	2	27748577	27739953	8624	0	1	0	CEU_M
rs983309	ENSG00000173273_TNKS	ILMN_138872_4060561	8	8	9215142	9450855	235713	0	1	0	CEU_M
rs11619319	ENSG00000169840_GSX1	ILMN_3579_5310639	13	13	27385599	27264780	120819	-0.511	0.000541958	3.266	CHB_F
rs2293941	ENSG00000169840_GSX1	ILMN_3579_5310639	13	13	27389198	27264780	124418	0.511	0.000541958	3.266	CHB_F
rs2494195	ENSG00000118873_RAB3GAP2	ILMN_16729_6400292	1	1	217755257	218512419	757162	-0.473	0.00155052	2.8095	CHB_F
rs3801033	ENSG00000205903_ILMN_39766	ILMN_39766_2600537	7	7	6700628	6648566	52062	0.419	0.00577216	2.2387	CHB_F
rs2524299	ENSG00000124920_C11orf9	ILMN_22426_650465	11	11	61361358	61276697	84661	0.395	0.0116788	1.9326	CHB_F
rs11603334	ENSG00000110195_FOLR1	ILMN_17047_5390739	11	11	72110633	71578250	532383	0.382	0.0125113	1.9027	CHB_F
rs1552224	ENSG00000110195_FOLR1	ILMN_17047_5390739	11	11	72110746	71578250	532496	-0.382	0.0125113	1.9027	CHB_F
rs9639027	ENSG00000205903_ILMN_39766	ILMN_39766_2600537	7	7	6713263	6648566	64697	-0.376	0.0139967	1.854	CHB_F
rs2785990	ENSG00000196660_SLC30A10	ILMN_18981_4780092	1	1	217754055	218168616	414561	-0.374	0.0147828	1.8302	CHB_F
rs7798471	ENSG00000205903_ILMN_39766	ILMN_39766_2600537	7	7	6711482	6648566	62916	-0.366	0.0170737	1.7677	CHB_F
rs2072114	ENSG00000162188_GNG3	ILMN_7558_7210341	11	11	61361791	62231706	869915	0.364	0.0179422	1.7461	CHB_F
rs2072114	ENSG00000124920_C11orf9	ILMN_22426_650465	11	11	61361791	61276697	85094	0.361	0.0189176	1.7231	CHB_F
rs2072114	ENSG00000124935_SCGB1D2	ILMN_6509_6590048	11	11	61361791	61766300	404509	0.354	0.0214633	1.6683	CHB_F
rs2072114	ENSG00000197173_ILMN_15719	ILMN_15719_60121	11	11	61361791	61491842	130051	0.353	0.0217872	1.6618	CHB_F
rs7945565	ENSG00000110492_MDK	ILMN_4766_990075	11	11	45835568	46359194	523626	-0.351	0.0225819	1.6462	CHB_F
rs11603334	ENSG00000110203_FOLR3	ILMN_2381_2230601	11	11	72110633	71524419	586214	0.351	0.0228605	1.6409	CHB_F
rs1552224	ENSG00000110203_FOLR3	ILMN_2381_2230601	11	11	72110746	71524419	586327	-0.351	0.0228605	1.6409	CHB_F
rs2494195	ENSG00000196660_SLC30A10	ILMN_18981_4780092	1	1	217755257	218168616	413359	0.348	0.0237713	1.6239	CHB_F
rs7945565	ENSG00000157570_TSPAN18	ILMN_14181_6760050	11	11	45835568	44838451	997117	0.344	0.0257811	1.5887	CHB_F
rs6048205	ENSG00000101435_CST9L	ILMN_5649_4610553	20	20	22507601	23497386	989785	-0.342	0.0267367	1.5729	CHB_F
rs2524299	ENSG00000162188_GNG3	ILMN_7558_7210341	11	11	61361358	62231706	870348	0.343	0.030252	1.5192	CHB_F
rs2524299	ENSG00000124935_SCGB1D2	ILMN_6509_6590048	11	11	61361358	61766300	404942	0.342	0.0309597	1.5092	CHB_F
rs340874	ENSG00000213036_ILMN_37577	ILMN_37577_3180594	1	1	212225879	212723353	497474	0.332	0.0318257	1.4972	CHB_F
rs11603334	ENSG00000171631_P2RY6	ILMN_27554_520762	11	11	72110633	72653218	542585	-0.324	0.0362327	1.4409	CHB_F
rs1552224	ENSG00000171631_P2RY6	ILMN_27554_520762	11	11	72110746	72653218	542472	0.324	0.0362327	1.4409	CHB_F
rs2524299	ENSG00000013725_CD6	ILMN_22530_4850192	11	11	61361358	60495750	865608	-0.331	0.0369357	1.4326	CHB_F
rs7945565	ENSG00000180720_CHRM4	ILMN_24223_4180017	11	11	45835568	46363803	528235	0.319	0.0396238	1.402	CHB_F
rs9505086	ENSG00000205410_ILMN_41907	ILMN_41907_1660180	6	6	7177185	7053218	123967	0.318	0.0404039	1.3936	CHB_F
rs9505086	ENSG00000124491_F13A1	ILMN_9687_1300095	6	6	7177185	6265923	911262	-0.317	0.0411212	1.3859	CHB_F
rs2524299	ENSG00000197173_ILMN_15719	ILMN_15719_60121	11	11	61361358	61491842	130484	0.321	0.0437498	1.359	CHB_F
rs4846565	ENSG00000196660_SLC30A10	ILMN_18981_4780092	1	1	217788727	218168616	379889	-0.313	0.0438597	1.3579	CHB_F
rs7713317	ENSG00000113441_LNPEP	ILMN_15141_1170500	5	5	95742478	96296854	554376	-0.31	0.0454422	1.3425	CHB_F
rs10497347	ENSG00000154479_ILMN_38797	ILMN_38797_3710154	2	2	169479460	170259120	779660	0.315	0.0476673	1.3218	CHB_F
rs7529073	ENSG00000213036_ILMN_37577	ILMN_37577_3180594	1	1	212214512	212723353	508841	-0.302	0.051976	1.2842	CHB_F
rs2524299	ENSG00000177363_ILMN_139170	ILMN_139170_5720446	11	11	61361358	62213776	852418	0.308	0.0534063	1.2724	CHB_F
rs11603334	ENSG00000137497_NUMA1	ILMN_25058_2480458	11	11	72110633	71469221	641412	0.298	0.0554344	1.2562	CHB_F
rs1552224	ENSG00000137497_NUMA1	ILMN_25058_2480458	11	11	72110746	71469221	641525	-0.298	0.0554344	1.2562	CHB_F
rs11619319	ENSG00000152484_USP12	ILMN_21682_7560768	13	13	27385599	26643881	741718	-0.296	0.0568538	1.2452	CHB_F
rs2293941	ENSG00000152484_USP12	ILMN_21682_7560768	13	13	27389198	26643881	745317	0.296	0.0568538	1.2452	CHB_F
rs4869272	ENSG00000113441_LNPEP	ILMN_15141_1170500	5	5	95565204	96296854	731650	0.296	0.0571427	1.243	CHB_F
rs4869273	ENSG00000113441_LNPEP	ILMN_15141_1170500	5	5	95565292	96296854	731562	0.296	0.0571427	1.243	CHB_F
rs2072114	ENSG00000183134_GPR44	ILMN_1541_1450608	11	11	61361791	60380020	981771	0.295	0.0578172	1.2379	CHB_F
rs10497347	ENSG00000152253_SPC25	ILMN_915_6900370	2	2	169479460	169455190	24270	0.302	0.0586387	1.2318	CHB_F
rs2072114	ENSG00000177363_ILMN_28966	ILMN_28966_3990008	11	11	61361791	62213776	851985	0.289	0.0630763	1.2001	CHB_F
rs2072114	ENSG00000013725_CD6	ILMN_22530_4850192	11	11	61361791	60495750	866041	-0.289	0.0635094	1.1972	CHB_F
rs2524299	ENSG00000183134_GPR44	ILMN_1541_1450608	11	11	61361358	60380020	981338	0.296	0.0640055	1.1938	CHB_F
rs11603334	ENSG00000186635_CENTD2	ILMN_12595_7330056	11	11	72110633	72141095	30462	0.287	0.0650988	1.1864	CHB_F
rs1552224	ENSG00000186635_CENTD2	ILMN_12595_7330056	11	11	72110746	72141095	30349	-0.287	0.0650988	1.1864	CHB_F
rs9505086	ENSG00000188428_MUTED	ILMN_24968_2900458	6	6	7177185	8009646	832461	0.285	0.0675744	1.1702	CHB_F
rs11619319	ENSG00000165556_CDX2	ILMN_17243_5910035	13	13	27385599	27441317	55718	-0.285	0.0676481	1.1697	CHB_F
rs2293941	ENSG00000165556_CDX2	ILMN_17243_5910035	13	13	27389198	27441317	52119	0.285	0.0676481	1.1697	CHB_F
rs7713317	ENSG00000164308_ILMN_22173	ILMN_22173_5690095	5	5	95742478	96237960	495482	0.284	0.0679214	1.168	CHB_F
rs7798471	ENSG00000164654_ILMN_12567	ILMN_12567_4900685	7	7	6711482	7573141	861659	0.28	0.0727533	1.1381	CHB_F
rs2072114	ENSG00000177363_ILMN_139170	ILMN_139170_5720446	11	11	61361791	62213776	851985	0.276	0.0770309	1.1133	CHB_F
rs3801033	ENSG00000011275_RNF216	ILMN_23640_4180215	7	7	6700628	5787818	912810	-0.274	0.0787698	1.1036	CHB_F
rs2524299	ENSG00000177363_ILMN_28966	ILMN_28966_3990008	11	11	61361358	62213776	852418	0.28	0.0799072	1.0974	CHB_F
rs9639027	ENSG00000086232_EIF2AK1	ILMN_29193_5390541	7	7	6713263	6065311	647952	0.27	0.0838332	1.0766	CHB_F
rs9505086	ENSG00000168566_C6orf151	ILMN_11395_4150324	6	6	7177185	7535431	358246	-0.269	0.0844596	1.0734	CHB_F
rs7713317	ENSG00000113441_LNPEP	ILMN_15141_830022	5	5	95742478	96296854	554376	0.269	0.0853595	1.0687	CHB_F
rs10497347	ENSG00000138385_SSB	ILMN_22622_1990538	2	2	169479460	170363605	884145	0.275	0.0855655	1.0677	CHB_F
rs10497347	ENSG00000144362_PHOSPHO2	ILMN_24979_3360193	2	2	169479460	170259221	779761	0.275	0.0860633	1.0652	CHB_F
rs9505086	ENSG00000188428_MUTED	ILMN_21576_6250477	6	6	7177185	8009646	832461	-0.265	0.0893783	1.0488	CHB_F
rs2383208	ENSG00000120247_ILMN_3309	ILMN_3309_6380541	9	9	22122076	21358961	763115	0.265	0.090036	1.0456	CHB_F
rs10811661	ENSG00000120247_ILMN_3309	ILMN_3309_6380541	9	9	22124094	21358961	765133	-0.265	0.090036	1.0456	CHB_F
rs4869272	ENSG00000113441_LNPEP	ILMN_15141_830022	5	5	95565204	96296854	731650	-0.263	0.0920748	1.0359	CHB_F
rs4869273	ENSG00000113441_LNPEP	ILMN_15141_830022	5	5	95565292	96296854	731562	-0.263	0.0920748	1.0359	CHB_F
rs11619319	ENSG00000139515_PDX1	ILMN_25809_7560523	13	13	27385599	27392157	6558	-0.26	0.0965531	1.0152	CHB_F
rs2293941	ENSG00000139515_PDX1	ILMN_25809_7560523	13	13	27389198	27392157	2959	0.26	0.0965531	1.0152	CHB_F
rs10497347	ENSG00000213160_KLHL23	ILMN_139105_1980253	2	2	169479460	170259247	779787	0.265	0.0984214	1.0069	CHB_F
rs4869272	ENSG00000164308_ILMN_22173	ILMN_22173_5690095	5	5	95565204	96237960	672756	-0.258	0.0992335	1.0033	CHB_F
rs4869273	ENSG00000164308_ILMN_22173	ILMN_22173_5690095	5	5	95565292	96237960	672668	-0.258	0.0992335	1.0033	CHB_F
rs11619319	ENSG00000139517_LNX2	ILMN_21377_2600017	13	13	27385599	27092548	293051	-0.254	0.104352	0.9815	CHB_F
rs2293941	ENSG00000139517_LNX2	ILMN_21377_2600017	13	13	27389198	27092548	296650	0.254	0.104352	0.9815	CHB_F
rs10497347	ENSG00000163093_BBS5	ILMN_10125_6100239	2	2	169479460	170044239	564779	0.255	0.112096	0.9504	CHB_F
rs10497347	ENSG00000198648_STK39	ILMN_19845_4040296	2	2	169479460	168812365	667095	0.252	0.116435	0.9339	CHB_F
rs9639027	ENSG00000164654_ILMN_12567	ILMN_12567_4900685	7	7	6713263	7573141	859878	0.246	0.117071	0.9316	CHB_F
rs2383208	ENSG00000147889_CDKN2A	ILMN_30355_6350521	9	9	22122076	21984490	137586	0.244	0.119884	0.9212	CHB_F
rs10811661	ENSG00000147889_CDKN2A	ILMN_30355_6350521	9	9	22124094	21984490	139604	-0.244	0.119884	0.9212	CHB_F
rs3801033	ENSG00000122674_C7orf28A	ILMN_2087_6380152	7	7	6700628	5904957	795671	-0.242	0.122957	0.9102	CHB_F
rs2820464	ENSG00000196660_SLC30A10	ILMN_18981_4780092	1	1	217759843	218168616	408773	-0.241	0.124399	0.9052	CHB_F
rs11619319	ENSG00000152520_PAN3	ILMN_2052_3140010	13	13	27385599	27611014	225415	-0.24	0.125529	0.9013	CHB_F
rs2293941	ENSG00000152520_PAN3	ILMN_2052_3140010	13	13	27389198	27611014	221816	0.24	0.125529	0.9013	CHB_F
rs7945565	ENSG00000205107_ILMN_1487	ILMN_1487_4290706	11	11	45835568	45349524	486044	-0.24	0.125758	0.9005	CHB_F
rs6048205	ENSG00000178726_THBD	ILMN_10912_5490348	20	20	22507601	22978378	470777	-0.239	0.127385	0.8949	CHB_F
rs2524299	ENSG00000110448_CD5	ILMN_29547_6980435	11	11	61361358	60626543	734815	-0.243	0.131296	0.8817	CHB_F
rs2383208	ENSG00000120235_IFNA6	ILMN_8479_4490537	9	9	22122076	21341377	780699	0.233	0.137577	0.8615	CHB_F
rs10811661	ENSG00000120235_IFNA6	ILMN_8479_4490537	9	9	22124094	21341377	782717	-0.233	0.137577	0.8615	CHB_F
rs2464592	ENSG00000164756_SLC30A8	ILMN_10814_5910484	8	8	118252732	118032399	220333	-0.232	0.139645	0.855	CHB_F
rs7798471	ENSG00000011275_RNF216	ILMN_23640_4180215	7	7	6711482	5787818	923664	0.23	0.142494	0.8462	CHB_F
rs9505086	ENSG00000124802_EEF1E1	ILMN_9565_5910349	6	6	7177185	8047780	870595	0.228	0.146751	0.8334	CHB_F
rs7798471	ENSG00000122674_C7orf28A	ILMN_2087_4610382	7	7	6711482	5904957	806525	0.226	0.15103	0.8209	CHB_F
rs11603334	ENSG00000214530_STARD10	ILMN_21400_6330754	11	11	72110633	72182398	71765	0.224	0.153826	0.813	CHB_F
rs1552224	ENSG00000214530_STARD10	ILMN_21400_6330754	11	11	72110746	72182398	71652	-0.224	0.153826	0.813	CHB_F
rs3801033	ENSG00000146574_ILMN_8655	ILMN_8655_1010386	7	7	6700628	6832926	132298	-0.223	0.154935	0.8099	CHB_F
rs7798471	ENSG00000106392_C1GALT1	ILMN_20257_10370	7	7	6711482	7240414	528932	0.223	0.155607	0.808	CHB_F
rs340874	ENSG00000143499_SMYD2	ILMN_4244_6900050	1	1	212225879	212521159	295280	0.221	0.159491	0.7973	CHB_F
rs2072114	ENSG00000149480_MTA2	ILMN_11985_3800286	11	11	61361791	62125879	764088	-0.22	0.160748	0.7939	CHB_F
rs2072114	ENSG00000110448_CD5	ILMN_29547_6980435	11	11	61361791	60626543	735248	-0.22	0.161633	0.7915	CHB_F
rs7798471	ENSG00000146574_ILMN_8655	ILMN_8655_1010386	7	7	6711482	6832926	121444	0.219	0.163459	0.7866	CHB_F
rs2524299	ENSG00000089597_GANAB	ILMN_29263_4570291	11	11	61361358	62170680	809322	-0.223	0.166897	0.7776	CHB_F
rs7798471	ENSG00000136238_RAC1	ILMN_12869_6420475	7	7	6711482	6380651	330831	-0.217	0.167039	0.7772	CHB_F
rs2785990	ENSG00000118873_RAB3GAP2	ILMN_16729_6400292	1	1	217754055	218512419	758364	0.217	0.167401	0.7762	CHB_F
rs3801033	ENSG00000086232_EIF2AK1	ILMN_29193_5390541	7	7	6700628	6065311	635317	-0.217	0.167918	0.7749	CHB_F
rs7798471	ENSG00000122674_C7orf28A	ILMN_2087_6380152	7	7	6711482	5904957	806525	0.214	0.173256	0.7613	CHB_F
rs2072114	ENSG00000089597_GANAB	ILMN_29263_4570291	11	11	61361791	62170680	808889	-0.214	0.174585	0.758	CHB_F
rs6048205	ENSG00000204662_ILMN_33209	ILMN_33209_110403	20	20	22507601	23479289	971688	0.212	0.177258	0.7514	CHB_F
rs7798471	ENSG00000086232_EIF2AK1	ILMN_29193_5390541	7	7	6711482	6065311	646171	0.212	0.17831	0.7488	CHB_F
rs2820464	ENSG00000215817_ILMN_34157	ILMN_34157_7100706	1	1	217759843	217852027	92184	0.21	0.18167	0.7407	CHB_F
rs9639027	ENSG00000011275_RNF216	ILMN_23640_4180215	7	7	6713263	5787818	925445	0.21	0.182697	0.7383	CHB_F
rs7945565	ENSG00000121653_MAPK8IP1	ILMN_27377_6770563	11	11	45835568	45863778	28210	0.205	0.192357	0.7159	CHB_F
rs7798471	ENSG00000187953_ILMN_39709	ILMN_39709_3520521	7	7	6711482	6716280	4798	0.204	0.195714	0.7084	CHB_F
rs2943641	ENSG00000169031_COL4A3	ILMN_138414_2190767	2	2	226801989	227737525	935536	0.203	0.196242	0.7072	CHB_F
rs2972144	ENSG00000169031_COL4A3	ILMN_138414_2190767	2	2	226809655	227737525	927870	-0.203	0.196242	0.7072	CHB_F
rs9639027	ENSG00000008256_PSCD3	ILMN_29534_6220161	7	7	6713263	6278800	434463	0.199	0.205582	0.687	CHB_F
rs2072114	ENSG00000162236_STX5	ILMN_22175_6860288	11	11	61361791	62356136	994345	-0.199	0.205836	0.6865	CHB_F
rs2072114	ENSG00000124939_SCGB2A1	ILMN_29807_3130719	11	11	61361791	61732716	370925	0.199	0.20668	0.6847	CHB_F
rs7945565	ENSG00000175216_CKAP5	ILMN_12487_4280246	11	11	45835568	46824419	988851	-0.199	0.206958	0.6841	CHB_F
rs9505086	ENSG00000124784_RIOK1	ILMN_8030_4780593	6	6	7177185	7335061	157876	0.198	0.207674	0.6826	CHB_F
rs11603334	ENSG00000165462_PHOX2A	ILMN_10858_4010392	11	11	72110633	71632852	477781	-0.198	0.209577	0.6787	CHB_F
rs1552224	ENSG00000165462_PHOX2A	ILMN_10858_4010392	11	11	72110746	71632852	477894	0.198	0.209577	0.6787	CHB_F
rs3801033	ENSG00000164654_ILMN_12567	ILMN_12567_4900685	7	7	6700628	7573141	872513	-0.196	0.212398	0.6728	CHB_F
rs10497347	ENSG00000138382_METTL5	ILMN_9336_6290475	2	2	169479460	170389669	910209	0.201	0.212996	0.6716	CHB_F
rs9505086	ENSG00000205410_ILMN_30969	ILMN_30969_3710270	6	6	7177185	7053218	123967	0.194	0.217638	0.6623	CHB_F
rs2524299	ENSG00000162236_STX5	ILMN_22175_6860288	11	11	61361358	62356136	994778	-0.198	0.220506	0.6566	CHB_F
rs11603334	ENSG00000110195_FOLR1	ILMN_17604_2060424	11	11	72110633	71578250	532383	-0.192	0.22223	0.6532	CHB_F
rs1552224	ENSG00000110195_FOLR1	ILMN_17604_2060424	11	11	72110746	71578250	532496	0.192	0.22223	0.6532	CHB_F
rs2383208	ENSG00000147889_CDKN2A	ILMN_2684_4490168	9	9	22122076	21984490	137586	0.19	0.227393	0.6432	CHB_F
rs10811661	ENSG00000147889_CDKN2A	ILMN_2684_4490168	9	9	22124094	21984490	139604	-0.19	0.227393	0.6432	CHB_F
rs11619319	ENSG00000122026_RPL21	ILMN_43918_4180564	13	13	27385599	26723692	661907	-0.19	0.22893	0.6403	CHB_F
rs2293941	ENSG00000122026_RPL21	ILMN_43918_4180564	13	13	27389198	26723692	665506	0.19	0.22893	0.6403	CHB_F
rs2524299	ENSG00000124939_SCGB2A1	ILMN_29807_3130719	11	11	61361358	61732716	371358	0.192	0.235055	0.6288	CHB_F
rs11603334	ENSG00000214534_ILMN_43221	ILMN_43221_6290279	11	11	72110633	71210242	900391	0.187	0.235399	0.6282	CHB_F
rs1552224	ENSG00000214534_ILMN_43221	ILMN_43221_6290279	11	11	72110746	71210242	900504	-0.187	0.235399	0.6282	CHB_F
rs2524299	ENSG00000110104_CCDC86	ILMN_27103_4830133	11	11	61361358	60366120	995238	-0.191	0.237148	0.625	CHB_F
rs2383208	ENSG00000147889_CDKN2A	ILMN_30355_1050037	9	9	22122076	21984490	137586	0.185	0.241666	0.6168	CHB_F
rs10811661	ENSG00000147889_CDKN2A	ILMN_30355_1050037	9	9	22124094	21984490	139604	-0.185	0.241666	0.6168	CHB_F
rs9639027	ENSG00000122674_C7orf28A	ILMN_2087_6380152	7	7	6713263	5904957	808306	0.183	0.245194	0.6105	CHB_F
rs2524299	ENSG00000149480_MTA2	ILMN_11985_3800286	11	11	61361358	62125879	764521	-0.188	0.245377	0.6102	CHB_F
rs2494195	ENSG00000067704_IARS2	ILMN_17420_1030379	1	1	217755257	218334067	578810	-0.181	0.252654	0.5975	CHB_F
rs9505086	ENSG00000112799_LY86	ILMN_12433_6400328	6	6	7177185	6533340	643845	-0.179	0.257139	0.5898	CHB_F
rs3801033	ENSG00000122674_C7orf28A	ILMN_2087_4610382	7	7	6700628	5904957	795671	-0.178	0.25808	0.5882	CHB_F
rs9639027	ENSG00000146574_ILMN_8655	ILMN_8655_1010386	7	7	6713263	6832926	119663	0.178	0.259635	0.5856	CHB_F
rs10497347	ENSG00000163093_BBS5	ILMN_139067_540468	2	2	169479460	170044239	564779	0.182	0.26003	0.585	CHB_F
rs2524299	ENSG00000168000_BSCL2	ILMN_20426_2370370	11	11	61361358	62231446	870088	0.182	0.260726	0.5838	CHB_F
rs11603334	ENSG00000175591_P2RY2	ILMN_16592_450086	11	11	72110633	72606992	496359	-0.177	0.263306	0.5795	CHB_F
rs1552224	ENSG00000175591_P2RY2	ILMN_16592_450086	11	11	72110746	72606992	496246	0.177	0.263306	0.5795	CHB_F
rs2072114	ENSG00000149499_EML3	ILMN_13090_6270608	11	11	61361791	62136813	775022	-0.176	0.265055	0.5767	CHB_F
rs7713317	ENSG00000153113_CAST	ILMN_1228_4880563	5	5	95742478	96023533	281055	0.174	0.269542	0.5694	CHB_F
rs2072114	ENSG00000168000_BSCL2	ILMN_20426_2370370	11	11	61361791	62231446	869655	0.173	0.273402	0.5632	CHB_F
rs11603334	ENSG00000165457_FOLR2	ILMN_11875_3180528	11	11	72110633	71605476	505157	0.171	0.278051	0.5559	CHB_F
rs1552224	ENSG00000165457_FOLR2	ILMN_11875_3180528	11	11	72110746	71605476	505270	-0.171	0.278051	0.5559	CHB_F
rs2524299	ENSG00000110446_SLC15A3	ILMN_23901_6110315	11	11	61361358	60475833	885525	-0.176	0.278447	0.5553	CHB_F
rs4869272	ENSG00000175426_PCSK1	ILMN_2117_6040553	5	5	95565204	95794708	229504	0.171	0.278944	0.5545	CHB_F
rs4869273	ENSG00000175426_PCSK1	ILMN_2117_6040553	5	5	95565292	95794708	229416	0.171	0.278944	0.5545	CHB_F
rs7945565	ENSG00000157570_TSPAN18	ILMN_14181_7150328	11	11	45835568	44838451	997117	0.171	0.279623	0.5534	CHB_F
rs2943641	ENSG00000169047_IRS1	ILMN_18432_1260612	2	2	226801989	227372719	570730	-0.17	0.281928	0.5499	CHB_F
rs2972144	ENSG00000169047_IRS1	ILMN_18432_1260612	2	2	226809655	227372719	563064	0.17	0.281928	0.5499	CHB_F
rs2072114	ENSG00000149503_INCENP	ILMN_1299_2480441	11	11	61361791	61648021	286230	0.162	0.304926	0.5158	CHB_F
rs11619319	ENSG00000139508_SLC46A3	ILMN_19722_1440139	13	13	27385599	28191111	805512	-0.161	0.308582	0.5106	CHB_F
rs2293941	ENSG00000139508_SLC46A3	ILMN_19722_1440139	13	13	27389198	28191111	801913	0.161	0.308582	0.5106	CHB_F
rs2494195	ENSG00000215817_ILMN_34157	ILMN_34157_7100706	1	1	217755257	217852027	96770	-0.159	0.313637	0.5036	CHB_F
rs6048205	ENSG00000204684_ILMN_87079	ILMN_87079_2470072	20	20	22507601	22349281	158320	-0.159	0.315753	0.5007	CHB_F
rs2524299	ENSG00000149499_EML3	ILMN_13090_6270608	11	11	61361358	62136813	775455	-0.161	0.319696	0.4953	CHB_F
rs4869272	ENSG00000153113_CAST	ILMN_1228_4880563	5	5	95565204	96023533	458329	-0.155	0.327951	0.4842	CHB_F
rs4869273	ENSG00000153113_CAST	ILMN_1228_4880563	5	5	95565292	96023533	458241	-0.155	0.327951	0.4842	CHB_F
rs7798471	ENSG00000146574_ILMN_43289	ILMN_43289_160504	7	7	6711482	6832926	121444	0.154	0.32894	0.4829	CHB_F
rs7713317	ENSG00000153113_CAST	ILMN_24785_6130202	5	5	95742478	96023533	281055	-0.154	0.329421	0.4822	CHB_F
rs2072114	ENSG00000110446_SLC15A3	ILMN_23901_6110315	11	11	61361791	60475833	885958	-0.154	0.331404	0.4796	CHB_F
rs7945565	ENSG00000135365_PHF21A	ILMN_28019_4590678	11	11	45835568	46099305	263737	0.154	0.33169	0.4793	CHB_F
rs7713317	ENSG00000145721_LIX1	ILMN_22811_780209	5	5	95742478	96504195	761717	0.153	0.332175	0.4786	CHB_F
rs2072114	ENSG00000162236_STX5	ILMN_139191_2360725	11	11	61361791	62356136	994345	-0.152	0.335757	0.474	CHB_F
rs4869272	ENSG00000153113_CAST	ILMN_1228_160142	5	5	95565204	96023533	458329	0.152	0.336611	0.4729	CHB_F
rs4869273	ENSG00000153113_CAST	ILMN_1228_160142	5	5	95565292	96023533	458241	0.152	0.336611	0.4729	CHB_F
rs3801033	ENSG00000146574_ILMN_43289	ILMN_43289_160504	7	7	6700628	6832926	132298	-0.152	0.338106	0.4709	CHB_F
rs3801033	ENSG00000008256_PSCD3	ILMN_29534_6220161	7	7	6700628	6278800	421828	-0.151	0.338686	0.4702	CHB_F
rs340874	ENSG00000117707_PROX1	ILMN_9647_5050563	1	1	212225879	212228483	2604	0.151	0.339251	0.4695	CHB_F
rs9639027	ENSG00000164535_DAGLB	ILMN_1764_5290553	7	7	6713263	6454110	259153	0.151	0.341372	0.4668	CHB_F
rs2072114	ENSG00000172647_PGA5	ILMN_23664_1340661	11	11	61361791	60765222	596569	0.15	0.343386	0.4642	CHB_F
rs6048205	ENSG00000125810_CD93	ILMN_139073_4590482	20	20	22507601	23014977	507376	-0.15	0.344129	0.4633	CHB_F
rs6048205	ENSG00000125815_CST8	ILMN_7399_3140725	20	20	22507601	23419766	912165	-0.15	0.344129	0.4633	CHB_F
rs2072114	ENSG00000197745_SCGB1D4	ILMN_6359_6940504	11	11	61361791	61823112	461321	-0.149	0.345459	0.4616	CHB_F
rs2524299	ENSG00000197745_SCGB1D4	ILMN_6359_6940504	11	11	61361358	61823112	461754	-0.152	0.347536	0.459	CHB_F
rs2524299	ENSG00000162236_STX5	ILMN_139191_2360725	11	11	61361358	62356136	994778	-0.152	0.348545	0.4577	CHB_F
rs2524299	ENSG00000168515_SCGB1D1	ILMN_23210_4250537	11	11	61361358	61714264	352906	0.151	0.352598	0.4527	CHB_F
rs7798471	ENSG00000136240_KDELR2	ILMN_1810_510497	7	7	6711482	6490291	221191	0.147	0.354089	0.4509	CHB_F
rs7945565	ENSG00000121680_PEX16	ILMN_17260_360064	11	11	45835568	45896182	60614	-0.146	0.356267	0.4482	CHB_F
rs7798471	ENSG00000122512_PMS2	ILMN_23993_6510279	7	7	6711482	6015263	696219	0.146	0.356487	0.448	CHB_F
rs6048205	ENSG00000125814_NAPB	ILMN_7006_4150609	20	20	22507601	23350081	842480	0.145	0.358886	0.445	CHB_F
rs7945565	ENSG00000110492_MDK	ILMN_3786_870541	11	11	45835568	46359194	523626	0.145	0.359376	0.4445	CHB_F
rs11603334	ENSG00000137522_RNF121	ILMN_11242_1090707	11	11	72110633	71317731	792902	0.145	0.359732	0.444	CHB_F
rs1552224	ENSG00000137522_RNF121	ILMN_11242_1090707	11	11	72110746	71317731	793015	-0.145	0.359732	0.444	CHB_F
rs9639027	ENSG00000164631_ZNF12	ILMN_27628_3940441	7	7	6713263	6713091	172	0.144	0.36313	0.4399	CHB_F
rs7945565	ENSG00000175220_ARHGAP1	ILMN_4646_840348	11	11	45835568	46678696	843128	0.144	0.364384	0.4384	CHB_F
rs2072114	ENSG00000162231_NXF1	ILMN_11773_1580309	11	11	61361791	62329540	967749	-0.143	0.364758	0.438	CHB_F
rs2464592	ENSG00000182197_EXT1	ILMN_18298_2470544	8	8	118252732	119193119	940387	0.143	0.36541	0.4372	CHB_F
rs7945565	ENSG00000019485_PRDM11	ILMN_14492_60176	11	11	45835568	45072140	763428	0.143	0.366588	0.4358	CHB_F
rs2072114	ENSG00000162191_ILMN_13595	ILMN_13595_6480386	11	11	61361791	62203138	841347	-0.143	0.367831	0.4344	CHB_F
rs9639027	ENSG00000136238_RAC1	ILMN_12869_6420475	7	7	6713263	6380651	332612	-0.142	0.370154	0.4316	CHB_F
rs2072114	ENSG00000168515_SCGB1D1	ILMN_23210_4250537	11	11	61361791	61714264	352473	0.141	0.371539	0.43	CHB_F
rs9505086	ENSG00000124782_RREB1	ILMN_12711_2680484	6	6	7177185	7052829	124356	0.141	0.372501	0.4289	CHB_F
rs6048205	ENSG00000125798_FOXA2	ILMN_2357_4250653	20	20	22507601	22514102	6501	-0.141	0.37402	0.4271	CHB_F
rs7945565	ENSG00000175264_CHST1	ILMN_19267_2100463	11	11	45835568	45643748	191820	-0.14	0.377408	0.4232	CHB_F
rs11603334	ENSG00000137478_FCHSD2	ILMN_10232_5890445	11	11	72110633	72530739	420106	0.14	0.377651	0.4229	CHB_F
rs11603334	ENSG00000110200_C11orf51	ILMN_3952_5560358	11	11	72110633	71501474	609159	-0.14	0.377651	0.4229	CHB_F
rs1552224	ENSG00000137478_FCHSD2	ILMN_10232_5890445	11	11	72110746	72530739	419993	-0.14	0.377651	0.4229	CHB_F
rs1552224	ENSG00000110200_C11orf51	ILMN_3952_5560358	11	11	72110746	71501474	609272	0.14	0.377651	0.4229	CHB_F
rs7713317	ENSG00000164291_ARSK	ILMN_19159_3120288	5	5	95742478	94916581	825897	-0.139	0.378771	0.4216	CHB_F
rs9505086	ENSG00000188428_MUTED	ILMN_25085_2570730	6	6	7177185	8009646	832461	0.139	0.37987	0.4204	CHB_F
rs9505086	ENSG00000124784_RIOK1	ILMN_8030_5570594	6	6	7177185	7335061	157876	-0.139	0.380179	0.42	CHB_F
rs2524299	ENSG00000172647_PGA5	ILMN_23664_1340661	11	11	61361358	60765222	596136	0.142	0.381766	0.4182	CHB_F
rs2524299	ENSG00000134824_FADS2	ILMN_18999_4480743	11	11	61361358	61340334	21024	0.142	0.382833	0.417	CHB_F
rs11619319	ENSG00000132963_POMP	ILMN_7002_630706	13	13	27385599	28131251	745652	-0.138	0.384109	0.4155	CHB_F
rs2293941	ENSG00000132963_POMP	ILMN_7002_630706	13	13	27389198	28131251	742053	0.138	0.384109	0.4155	CHB_F
rs13266634	ENSG00000147679_C8orf53	ILMN_24637_4760647	8	8	118253964	117847923	406041	0.137	0.385974	0.4134	CHB_F
rs3802177	ENSG00000147679_C8orf53	ILMN_24637_4760647	8	8	118254206	117847923	406283	-0.137	0.385974	0.4134	CHB_F
rs2383208	ENSG00000198642_KLHL9	ILMN_20376_4210494	9	9	22122076	21325379	796697	0.137	0.386136	0.4133	CHB_F
rs10811661	ENSG00000198642_KLHL9	ILMN_20376_4210494	9	9	22124094	21325379	798715	-0.137	0.386136	0.4133	CHB_F
rs10497347	ENSG00000152254_G6PC2	ILMN_1509_3310072	2	2	169479460	169465996	13464	0.141	0.386903	0.4124	CHB_F
rs9639027	ENSG00000146576_C7orf26	ILMN_9701_2900753	7	7	6713263	6596301	116962	0.137	0.387909	0.4113	CHB_F
rs2943641	ENSG00000144468_RHBDD1	ILMN_13013_2450202	2	2	226801989	227409017	607028	0.136	0.388927	0.4101	CHB_F
rs2972144	ENSG00000144468_RHBDD1	ILMN_13013_2450202	2	2	226809655	227409017	599362	-0.136	0.388927	0.4101	CHB_F
rs11619319	ENSG00000186184_POLR1D	ILMN_17061_6420392	13	13	27385599	27092903	292696	-0.136	0.389542	0.4094	CHB_F
rs2293941	ENSG00000186184_POLR1D	ILMN_17061_6420392	13	13	27389198	27092903	296295	0.136	0.389542	0.4094	CHB_F
rs2072114	ENSG00000110104_CCDC86	ILMN_27103_4830133	11	11	61361791	60366120	995671	-0.136	0.390091	0.4088	CHB_F
rs4869272	ENSG00000164291_ARSK	ILMN_19159_3120288	5	5	95565204	94916581	648623	0.136	0.391496	0.4073	CHB_F
rs4869273	ENSG00000164291_ARSK	ILMN_19159_3120288	5	5	95565292	94916581	648711	0.136	0.391496	0.4073	CHB_F
rs2524299	ENSG00000149503_INCENP	ILMN_1299_2480441	11	11	61361358	61648021	286663	0.139	0.392156	0.4065	CHB_F
rs10497347	ENSG00000073737_DHRS9	ILMN_25196_1300746	2	2	169479460	169629545	150085	0.138	0.394467	0.404	CHB_F
rs7945565	ENSG00000121680_PEX16	ILMN_20453_3800747	11	11	45835568	45896182	60614	-0.135	0.395306	0.4031	CHB_F
rs11603334	ENSG00000110195_FOLR1	ILMN_22087_2140706	11	11	72110633	71578250	532383	-0.134	0.396088	0.4022	CHB_F
rs1552224	ENSG00000110195_FOLR1	ILMN_22087_2140706	11	11	72110746	71578250	532496	0.134	0.396088	0.4022	CHB_F
rs7798471	ENSG00000008256_PSCD3	ILMN_29534_6220161	7	7	6711482	6278800	432682	0.134	0.39649	0.4018	CHB_F
rs7945565	ENSG00000110492_MDK	ILMN_8627_510767	11	11	45835568	46359194	523626	-0.133	0.400603	0.3973	CHB_F
rs2383208	ENSG00000197919_IFNA1	ILMN_13984_3890626	9	9	22122076	21430440	691636	0.133	0.402645	0.3951	CHB_F
rs2383208	ENSG00000147883_CDKN2B	ILMN_20121_1090008	9	9	22122076	21999312	122764	-0.133	0.402645	0.3951	CHB_F
rs2383208	ENSG00000099810_MTAP	ILMN_27445_4230541	9	9	22122076	21792635	329441	0.133	0.402645	0.3951	CHB_F
rs10811661	ENSG00000197919_IFNA1	ILMN_13984_3890626	9	9	22124094	21430440	693654	-0.133	0.402645	0.3951	CHB_F
rs10811661	ENSG00000147883_CDKN2B	ILMN_20121_1090008	9	9	22124094	21999312	124782	0.133	0.402645	0.3951	CHB_F
rs10811661	ENSG00000099810_MTAP	ILMN_27445_4230541	9	9	22124094	21792635	331459	-0.133	0.402645	0.3951	CHB_F
rs7945565	ENSG00000181830_SLC35C1	ILMN_28623_6450356	11	11	45835568	45783217	52351	0.132	0.405272	0.3923	CHB_F
rs2072114	ENSG00000110484_SCGB2A2	ILMN_17956_5550091	11	11	61361791	61794206	432415	0.132	0.405577	0.3919	CHB_F
rs2072114	ENSG00000162222_TTC9C	ILMN_5250_4180626	11	11	61361791	62252160	890369	-0.132	0.405903	0.3916	CHB_F
rs3801033	ENSG00000187953_ILMN_39709	ILMN_39709_3520521	7	7	6700628	6716280	15652	-0.13	0.410099	0.3871	CHB_F
rs4869272	ENSG00000153113_CAST	ILMN_11371_3140546	5	5	95565204	96023533	458329	0.13	0.41089	0.3863	CHB_F
rs4869272	ENSG00000145757_SPATA9	ILMN_5516_7000379	5	5	95565204	95044470	520734	0.13	0.41089	0.3863	CHB_F
rs4869273	ENSG00000153113_CAST	ILMN_11371_3140546	5	5	95565292	96023533	458241	0.13	0.41089	0.3863	CHB_F
rs4869273	ENSG00000145757_SPATA9	ILMN_5516_7000379	5	5	95565292	95044470	520822	0.13	0.41089	0.3863	CHB_F
rs7529073	ENSG00000136643_RPS6KC1	ILMN_10100_5220767	1	1	212214512	211291211	923301	0.13	0.411035	0.3861	CHB_F
rs2524299	ENSG00000162231_NXF1	ILMN_11773_1580309	11	11	61361358	62329540	968182	-0.133	0.412308	0.3848	CHB_F
rs2383208	ENSG00000147873_IFNA5	ILMN_9185_2680440	9	9	22122076	21295311	826765	-0.13	0.413244	0.3838	CHB_F
rs10811661	ENSG00000147873_IFNA5	ILMN_9185_2680440	9	9	22124094	21295311	828783	0.13	0.413244	0.3838	CHB_F
rs4869272	ENSG00000177762_C5orf27	ILMN_14350_1050184	5	5	95565204	95213948	351256	-0.128	0.420789	0.3759	CHB_F
rs4869272	ENSG00000153347_FAM81B	ILMN_18193_2470747	5	5	95565204	94752804	812400	-0.128	0.420789	0.3759	CHB_F
rs4869272	ENSG00000178015_GPR150	ILMN_19334_2850180	5	5	95565204	94981538	583666	-0.128	0.420789	0.3759	CHB_F
rs4869273	ENSG00000177762_C5orf27	ILMN_14350_1050184	5	5	95565292	95213948	351344	-0.128	0.420789	0.3759	CHB_F
rs4869273	ENSG00000153347_FAM81B	ILMN_18193_2470747	5	5	95565292	94752804	812488	-0.128	0.420789	0.3759	CHB_F
rs4869273	ENSG00000178015_GPR150	ILMN_19334_2850180	5	5	95565292	94981538	583754	-0.128	0.420789	0.3759	CHB_F
rs9505086	ENSG00000124783_SSR1	ILMN_23274_2710189	6	6	7177185	7258434	81249	0.127	0.422248	0.3744	CHB_F
rs9639027	ENSG00000122674_C7orf28A	ILMN_2087_4610382	7	7	6713263	5904957	808306	0.126	0.425879	0.3707	CHB_F
rs7713317	ENSG00000153113_CAST	ILMN_1228_160142	5	5	95742478	96023533	281055	-0.126	0.427745	0.3688	CHB_F
rs11619319	ENSG00000122033_MTIF3	ILMN_16655_130164	13	13	27385599	26922711	462888	-0.126	0.427859	0.3687	CHB_F
rs2293941	ENSG00000122033_MTIF3	ILMN_16655_130164	13	13	27389198	26922711	466487	0.126	0.427859	0.3687	CHB_F
rs4846565	ENSG00000215817_ILMN_34157	ILMN_34157_7100706	1	1	217788727	217852027	63300	0.125	0.431212	0.3653	CHB_F
rs7713317	ENSG00000178015_GPR150	ILMN_19334_2850180	5	5	95742478	94981538	760940	0.124	0.435482	0.361	CHB_F
rs4846565	ENSG00000116141_MARK1	ILMN_26873_4480475	1	1	217788727	218768191	979464	-0.123	0.43591	0.3606	CHB_F
rs7713317	ENSG00000153113_CAST	ILMN_11371_3140546	5	5	95742478	96023533	281055	-0.123	0.437428	0.3591	CHB_F
rs6048205	ENSG00000125813_PAX1	ILMN_137542_5960735	20	20	22507601	21634359	873242	0.123	0.438248	0.3583	CHB_F
rs2072114	ENSG00000162148_C11orf66	ILMN_3206_3990438	11	11	61361791	61005168	356623	-0.123	0.438949	0.3576	CHB_F
rs2524299	ENSG00000110484_SCGB2A2	ILMN_17956_5550091	11	11	61361358	61794206	432848	0.126	0.439559	0.357	CHB_F
rs2524299	ENSG00000162148_C11orf66	ILMN_3206_3990438	11	11	61361358	61005168	356190	-0.125	0.441102	0.3555	CHB_F
rs2072114	ENSG00000149476_DAK	ILMN_3575_2100025	11	11	61361791	60857230	504561	-0.122	0.441683	0.3549	CHB_F
rs2524299	ENSG00000162191_ILMN_13595	ILMN_13595_6480386	11	11	61361358	62203138	841780	-0.125	0.442647	0.3539	CHB_F
rs9639027	ENSG00000178397_ILMN_137065	ILMN_137065_2690064	7	7	6713263	6355115	358148	0.122	0.443061	0.3535	CHB_F
rs2524299	ENSG00000162144_CYBASC3	ILMN_28843_1090048	11	11	61361358	60886322	475036	-0.125	0.443808	0.3528	CHB_F
rs2464592	ENSG00000205002_ILMN_24333	ILMN_24333_2630278	8	8	118252732	118019664	233068	-0.12	0.447597	0.3491	CHB_F
rs2785990	ENSG00000215817_ILMN_34157	ILMN_34157_7100706	1	1	217754055	217852027	97972	0.12	0.448186	0.3485	CHB_F
rs10497347	ENSG00000138399_FASTKD1	ILMN_5271_6480739	2	2	169479460	170138568	659108	0.123	0.448993	0.3478	CHB_F
rs7798471	ENSG00000164631_ZNF12	ILMN_27628_3940441	7	7	6711482	6713091	1609	0.12	0.449215	0.3475	CHB_F
rs7798471	ENSG00000178397_ILMN_137065	ILMN_137065_2690064	7	7	6711482	6355115	356367	0.118	0.456107	0.3409	CHB_F
rs2072114	ENSG00000134824_FADS2	ILMN_18999_4480743	11	11	61361791	61340334	21457	0.118	0.457582	0.3395	CHB_F
rs7713317	ENSG00000175426_PCSK1	ILMN_2117_6040553	5	5	95742478	95794708	52230	-0.118	0.457819	0.3393	CHB_F
rs2524299	ENSG00000162222_TTC9C	ILMN_5250_4180626	11	11	61361358	62252160	890802	-0.12	0.460237	0.337	CHB_F
rs2524299	ENSG00000149541_B3GAT3	ILMN_19130_110646	11	11	61361358	62146223	784865	-0.119	0.465784	0.3318	CHB_F
rs2072114	ENSG00000162227_TAF6L	ILMN_21936_4880112	11	11	61361791	62295451	933660	-0.114	0.47272	0.3254	CHB_F
rs2072114	ENSG00000162144_CYBASC3	ILMN_28843_1090048	11	11	61361791	60886322	475469	-0.114	0.473075	0.3251	CHB_F
rs7945565	ENSG00000157613_CREB3L1	ILMN_23950_3180035	11	11	45835568	46255804	420236	-0.114	0.473485	0.3247	CHB_F
rs7945565	ENSG00000165905_GYLTL1B	ILMN_23778_450039	11	11	45835568	45899772	64204	-0.113	0.476407	0.322	CHB_F
rs11558471	ENSG00000147679_C8orf53	ILMN_24637_4760647	8	8	118254914	117847923	406991	0.113	0.477448	0.3211	CHB_F
rs10497347	ENSG00000163072_NOSTRIN	ILMN_10508_5360390	2	2	169479460	169367353	112107	-0.113	0.486828	0.3126	CHB_F
rs2383208	ENSG00000177047_IFNW1	ILMN_12698_5860762	9	9	22122076	21132144	989932	0.11	0.488652	0.311	CHB_F
rs10811661	ENSG00000177047_IFNW1	ILMN_12698_5860762	9	9	22124094	21132144	991950	-0.11	0.488652	0.311	CHB_F
rs4869272	ENSG00000164307_ILMN_10385	ILMN_10385_670722	5	5	95565204	96169648	604444	-0.109	0.493739	0.3065	CHB_F
rs4869273	ENSG00000164307_ILMN_10385	ILMN_10385_670722	5	5	95565292	96169648	604356	-0.109	0.493739	0.3065	CHB_F
rs9639027	ENSG00000122512_PMS2	ILMN_23993_6510279	7	7	6713263	6015263	698000	0.108	0.495016	0.3054	CHB_F
rs2072114	ENSG00000149541_B3GAT3	ILMN_19130_110646	11	11	61361791	62146223	784432	-0.108	0.495004	0.3054	CHB_F
rs13266634	ENSG00000147677_EIF3H	ILMN_139292_630500	8	8	118253964	117837243	416721	0.108	0.495663	0.3048	CHB_F
rs3802177	ENSG00000147677_EIF3H	ILMN_139292_630500	8	8	118254206	117837243	416963	-0.108	0.495663	0.3048	CHB_F
rs11603334	ENSG00000162129_CLPB	ILMN_2118_2480747	11	11	72110633	71823216	287417	-0.108	0.495791	0.3047	CHB_F
rs1552224	ENSG00000162129_CLPB	ILMN_2118_2480747	11	11	72110746	71823216	287530	0.108	0.495791	0.3047	CHB_F
rs7945565	ENSG00000180210_F2	ILMN_18231_7210050	11	11	45835568	46697331	861763	0.108	0.496377	0.3042	CHB_F
rs2524299	ENSG00000162194_C11orf48	ILMN_24145_1510431	11	11	61361358	62195817	834459	0.111	0.496924	0.3037	CHB_F
rs11558471	ENSG00000147677_EIF3H	ILMN_139292_630500	8	8	118254914	117837243	417671	0.108	0.497703	0.303	CHB_F
rs4869272	ENSG00000145757_SPATA9	ILMN_5400_2070386	5	5	95565204	95044470	520734	0.106	0.504666	0.297	CHB_F
rs4869273	ENSG00000145757_SPATA9	ILMN_5400_2070386	5	5	95565292	95044470	520822	0.106	0.504666	0.297	CHB_F
rs3801033	ENSG00000164631_ZNF12	ILMN_27628_3940441	7	7	6700628	6713091	12463	-0.105	0.507499	0.2946	CHB_F
rs6048205	ENSG00000204663_ILMN_2576	ILMN_2576_6480279	20	20	22507601	23447783	940182	0.105	0.508149	0.294	CHB_F
rs2072114	ENSG00000162194_C11orf48	ILMN_24145_1510431	11	11	61361791	62195817	834026	0.104	0.510771	0.2918	CHB_F
rs2524299	ENSG00000162227_TAF6L	ILMN_21936_4880112	11	11	61361358	62295451	934093	-0.106	0.513093	0.2898	CHB_F
rs9639027	ENSG00000106392_C1GALT1	ILMN_20257_10370	7	7	6713263	7240414	527151	0.103	0.51546	0.2878	CHB_F
rs2943641	ENSG00000144460_ILMN_40346	ILMN_40346_1010110	2	2	226801989	225973935	828054	0.103	0.516576	0.2869	CHB_F
rs2972144	ENSG00000144460_ILMN_40346	ILMN_40346_1010110	2	2	226809655	225973935	835720	-0.103	0.516576	0.2869	CHB_F
rs9639027	ENSG00000136240_KDELR2	ILMN_1810_510497	7	7	6713263	6490291	222972	0.102	0.519895	0.2841	CHB_F
rs2383208	ENSG00000137080_IFNA21	ILMN_16088_360524	9	9	22122076	21156659	965417	0.101	0.524039	0.2806	CHB_F
rs10811661	ENSG00000137080_IFNA21	ILMN_16088_360524	9	9	22124094	21156659	967435	-0.101	0.524039	0.2806	CHB_F
rs2383208	ENSG00000147877_IFNA4	ILMN_13981_6330682	9	9	22122076	21177670	944406	0.101	0.524753	0.28	CHB_F
rs10811661	ENSG00000147877_IFNA4	ILMN_13981_6330682	9	9	22124094	21177670	946424	-0.101	0.524753	0.28	CHB_F
rs2383208	ENSG00000188379_IFNA2	ILMN_25979_730192	9	9	22122076	21375387	746689	0.101	0.525109	0.2798	CHB_F
rs10811661	ENSG00000188379_IFNA2	ILMN_25979_730192	9	9	22124094	21375387	748707	-0.101	0.525109	0.2798	CHB_F
rs3801033	ENSG00000164535_DAGLB	ILMN_1764_5290553	7	7	6700628	6454110	246518	-0.1	0.52665	0.2785	CHB_F
rs9639027	ENSG00000146574_ILMN_43289	ILMN_43289_160504	7	7	6713263	6832926	119663	0.1	0.530316	0.2755	CHB_F
rs2072114	ENSG00000134780_DAGLA	ILMN_2615_870709	11	11	61361791	61204486	157305	0.1	0.530545	0.2753	CHB_F
rs3801033	ENSG00000106392_C1GALT1	ILMN_20257_10370	7	7	6700628	7240414	539786	-0.099	0.533361	0.273	CHB_F
rs7713317	ENSG00000118985_ELL2	ILMN_15317_5870243	5	5	95742478	95323531	418947	-0.098	0.536308	0.2706	CHB_F
rs11619319	ENSG00000102755_FLT1	ILMN_26448_4810291	13	13	27385599	27967232	581633	0.098	0.537534	0.2696	CHB_F
rs2293941	ENSG00000102755_FLT1	ILMN_26448_4810291	13	13	27389198	27967232	578034	-0.098	0.537534	0.2696	CHB_F
rs3801033	ENSG00000146576_C7orf26	ILMN_9701_2900753	7	7	6700628	6596301	104327	-0.098	0.537857	0.2693	CHB_F
rs9639027	ENSG00000187953_ILMN_39709	ILMN_39709_3520521	7	7	6713263	6716280	3017	0.098	0.538952	0.2685	CHB_F
rs11603334	ENSG00000175591_P2RY2	ILMN_16592_7610376	11	11	72110633	72606992	496359	-0.098	0.538992	0.2684	CHB_F
rs1552224	ENSG00000175591_P2RY2	ILMN_16592_7610376	11	11	72110746	72606992	496246	0.098	0.538992	0.2684	CHB_F
rs4846565	ENSG00000136628_EPRS	ILMN_11672_6220367	1	1	217788727	218286623	497896	-0.097	0.53936	0.2681	CHB_F
rs7798471	ENSG00000122512_PMS2	ILMN_138500_1030670	7	7	6711482	6015263	696219	0.097	0.539329	0.2681	CHB_F
rs2524299	ENSG00000204950_ILMN_35710	ILMN_35710_1170343	11	11	61361358	61033113	328245	-0.1	0.540184	0.2675	CHB_F
rs13266634	ENSG00000182197_EXT1	ILMN_72704_4220356	8	8	118253964	119193119	939155	0.097	0.541535	0.2664	CHB_F
rs3802177	ENSG00000182197_EXT1	ILMN_72704_4220356	8	8	118254206	119193119	938913	-0.097	0.541535	0.2664	CHB_F
rs2072114	ENSG00000149485_FADS1	ILMN_18738_2480176	11	11	61361791	61415582	53791	-0.097	0.541521	0.2664	CHB_F
rs2072114	ENSG00000149489_ROM1	ILMN_28308_2690296	11	11	61361791	62137199	775408	-0.097	0.543043	0.2652	CHB_F
rs2785990	ENSG00000143353_LYPLAL1	ILMN_25005_730609	1	1	217754055	217413840	340215	-0.096	0.546895	0.2621	CHB_F
rs340874	ENSG00000143499_SMYD2	ILMN_4244_4200181	1	1	212225879	212521159	295280	-0.093	0.557688	0.2536	CHB_F
rs2524299	ENSG00000185670_ZBTB3	ILMN_3469_1740615	11	11	61361358	62278207	916849	0.095	0.559635	0.2521	CHB_F
rs4869272	ENSG00000175449_RFESD	ILMN_26427_4050246	5	5	95565204	95008239	556965	0.092	0.561081	0.251	CHB_F
rs4869273	ENSG00000175449_RFESD	ILMN_26427_4050246	5	5	95565292	95008239	557053	0.092	0.561081	0.251	CHB_F
rs11603334	ENSG00000168010_ATG16L2	ILMN_16649_10204	11	11	72110633	72203099	92466	-0.092	0.561251	0.2508	CHB_F
rs1552224	ENSG00000168010_ATG16L2	ILMN_16649_10204	11	11	72110746	72203099	92353	0.092	0.561251	0.2508	CHB_F
rs10497347	ENSG00000163093_BBS5	ILMN_10125_2030564	2	2	169479460	170044239	564779	0.095	0.561495	0.2507	CHB_F
rs2383208	ENSG00000171889_ILMN_108954	ILMN_108954_5820192	9	9	22122076	21549697	572379	0.092	0.561751	0.2505	CHB_F
rs10811661	ENSG00000171889_ILMN_108954	ILMN_108954_5820192	9	9	22124094	21549697	574397	-0.092	0.561751	0.2505	CHB_F
rs7713317	ENSG00000164307_ILMN_10385	ILMN_10385_670722	5	5	95742478	96169648	427170	0.091	0.567794	0.2458	CHB_F
rs13266634	ENSG00000205002_ILMN_24333	ILMN_24333_2630278	8	8	118253964	118019664	234300	0.091	0.56787	0.2458	CHB_F
rs3802177	ENSG00000205002_ILMN_24333	ILMN_24333_2630278	8	8	118254206	118019664	234542	-0.091	0.56787	0.2458	CHB_F
rs4869272	ENSG00000153113_CAST	ILMN_24785_6130202	5	5	95565204	96023533	458329	0.09	0.572706	0.2421	CHB_F
rs4869273	ENSG00000153113_CAST	ILMN_24785_6130202	5	5	95565292	96023533	458241	0.09	0.572706	0.2421	CHB_F
rs2524299	ENSG00000149476_DAK	ILMN_3575_2100025	11	11	61361358	60857230	504128	-0.091	0.575426	0.24	CHB_F
rs11558471	ENSG00000164756_SLC30A8	ILMN_10814_5910484	8	8	118254914	118032399	222515	0.089	0.576719	0.239	CHB_F
rs9505086	ENSG00000096696_DSP	ILMN_13183_2630202	6	6	7177185	7486869	309684	0.088	0.581049	0.2358	CHB_F
rs7945565	ENSG00000121671_CRY2	ILMN_2356_1450082	11	11	45835568	45825605	9963	-0.087	0.583571	0.2339	CHB_F
rs7713317	ENSG00000145757_SPATA9	ILMN_5400_2070386	5	5	95742478	95044470	698008	-0.087	0.585729	0.2323	CHB_F
rs7529073	ENSG00000152104_PTPN14	ILMN_27079_1090180	1	1	212214512	212791265	576753	0.085	0.591751	0.2279	CHB_F
rs4869272	ENSG00000213702_ILMN_87377	ILMN_87377_7160201	5	5	95565204	96397681	832477	0.084	0.596279	0.2246	CHB_F
rs4869273	ENSG00000213702_ILMN_87377	ILMN_87377_7160201	5	5	95565292	96397681	832389	0.084	0.596279	0.2246	CHB_F
rs3801033	ENSG00000136238_RAC1	ILMN_12869_6420475	7	7	6700628	6380651	319977	0.084	0.596349	0.2245	CHB_F
rs11619319	ENSG00000122025_FLT3	ILMN_8780_1230333	13	13	27385599	27572729	187130	-0.084	0.597788	0.2235	CHB_F
rs2293941	ENSG00000122025_FLT3	ILMN_8780_1230333	13	13	27389198	27572729	183531	0.084	0.597788	0.2235	CHB_F
rs2494195	ENSG00000136628_EPRS	ILMN_11672_6220367	1	1	217755257	218286623	531366	-0.084	0.598025	0.2233	CHB_F
rs2524299	ENSG00000167985_C11orf79	ILMN_8996_2450564	11	11	61361358	60954173	407185	0.086	0.598137	0.2232	CHB_F
rs9639027	ENSG00000187953_ILMN_46541	ILMN_46541_6900170	7	7	6713263	6716280	3017	0.083	0.600438	0.2215	CHB_F
rs2383208	ENSG00000173515_C9orf53	ILMN_37802_4560458	9	9	22122076	21957137	164939	0.083	0.601438	0.2208	CHB_F
rs10811661	ENSG00000173515_C9orf53	ILMN_37802_4560458	9	9	22124094	21957137	166957	-0.083	0.601438	0.2208	CHB_F
rs11619319	ENSG00000186184_POLR1D	ILMN_28050_2470551	13	13	27385599	27092903	292696	-0.083	0.602338	0.2202	CHB_F
rs2293941	ENSG00000186184_POLR1D	ILMN_28050_2470551	13	13	27389198	27092903	296295	0.083	0.602338	0.2202	CHB_F
rs7798471	ENSG00000164535_DAGLB	ILMN_1764_5290553	7	7	6711482	6454110	257372	0.082	0.605597	0.2178	CHB_F
rs7798471	ENSG00000146576_C7orf26	ILMN_9701_2900753	7	7	6711482	6596301	115181	0.082	0.605995	0.2175	CHB_F
rs11603334	ENSG00000149357_C11orf59	ILMN_10434_2070523	11	11	72110633	71492081	618552	-0.082	0.607009	0.2168	CHB_F
rs11603334	ENSG00000054967_RELT	ILMN_28791_1770189	11	11	72110633	72765053	654420	0.082	0.607009	0.2168	CHB_F
rs11603334	ENSG00000171631_P2RY6	ILMN_5557_7200093	11	11	72110633	72653218	542585	0.082	0.607009	0.2168	CHB_F
rs1552224	ENSG00000149357_C11orf59	ILMN_10434_2070523	11	11	72110746	71492081	618665	0.082	0.607009	0.2168	CHB_F
rs1552224	ENSG00000054967_RELT	ILMN_28791_1770189	11	11	72110746	72765053	654307	-0.082	0.607009	0.2168	CHB_F
rs1552224	ENSG00000171631_P2RY6	ILMN_5557_7200093	11	11	72110746	72653218	542472	-0.082	0.607009	0.2168	CHB_F
rs7529073	ENSG00000143499_SMYD2	ILMN_4244_6900050	1	1	212214512	212521159	306647	-0.082	0.607586	0.2164	CHB_F
rs9505086	ENSG00000164304_CAGE1	ILMN_16352_6770255	6	6	7177185	7334941	157756	-0.082	0.607597	0.2164	CHB_F
rs4869272	ENSG00000173221_GLRX	ILMN_22606_160180	5	5	95565204	95184465	380739	0.081	0.608223	0.2159	CHB_F
rs4869273	ENSG00000173221_GLRX	ILMN_22606_160180	5	5	95565292	95184465	380827	0.081	0.608223	0.2159	CHB_F
rs2524299	ENSG00000134780_DAGLA	ILMN_2615_870709	11	11	61361358	61204486	156872	0.082	0.616672	0.2099	CHB_F
rs13266634	ENSG00000164756_SLC30A8	ILMN_10814_5910484	8	8	118253964	118032399	221565	0.079	0.619465	0.208	CHB_F
rs3802177	ENSG00000164756_SLC30A8	ILMN_10814_5910484	8	8	118254206	118032399	221807	-0.079	0.619465	0.208	CHB_F
rs2524299	ENSG00000149016_TUT1	ILMN_6523_360402	11	11	61361358	62115592	754234	-0.081	0.619861	0.2077	CHB_F
rs7713317	ENSG00000175449_RFESD	ILMN_26427_4050246	5	5	95742478	95008239	734239	-0.079	0.62002	0.2076	CHB_F
rs2820464	ENSG00000143353_LYPLAL1	ILMN_25005_730609	1	1	217759843	217413840	346003	-0.079	0.620981	0.2069	CHB_F
rs7529073	ENSG00000174606_ANGEL2	ILMN_20781_1660349	1	1	212214512	211255791	958721	-0.078	0.623601	0.2051	CHB_F
rs10497347	ENSG00000081479_LRP2	ILMN_11006_5810372	2	2	169479460	169927259	447799	-0.079	0.626818	0.2029	CHB_F
rs7713317	ENSG00000177762_C5orf27	ILMN_14350_1050184	5	5	95742478	95213948	528530	0.077	0.629305	0.2011	CHB_F
rs2524299	ENSG00000149489_ROM1	ILMN_28308_2690296	11	11	61361358	62137199	775841	-0.078	0.631304	0.1998	CHB_F
rs7713317	ENSG00000213702_ILMN_87377	ILMN_87377_7160201	5	5	95742478	96397681	655203	-0.076	0.632412	0.199	CHB_F
rs2072114	ENSG00000149506_ZP1	ILMN_27976_1450408	11	11	61361791	60391591	970200	0.075	0.637939	0.1952	CHB_F
rs2072114	ENSG00000204950_ILMN_35710	ILMN_35710_1170343	11	11	61361791	61033113	328678	-0.074	0.639576	0.1941	CHB_F
rs3801033	ENSG00000136240_KDELR2	ILMN_1810_510497	7	7	6700628	6490291	210337	-0.073	0.6444	0.1908	CHB_F
rs2383208	ENSG00000214042_IFNA7	ILMN_27442_3060500	9	9	22122076	21192204	929872	0.073	0.645033	0.1904	CHB_F
rs10811661	ENSG00000214042_IFNA7	ILMN_27442_3060500	9	9	22124094	21192204	931890	-0.073	0.645033	0.1904	CHB_F
rs2072114	ENSG00000167985_C11orf79	ILMN_8996_2450564	11	11	61361791	60954173	407618	0.072	0.651495	0.1861	CHB_F
rs4846565	ENSG00000143353_LYPLAL1	ILMN_25005_730609	1	1	217788727	217413840	374887	-0.072	0.651739	0.1859	CHB_F
rs3801033	ENSG00000178397_ILMN_137065	ILMN_137065_2690064	7	7	6700628	6355115	345513	-0.072	0.651739	0.1859	CHB_F
rs7529073	ENSG00000117724_CENPF	ILMN_8225_5960242	1	1	212214512	212843155	628643	-0.072	0.652038	0.1857	CHB_F
rs7713317	ENSG00000173221_GLRX	ILMN_22606_160180	5	5	95742478	95184465	558013	-0.071	0.655125	0.1837	CHB_F
rs2524299	ENSG00000162236_STX5	ILMN_22175_6520475	11	11	61361358	62356136	994778	-0.073	0.655378	0.1835	CHB_F
rs3801033	ENSG00000136247_ZDHHC4	ILMN_1443_3710209	7	7	6700628	6583609	117019	0.071	0.655831	0.1832	CHB_F
rs13266634	ENSG00000182197_EXT1	ILMN_18298_2470544	8	8	118253964	119193119	939155	-0.07	0.658692	0.1813	CHB_F
rs3802177	ENSG00000182197_EXT1	ILMN_18298_2470544	8	8	118254206	119193119	938913	0.07	0.658692	0.1813	CHB_F
rs2072114	ENSG00000162236_STX5	ILMN_22175_6520475	11	11	61361791	62356136	994345	-0.07	0.661009	0.1798	CHB_F
rs9505086	ENSG00000153162_BMP6	ILMN_1772_650414	6	6	7177185	7671304	494119	-0.07	0.661778	0.1793	CHB_F
rs2524299	ENSG00000214756_ILMN_100359	ILMN_100359_4730372	11	11	61361358	62189355	827997	0.07	0.667547	0.1755	CHB_F
rs7945565	ENSG00000019505_SYT13	ILMN_28065_6400176	11	11	45835568	45264446	571122	0.067	0.671031	0.1733	CHB_F
rs3801033	ENSG00000122512_PMS2	ILMN_138500_1030670	7	7	6700628	6015263	685365	0.067	0.67395	0.1714	CHB_F
rs7713317	ENSG00000113441_LNPEP	ILMN_25061_4290079	5	5	95742478	96296854	554376	-0.066	0.67815	0.1687	CHB_F
rs11603334	ENSG00000158483_FAM86C	ILMN_46510_2750543	11	11	72110633	71176190	934443	-0.066	0.678469	0.1685	CHB_F
rs1552224	ENSG00000158483_FAM86C	ILMN_46510_2750543	11	11	72110746	71176190	934556	0.066	0.678469	0.1685	CHB_F
rs7945565	ENSG00000175224_KIAA0652	ILMN_1227_3420093	11	11	45835568	46595722	760154	0.065	0.680474	0.1672	CHB_F
rs9505086	ENSG00000164304_CAGE1	ILMN_7023_5670608	6	6	7177185	7334941	157756	-0.065	0.681067	0.1668	CHB_F
rs4869272	ENSG00000175471_MCTP1	ILMN_2499_730747	5	5	95565204	94646035	919169	0.065	0.681921	0.1663	CHB_F
rs4869273	ENSG00000175471_MCTP1	ILMN_2499_730747	5	5	95565292	94646035	919257	0.065	0.681921	0.1663	CHB_F
rs2072114	ENSG00000185670_ZBTB3	ILMN_3469_1740615	11	11	61361791	62278207	916416	0.065	0.682293	0.166	CHB_F
rs11558471	ENSG00000182197_EXT1	ILMN_72704_4220356	8	8	118254914	119193119	938205	0.065	0.683175	0.1655	CHB_F
rs2494195	ENSG00000162813_BPNT1	ILMN_29250_4070292	1	1	217755257	218329814	574557	0.063	0.690586	0.1608	CHB_F
rs2785990	ENSG00000162813_BPNT1	ILMN_29250_4070292	1	1	217754055	218329814	575759	-0.063	0.692675	0.1595	CHB_F
rs2524299	ENSG00000167992_VWCE	ILMN_18416_6520072	11	11	61361358	60819364	541994	0.064	0.692612	0.1595	CHB_F
rs7798471	ENSG00000136247_ZDHHC4	ILMN_1443_3710209	7	7	6711482	6583609	127873	-0.062	0.695612	0.1576	CHB_F
rs3801033	ENSG00000122512_PMS2	ILMN_23993_6510279	7	7	6700628	6015263	685365	-0.062	0.696437	0.1571	CHB_F
rs2072114	ENSG00000149016_TUT1	ILMN_6523_360402	11	11	61361791	62115592	753801	-0.062	0.697043	0.1567	CHB_F
rs7945565	ENSG00000149091_DGKZ	ILMN_13876_1340253	11	11	45835568	46311315	475747	-0.061	0.699938	0.1549	CHB_F
rs4846565	ENSG00000067704_IARS2	ILMN_17420_1030379	1	1	217788727	218334067	545340	-0.061	0.70063	0.1545	CHB_F
rs7798471	ENSG00000106346_USP42	ILMN_38093_2320671	7	7	6711482	6111102	600380	0.061	0.702342	0.1535	CHB_F
rs2383208	ENSG00000147883_CDKN2B	ILMN_20121_1500019	9	9	22122076	21999312	122764	0.061	0.702722	0.1532	CHB_F
rs10811661	ENSG00000147883_CDKN2B	ILMN_20121_1500019	9	9	22124094	21999312	124782	-0.061	0.702722	0.1532	CHB_F
rs11603334	ENSG00000184154_LRRC51	ILMN_13786_4900403	11	11	72110633	71469553	641080	0.061	0.702962	0.1531	CHB_F
rs11603334	ENSG00000175591_P2RY2	ILMN_15883_5900446	11	11	72110633	72606992	496359	0.061	0.702962	0.1531	CHB_F
rs11603334	ENSG00000214534_ILMN_32032	ILMN_32032_4540215	11	11	72110633	71210242	900391	-0.061	0.702962	0.1531	CHB_F
rs11603334	ENSG00000054967_RELT	ILMN_5604_6550450	11	11	72110633	72765053	654420	0.061	0.702962	0.1531	CHB_F
rs1552224	ENSG00000184154_LRRC51	ILMN_13786_4900403	11	11	72110746	71469553	641193	-0.061	0.702962	0.1531	CHB_F
rs1552224	ENSG00000175591_P2RY2	ILMN_15883_5900446	11	11	72110746	72606992	496246	-0.061	0.702962	0.1531	CHB_F
rs1552224	ENSG00000214534_ILMN_32032	ILMN_32032_4540215	11	11	72110746	71210242	900504	0.061	0.702962	0.1531	CHB_F
rs1552224	ENSG00000054967_RELT	ILMN_5604_6550450	11	11	72110746	72765053	654307	-0.061	0.702962	0.1531	CHB_F
rs10497347	ENSG00000172292_LASS6	ILMN_28310_2710239	2	2	169479460	169021081	458379	0.062	0.703676	0.1526	CHB_F
rs11619319	ENSG00000122035_RASL11A	ILMN_17784_1240195	13	13	27385599	26742464	643135	-0.06	0.705145	0.1517	CHB_F
rs2293941	ENSG00000122035_RASL11A	ILMN_17784_1240195	13	13	27389198	26742464	646734	0.06	0.705145	0.1517	CHB_F
rs2524299	ENSG00000168569_ILMN_38197	ILMN_38197_4830243	11	11	61361358	62316054	954696	0.061	0.708385	0.1497	CHB_F
rs2524299	ENSG00000167994_RAB3IL1	ILMN_25234_610639	11	11	61361358	61444240	82882	0.06	0.712709	0.1471	CHB_F
rs3801033	ENSG00000106346_USP42	ILMN_38093_2320671	7	7	6700628	6111102	589526	-0.058	0.713262	0.1468	CHB_F
rs2072114	ENSG00000149532_ILMN_23711	ILMN_23711_1010689	11	11	61361791	60954021	407770	0.058	0.717024	0.1445	CHB_F
rs4869272	ENSG00000145721_LIX1	ILMN_22811_780209	5	5	95565204	96504195	938991	-0.057	0.719952	0.1427	CHB_F
rs4869273	ENSG00000145721_LIX1	ILMN_22811_780209	5	5	95565292	96504195	938903	-0.057	0.719952	0.1427	CHB_F
rs7945565	ENSG00000175274_TP53I11	ILMN_17812_1770242	11	11	45835568	44929416	906152	0.057	0.720472	0.1424	CHB_F
rs6048205	ENSG00000132661_NXT1	ILMN_26865_2340435	20	20	22507601	23279373	771772	0.056	0.725379	0.1394	CHB_F
rs2464592	ENSG00000164754_RAD21	ILMN_4979_5870400	8	8	118252732	117956182	296550	-0.056	0.726557	0.1387	CHB_F
rs9639027	ENSG00000136247_ZDHHC4	ILMN_1443_3710209	7	7	6713263	6583609	129654	-0.055	0.727776	0.138	CHB_F
rs11603334	ENSG00000110237_ARHGEF17	ILMN_11064_940204	11	11	72110633	72697317	586684	-0.055	0.727755	0.138	CHB_F
rs1552224	ENSG00000110237_ARHGEF17	ILMN_11064_940204	11	11	72110746	72697317	586571	0.055	0.727755	0.138	CHB_F
rs2524299	ENSG00000149485_FADS1	ILMN_18738_2480176	11	11	61361358	61415582	54224	-0.057	0.729119	0.1372	CHB_F
rs340874	ENSG00000152104_PTPN14	ILMN_27079_1090180	1	1	212225879	212791265	565386	-0.054	0.732054	0.1355	CHB_F
rs7945565	ENSG00000121680_PEX16	ILMN_20453_7320551	11	11	45835568	45896182	60614	0.054	0.732798	0.135	CHB_F
rs7945565	ENSG00000110497_ILMN_523	ILMN_523_2070259	11	11	45835568	46572145	736577	-0.054	0.736332	0.1329	CHB_F
rs13266634	ENSG00000164758_MED30	ILMN_7158_2190138	8	8	118253964	118602211	348247	0.053	0.739823	0.1309	CHB_F
rs3802177	ENSG00000164758_MED30	ILMN_7158_2190138	8	8	118254206	118602211	348005	-0.053	0.739823	0.1309	CHB_F
rs2072114	ENSG00000214756_ILMN_100359	ILMN_100359_4730372	11	11	61361791	62189355	827564	0.052	0.743235	0.1289	CHB_F
rs2072114	ENSG00000167986_DDB1	ILMN_27784_5550041	11	11	61361791	60857153	504638	-0.052	0.743668	0.1286	CHB_F
rs2072114	ENSG00000167994_RAB3IL1	ILMN_25234_610639	11	11	61361791	61444240	82449	0.052	0.745397	0.1276	CHB_F
rs11603334	ENSG00000021300_PLEKHB1	ILMN_2859_110088	11	11	72110633	73023592	912959	0.05	0.752826	0.1233	CHB_F
rs1552224	ENSG00000021300_PLEKHB1	ILMN_2859_110088	11	11	72110746	73023592	912846	-0.05	0.752826	0.1233	CHB_F
rs2524299	ENSG00000149485_FADS1	ILMN_18681_2320538	11	11	61361358	61415582	54224	0.051	0.754448	0.1224	CHB_F
rs7945565	ENSG00000214934_ILMN_112525	ILMN_112525_5720129	11	11	45835568	45187118	648450	0.05	0.754974	0.1221	CHB_F
rs2820464	ENSG00000118873_RAB3GAP2	ILMN_16729_6400292	1	1	217759843	218512419	752576	0.049	0.755901	0.1215	CHB_F
rs4869272	ENSG00000175471_MCTP1	ILMN_3078_20064	5	5	95565204	94646035	919169	0.049	0.758661	0.12	CHB_F
rs4869273	ENSG00000175471_MCTP1	ILMN_3078_20064	5	5	95565292	94646035	919257	0.049	0.758661	0.12	CHB_F
rs2072114	ENSG00000167992_VWCE	ILMN_18416_6520072	11	11	61361791	60819364	542427	0.049	0.758842	0.1198	CHB_F
rs2464592	ENSG00000147677_EIF3H	ILMN_139292_630500	8	8	118252732	117837243	415489	-0.048	0.761487	0.1183	CHB_F
rs11619319	ENSG00000169793_ILMN_33669	ILMN_33669_160524	13	13	27385599	27579586	193987	-0.048	0.762023	0.118	CHB_F
rs2293941	ENSG00000169793_ILMN_33669	ILMN_33669_160524	13	13	27389198	27579586	190388	0.048	0.762023	0.118	CHB_F
rs2524299	ENSG00000167986_DDB1	ILMN_27784_5550041	11	11	61361358	60857153	504205	-0.049	0.762294	0.1179	CHB_F
rs10497347	ENSG00000138398_PPIG	ILMN_24595_3780408	2	2	169479460	170149096	669636	0.049	0.763344	0.1173	CHB_F
rs2524299	ENSG00000134825_C11orf10	ILMN_17021_5960343	11	11	61361358	61316661	44697	0.049	0.764259	0.1168	CHB_F
rs3801033	ENSG00000136238_RAC1	ILMN_15217_6980370	7	7	6700628	6380651	319977	-0.047	0.767111	0.1151	CHB_F
rs2072114	ENSG00000167987_VPS37C	ILMN_919_2230132	11	11	61361791	60685500	676291	-0.045	0.775419	0.1105	CHB_F
rs2383208	ENSG00000214040_IFNA17	ILMN_25972_3120176	9	9	22122076	21218221	903855	-0.045	0.777495	0.1093	CHB_F
rs10811661	ENSG00000214040_IFNA17	ILMN_25972_3120176	9	9	22124094	21218221	905873	0.045	0.777495	0.1093	CHB_F
rs11603334	ENSG00000186642_PDE2A	ILMN_14910_5260102	11	11	72110633	72063113	47520	-0.045	0.77815	0.1089	CHB_F
rs1552224	ENSG00000186642_PDE2A	ILMN_14910_5260102	11	11	72110746	72063113	47633	0.045	0.77815	0.1089	CHB_F
rs7529073	ENSG00000143499_SMYD2	ILMN_4244_4200181	1	1	212214512	212521159	306647	0.045	0.779058	0.1084	CHB_F
rs7945565	ENSG00000180423_C11orf77	ILMN_26553_6480427	11	11	45835568	46595353	759785	0.045	0.779143	0.1084	CHB_F
rs2524299	ENSG00000149532_ILMN_23711	ILMN_23711_1010689	11	11	61361358	60954021	407337	0.045	0.784485	0.1054	CHB_F
rs4869272	ENSG00000118985_ELL2	ILMN_15317_5870243	5	5	95565204	95323531	241673	-0.043	0.784801	0.1052	CHB_F
rs4869272	ENSG00000113441_LNPEP	ILMN_25061_4290079	5	5	95565204	96296854	731650	0.043	0.784801	0.1052	CHB_F
rs4869273	ENSG00000118985_ELL2	ILMN_15317_5870243	5	5	95565292	95323531	241761	-0.043	0.784801	0.1052	CHB_F
rs4869273	ENSG00000113441_LNPEP	ILMN_25061_4290079	5	5	95565292	96296854	731562	0.043	0.784801	0.1052	CHB_F
rs9639027	ENSG00000011275_RNF216	ILMN_23534_2190524	7	7	6713263	5787818	925445	0.043	0.787775	0.1036	CHB_F
rs6048205	ENSG00000125812_GZF1	ILMN_16614_6560398	20	20	22507601	23290819	783218	0.042	0.789558	0.1026	CHB_F
rs2072114	ENSG00000011347_SYT7	ILMN_25980_1110280	11	11	61361791	61104874	256917	0.042	0.790334	0.1022	CHB_F
rs2072114	ENSG00000110108_TMEM109	ILMN_7335_4880364	11	11	61361791	60438253	923538	-0.042	0.792534	0.101	CHB_F
rs7713317	ENSG00000153347_FAM81B	ILMN_18193_2470747	5	5	95742478	94752804	989674	0.042	0.793069	0.1007	CHB_F
rs2383208	ENSG00000184995_ILMN_4443	ILMN_4443_2350181	9	9	22122076	21471693	650383	0.041	0.797162	0.0985	CHB_F
rs10811661	ENSG00000184995_ILMN_4443	ILMN_4443_2350181	9	9	22124094	21471693	652401	-0.041	0.797162	0.0985	CHB_F
rs4869272	ENSG00000058729_RIOK2	ILMN_16482_2710497	5	5	95565204	96544700	979496	-0.041	0.797962	0.098	CHB_F
rs4869273	ENSG00000058729_RIOK2	ILMN_16482_2710497	5	5	95565292	96544700	979408	-0.041	0.797962	0.098	CHB_F
rs2785990	ENSG00000067704_IARS2	ILMN_17420_1030379	1	1	217754055	218334067	580012	0.039	0.806163	0.0936	CHB_F
rs11619319	ENSG00000122034_GTF3A	ILMN_12579_6590025	13	13	27385599	26896681	488918	-0.039	0.808365	0.0924	CHB_F
rs2293941	ENSG00000122034_GTF3A	ILMN_12579_6590025	13	13	27389198	26896681	492517	0.039	0.808365	0.0924	CHB_F
rs2072114	ENSG00000168569_ILMN_38197	ILMN_38197_4830243	11	11	61361791	62316054	954263	0.037	0.814618	0.089	CHB_F
rs9505086	ENSG00000188428_MUTED	ILMN_24968_2900156	6	6	7177185	8009646	832461	-0.037	0.815444	0.0886	CHB_F
rs2072114	ENSG00000149485_FADS1	ILMN_18681_2320538	11	11	61361791	61415582	53791	0.037	0.818165	0.0872	CHB_F
rs2072114	ENSG00000185475_ILMN_26788	ILMN_26788_840730	11	11	61361791	62311475	949684	-0.037	0.818165	0.0872	CHB_F
rs340874	ENSG00000136643_RPS6KC1	ILMN_10100_5220767	1	1	212225879	211291211	934668	-0.036	0.820679	0.0858	CHB_F
rs4846565	ENSG00000118873_RAB3GAP2	ILMN_16729_6400292	1	1	217788727	218512419	723692	-0.036	0.821186	0.0856	CHB_F
rs7798471	ENSG00000011275_RNF216	ILMN_23534_2190524	7	7	6711482	5787818	923664	-0.036	0.821125	0.0856	CHB_F
rs2943641	ENSG00000081052_COL4A4	ILMN_17787_4480762	2	2	226801989	227737073	935084	0.036	0.821406	0.0854	CHB_F
rs2972144	ENSG00000081052_COL4A4	ILMN_17787_4480762	2	2	226809655	227737073	927418	-0.036	0.821406	0.0854	CHB_F
rs340874	ENSG00000117724_CENPF	ILMN_8225_5960242	1	1	212225879	212843155	617276	-0.035	0.823737	0.0842	CHB_F
rs2072114	ENSG00000149021_SCGB1A1	ILMN_3488_6940070	11	11	61361791	61943099	581308	0.035	0.826159	0.0829	CHB_F
rs11603334	ENSG00000158483_FAM86C	ILMN_10822_5290736	11	11	72110633	71176190	934443	-0.034	0.829458	0.0812	CHB_F
rs1552224	ENSG00000158483_FAM86C	ILMN_10822_5290736	11	11	72110746	71176190	934556	0.034	0.829458	0.0812	CHB_F
rs2464592	ENSG00000164758_MED30	ILMN_7158_2190138	8	8	118252732	118602211	349479	0.034	0.832166	0.0798	CHB_F
rs6048205	ENSG00000125798_FOXA2	ILMN_13376_5490242	20	20	22507601	22514102	6501	0.034	0.833151	0.0793	CHB_F
rs10497347	ENSG00000073734_ABCB11	ILMN_22196_2140446	2	2	169479460	169596079	116619	0.034	0.833925	0.0789	CHB_F
rs3801033	ENSG00000187953_ILMN_46541	ILMN_46541_6900170	7	7	6700628	6716280	15652	-0.033	0.835285	0.0782	CHB_F
rs7945565	ENSG00000110492_MDK	ILMN_3786_2570731	11	11	45835568	46359194	523626	-0.033	0.835391	0.0781	CHB_F
rs2524299	ENSG00000168002_POLR2G	ILMN_13646_3450719	11	11	61361358	62285591	924233	0.034	0.835385	0.0781	CHB_F
rs9639027	ENSG00000122512_PMS2	ILMN_138500_1030670	7	7	6713263	6015263	698000	-0.033	0.837035	0.0773	CHB_F
rs7945565	ENSG00000175213_ZNF408	ILMN_13658_6960427	11	11	45835568	46678944	843376	0.032	0.838136	0.0767	CHB_F
rs11558471	ENSG00000205002_ILMN_24333	ILMN_24333_2630278	8	8	118254914	118019664	235250	0.032	0.841503	0.0749	CHB_F
rs2072114	ENSG00000167986_DDB1	ILMN_27784_7400121	11	11	61361791	60857153	504638	-0.032	0.841752	0.0748	CHB_F
rs7713317	ENSG00000198677_KIAA0372	ILMN_28056_3870328	5	5	95742478	94916465	826013	0.03	0.848105	0.0716	CHB_F
rs2524299	ENSG00000167987_VPS37C	ILMN_919_2230132	11	11	61361358	60685500	675858	-0.031	0.84797	0.0716	CHB_F
rs2072114	ENSG00000162174_ASRGL1	ILMN_2585_7570465	11	11	61361791	61861501	499710	-0.03	0.848006	0.0716	CHB_F
rs2383208	ENSG00000147885_IFNA16	ILMN_9559_4590768	9	9	22122076	21207310	914766	-0.03	0.849193	0.071	CHB_F
rs10811661	ENSG00000147885_IFNA16	ILMN_9559_4590768	9	9	22124094	21207310	916784	0.03	0.849193	0.071	CHB_F
rs2072114	ENSG00000149483_TMEM138	ILMN_5258_1090139	11	11	61361791	60886083	475708	0.029	0.853374	0.0689	CHB_F
rs2524299	ENSG00000011347_SYT7	ILMN_25980_1110280	11	11	61361358	61104874	256484	0.03	0.85453	0.0683	CHB_F
rs6048205	ENSG00000125823_CSTL1	ILMN_11818_5080468	20	20	22507601	23368322	860721	0.029	0.855142	0.068	CHB_F
rs2072114	ENSG00000168496_FEN1	ILMN_24738_1820521	11	11	61361791	61316726	45065	-0.029	0.856956	0.067	CHB_F
rs2072114	ENSG00000011347_SYT7	ILMN_25980_1940300	11	11	61361791	61104874	256917	0.029	0.857404	0.0668	CHB_F
rs2524299	ENSG00000185475_ILMN_26788	ILMN_26788_840730	11	11	61361358	62311475	950117	-0.029	0.858571	0.0662	CHB_F
rs2524299	ENSG00000149483_TMEM138	ILMN_5258_1090139	11	11	61361358	60886083	475275	0.028	0.86211	0.0644	CHB_F
rs4869272	ENSG00000153113_CAST	ILMN_16289_4760338	5	5	95565204	96023533	458329	-0.027	0.864524	0.0632	CHB_F
rs4869273	ENSG00000153113_CAST	ILMN_16289_4760338	5	5	95565292	96023533	458241	-0.027	0.864524	0.0632	CHB_F
rs2820464	ENSG00000067704_IARS2	ILMN_17420_1030379	1	1	217759843	218334067	574224	-0.027	0.86541	0.0628	CHB_F
rs11558471	ENSG00000164758_MED30	ILMN_7158_2190138	8	8	118254914	118602211	347297	0.026	0.868398	0.0613	CHB_F
rs7713317	ENSG00000164292_RHOBTB3	ILMN_10998_430687	5	5	95742478	95092606	649872	-0.026	0.868623	0.0612	CHB_F
rs2524299	ENSG00000162174_ASRGL1	ILMN_2585_7570465	11	11	61361358	61861501	500143	-0.026	0.873758	0.0586	CHB_F
rs11558471	ENSG00000182197_EXT1	ILMN_18298_2470544	8	8	118254914	119193119	938205	-0.025	0.875921	0.0575	CHB_F
rs9505086	ENSG00000096696_DSP	ILMN_29112_3870164	6	6	7177185	7486869	309684	-0.025	0.876515	0.0572	CHB_F
rs11603334	ENSG00000186635_CENTD2	ILMN_12595_6510427	11	11	72110633	72141095	30462	0.024	0.881476	0.0548	CHB_F
rs1552224	ENSG00000186635_CENTD2	ILMN_12595_6510427	11	11	72110746	72141095	30349	-0.024	0.881476	0.0548	CHB_F
rs2524299	ENSG00000185085_INTS5	ILMN_12254_2360521	11	11	61361358	62177350	815992	-0.023	0.886956	0.0521	CHB_F
rs7713317	ENSG00000153113_CAST	ILMN_16289_4760338	5	5	95742478	96023533	281055	-0.022	0.890946	0.0501	CHB_F
rs4869272	ENSG00000198677_KIAA0372	ILMN_28056_3870328	5	5	95565204	94916465	648739	-0.022	0.891438	0.0499	CHB_F
rs4869273	ENSG00000198677_KIAA0372	ILMN_28056_3870328	5	5	95565292	94916465	648827	-0.022	0.891438	0.0499	CHB_F
rs2524299	ENSG00000011347_SYT7	ILMN_25980_1940300	11	11	61361358	61104874	256484	0.022	0.893057	0.0491	CHB_F
rs2072114	ENSG00000167995_BEST1	ILMN_139190_7570450	11	11	61361791	61474403	112612	-0.021	0.893826	0.0487	CHB_F
rs7713317	ENSG00000058729_RIOK2	ILMN_16482_2710497	5	5	95742478	96544700	802222	-0.021	0.89611	0.0476	CHB_F
rs2785990	ENSG00000136628_EPRS	ILMN_11672_6220367	1	1	217754055	218286623	532568	0.02	0.898119	0.0467	CHB_F
rs2072114	ENSG00000134825_C11orf10	ILMN_17021_5960343	11	11	61361791	61316661	45130	0.02	0.901952	0.0448	CHB_F
rs7798471	ENSG00000187953_ILMN_39709	ILMN_39709_4850600	7	7	6711482	6716280	4798	0.02	0.902156	0.0447	CHB_F
rs2072114	ENSG00000168002_POLR2G	ILMN_13646_3450719	11	11	61361791	62285591	923800	0.019	0.903759	0.0439	CHB_F
rs2524299	ENSG00000167995_BEST1	ILMN_139190_7570450	11	11	61361358	61474403	113045	-0.02	0.904259	0.0437	CHB_F
rs2524299	ENSG00000149506_ZP1	ILMN_27976_1450408	11	11	61361358	60391591	969767	0.019	0.905788	0.043	CHB_F
rs2383208	ENSG00000176399_DMRTA1	ILMN_10416_6110296	9	9	22122076	22436840	314764	0.019	0.906166	0.0428	CHB_F
rs10811661	ENSG00000176399_DMRTA1	ILMN_10416_6110296	9	9	22124094	22436840	312746	-0.019	0.906166	0.0428	CHB_F
rs11603334	ENSG00000214534_ILMN_43221	ILMN_43221_6270671	11	11	72110633	71210242	900391	-0.018	0.907685	0.0421	CHB_F
rs1552224	ENSG00000214534_ILMN_43221	ILMN_43221_6270671	11	11	72110746	71210242	900504	0.018	0.907685	0.0421	CHB_F
rs2464592	ENSG00000182197_EXT1	ILMN_72704_4220356	8	8	118252732	119193119	940387	0.018	0.910173	0.0409	CHB_F
rs4846565	ENSG00000162813_BPNT1	ILMN_29250_4070292	1	1	217788727	218329814	541087	0.018	0.911836	0.0401	CHB_F
rs2072114	ENSG00000185085_INTS5	ILMN_12254_2360521	11	11	61361791	62177350	815559	-0.018	0.911897	0.0401	CHB_F
rs2524299	ENSG00000110108_TMEM109	ILMN_7335_4880364	11	11	61361358	60438253	923105	-0.018	0.911908	0.04	CHB_F
[truncated: 2,668 more rows]

## Sheet: ST11E_ASAP
Supplementary Data 11E. Effects at FG/FI loci on gene expression in liver, heart, aorta adventitia/intima media and mammary artery intima-media from the Advanced Study of Aortic Pathology (ASAP) dataset.
Tissue	snp	gene	probeset	β	P for H0 β=0	μs(i)	β s(i)∈{male}	P for H0 βs(i)∈{male}=0	β s(i)∈{female}	P for H0 βs(i)∈{female}=0
ASAP_L	rs12104449	SLC30A3	2545613	-0.00816449	0.770098	0.0467592	-0.0257249	0.384019	0.0643684	0.37726
ASAP_L	rs12104449	DNAJC5G	2474409	0.0255465	0.363714	0.0322381	0.0323052	0.305774	-0.00237029	0.970135
ASAP_L	rs12104449	TRIM54	2474430	-0.0225437	0.487566	0.069962	-0.0239575	0.48428	-0.0167038	0.845616
ASAP_L	rs12104449	UCN	2545645	0.0116775	0.738519	0.0275231	-0.0156286	0.688708	0.124465	0.116335
ASAP_L	rs12104449	MPV17	2545653	0.0215822	0.434578	-0.00609114	0.0106242	0.729742	0.0668441	0.292401
ASAP_L	rs12104449	GTF3C2	2545681	-0.0034235	0.877745	-0.000822179	-0.012876	0.596225	0.0356197	0.509823
ASAP_L	rs12104449	EIF2B4	2545786	0.0664983	0.269539	-0.014502	0.0334381	0.631853	0.203053	0.0879949
ASAP_L	rs12104449	SNX17	2474479	-0.0339673	0.349491	0.0621283	-0.0444014	0.285792	0.00913053	0.903975
ASAP_L	rs12104449	ZNF513	2545793	-0.0177371	0.4501	0.0377786	-0.0119326	0.649482	-0.0417124	0.434787
ASAP_L	rs12104449	PPM1G	2545811	-0.033818	0.191256	-0.0602894	-0.0273905	0.327446	-0.0603662	0.3502
ASAP_L	rs12104449	NRBP1	2474527	0.00152206	0.956068	-0.0227186	0.0260568	0.360453	-0.0998181	0.185591
ASAP_L	rs12104449	KRTCAP3	2474568	0.0218661	0.469509	0.0501196	0.00744364	0.829518	0.0814379	0.198117
ASAP_L	rs12104449	IFT172	2545869	0.0203255	0.382546	-0.0447221	0.0375646	0.130847	-0.0508802	0.390754
ASAP_L	rs12104449	FNDC4	2545953	-0.129496	0.00454902	-0.0386591	-0.131129	0.0112631	-0.122753	0.215883
ASAP_L	rs12104449	GCKR	2474594	-0.115863	0.036113	-0.0697589	-0.107698	0.0692855	-0.149587	0.288007
ASAP_L	rs12104449	C2orf16	2474637	-0.00450994	0.880083	0.0108335	-0.00497102	0.88384	-0.00260548	0.967549
ASAP_L	rs12104449	ZNF512	2474651	0.0642232	0.139398	-0.0923953	0.0811926	0.0811151	-0.00586851	0.957708
ASAP_L	rs12104449	CCDC121	3987607	0.0580898	0.228165	0.0923484	0.0539262	0.320475	0.0752871	0.482478
ASAP_L	rs12104449	GPN1	2474681	0.0109172	0.83231	-0.0571954	0.0307648	0.577393	-0.0710626	0.588753
ASAP_L	rs12104449	SUPT7L	2546008	0.0037834	0.92863	0.0461633	-0.0143032	0.755779	0.0784895	0.447662
ASAP_L	rs12104449	SLC4A1AP	2474706	0.0352801	0.444322	0.0540599	0.0959564	0.0603868	-0.215342	0.0387816
ASAP_L	rs12104449	MRPL33	2474751	-0.0227074	0.581765	-0.000459802	-0.0319266	0.483521	0.0153724	0.874136
ASAP_L	rs12104449	RBKS	2546054	-0.0252723	0.566029	0.0864085	-0.0158566	0.748987	-0.0641635	0.512861
ASAP_L	rs12104449	BRE	2474791	-0.0170387	0.533168	0.0252374	-0.0267744	0.387012	0.0231745	0.697175
ASAP_L	rs4401177	ZNF512	2474651	0.0523206	0.218744	-0.0931712	0.0712371	0.116164	-0.0301759	0.785025
ASAP_L	rs4401177	CCDC121	3987607	0.0917795	0.0509554	0.0945447	0.0797022	0.130556	0.144449	0.174881
ASAP_L	rs4401177	GPN1	2474681	0.0377653	0.453733	-0.0554451	0.0556868	0.29945	-0.0403918	0.758848
ASAP_L	rs4401177	SUPT7L	2546008	0.0019584	0.962199	0.0460443	-0.00701319	0.875492	0.0410841	0.691653
ASAP_L	rs4401177	SLC4A1AP	3202809	0.00857525	0.89878	0.00362874	-0.0658846	0.362922	0.3333	0.0483482
ASAP_L	rs4401177	MRPL33	2474751	-0.00542271	0.893074	0.000667004	-0.0120497	0.785977	0.0234779	0.808801
ASAP_L	rs4401177	RBKS	2546054	-0.0390426	0.364479	0.0855108	-0.0316407	0.511558	-0.0713225	0.466752
ASAP_L	rs4401177	BRE	2474791	-0.025244	0.344978	0.0247025	-0.0314812	0.295698	0.00195714	0.973803
ASAP_L	rs4401177	FOSL2	2474977	-0.338854	1.79704e-05	-0.126636	-0.276238	0.0025438	-0.611924	7.06838e-05
ASAP_L	rs4401177	PLB1	2475116	0.0121385	0.634837	0.0513808	0.0113193	0.693802	0.0157111	0.783912
ASAP_L	rs2714337	RREB1	2893562	0.0732031	0.0165224	-0.0534165	0.0784669	0.0271514	0.0613156	0.315295
ASAP_L	rs2714337	SSR1	2940551	0.0958748	0.00948342	0.029045	0.087102	0.0477912	0.115687	0.0957204
ASAP_L	rs2714337	CAGE1	2940595	-0.0137222	0.204825	-0.0164305	-0.0183146	0.152646	-0.00335102	0.871243
ASAP_L	rs2714337	RIOK1	2893721	0.0264256	0.504192	-0.149461	-0.020733	0.64741	0.132927	0.100263
ASAP_L	rs2714337	DSP	2893794	0.0603691	0.103589	-0.0638723	0.0429288	0.338612	0.0997558	0.132396
ASAP_L	rs2714337	SNRNP48	2893847	0.062986	0.0716961	-0.00320109	0.064022	0.119873	0.0606462	0.371556
ASAP_L	rs2714337	BMP6	2893895	0.0155962	0.421506	-0.0375188	0.0284847	0.197855	-0.0135109	0.738335
ASAP_L	rs983309	MFHAS1	3123541	-0.00355706	0.924051	-0.108864	0.0226168	0.616271	-0.0477037	0.490507
ASAP_L	rs983309	ERI1	3085065	-0.0428143	0.137809	0.00983906	-0.0666413	0.0623029	-0.00262606	0.958386
ASAP_L	rs983309	PPP1R3B	3123675	-0.175102	0.035564	-0.170164	-0.150901	0.150626	-0.21592	0.120642
ASAP_L	rs983309	TNKS	3085270	0.0685221	0.121663	0.0462095	0.059619	0.27804	0.0835389	0.279175
ASAP_L	rs16913693	ACTL7B	3219543	-0.0457695	0.881668	0.043103	-0.0457695	0.876693	NA	NA
ASAP_L	rs16913693	ACTL7A	3184204	0.626836	0.0305103	0.135674	0.626836	0.0321381	NA	NA
ASAP_L	rs16913693	IKBKAP	3219547	0.345879	0.248008	-0.0939199	0.345879	0.250083	NA	NA
ASAP_L	rs16913693	C9orf6	3184218	-0.183747	0.229034	0.0279139	-0.183747	0.215383	NA	NA
ASAP_L	rs16913693	CTNNAL1	3219621	-0.0878723	0.675098	-0.0513548	-0.0878723	0.659941	NA	NA
ASAP_L	rs16913693	C9orf5	3219682	-0.0202608	0.957678	0.075829	-0.0202608	0.957643	NA	NA
ASAP_L	rs16913693	C9orf4	3219756	-0.103327	0.457639	-0.0245884	-0.103327	0.45749	NA	NA
ASAP_L	rs16913693	EPB41L4B	3219788	-0.338522	0.431531	-0.0082094	-0.338522	0.427256	NA	NA
ASAP_L	rs16913693	PTPN3	3219885	0.0343051	0.929912	-0.101869	0.0343051	0.930491	NA	NA
ASAP_L	rs11603334	FOLR2	3339346	-0.0548347	0.0670669	-0.00391824	-0.0776765	0.0217719	0.00910297	0.886663
ASAP_L	rs11603334	INPPL1	3339423	-0.0377754	0.0729492	-0.00960566	-0.0312369	0.219354	-0.0560777	0.125392
ASAP_L	rs11603334	PHOX2A	3381038	-0.0357227	0.221285	0.0188953	-0.0253656	0.446329	-0.0647138	0.290918
ASAP_L	rs11603334	CLPB	3381063	0.0401514	0.121503	0.00421543	0.0307493	0.314932	0.066469	0.17588
ASAP_L	rs11603334	PDE2A	3381150	-0.0152872	0.595352	-0.0213084	-0.0395104	0.256898	0.052517	0.282087
ASAP_L	rs11603334	ARAP1	3381241	-0.0620483	0.0189756	-0.0237284	-0.0624871	0.0458068	-0.06082	0.221673
ASAP_L	rs11603334	STARD10	3381317	-0.00954127	0.664783	0.0690458	-0.0315644	0.197229	0.0521048	0.284104
ASAP_L	rs11603334	ATG16L2	3339605	-0.0514851	0.0242737	0.041561	-0.0356544	0.181921	-0.0957977	0.0311642
ASAP_L	rs11603334	FCHSD2	3381377	0.051449	0.169338	-0.193482	0.0451483	0.278184	0.0690859	0.408074
ASAP_L	rs11603334	P2RY2	3339722	-0.0351356	0.240756	0.0168098	0.0123177	0.706779	-0.167965	0.0127682
ASAP_L	rs954750	GTF3A	3482888	0.0210693	0.398414	0.0170782	-0.0101931	0.735117	0.088297	0.047314
ASAP_L	rs954750	MTIF3	3506936	0.0403612	0.0480369	0.0114524	0.040606	0.0990081	0.0398346	0.284393
ASAP_L	rs954750	LNX2	3507003	-0.0111698	0.87116	-0.229019	-0.0373232	0.652431	0.0450712	0.720789
ASAP_L	rs954750	POLR1D	3482977	0.0418473	0.0654399	-0.0286088	0.0312454	0.247711	0.0646459	0.131657
ASAP_L	rs954750	GSX1	3483046	0.0375175	0.184347	0.00599185	0.0279273	0.390176	0.0581406	0.315891
ASAP_L	rs954750	PDX1	3483093	0.0359465	0.205049	0.0124623	-0.000883732	0.978154	0.115148	0.0499222
ASAP_L	rs954750	CDX2	3507134	-0.00273481	0.901582	0.0447794	-0.017481	0.498228	0.0289759	0.507827
ASAP_L	rs954750	PRHOXNB	3507181	0.0157454	0.717706	0.109464	-0.00570889	0.911883	0.0618814	0.457088
ASAP_L	rs954750	FLT3	3507199	0.00281106	0.839571	-0.0369611	-0.0104204	0.542272	0.0312646	0.180981
ASAP_L	rs954750	PAN3	3483159	0.0658675	0.117472	-0.00457815	0.110887	0.0246752	-0.0309447	0.704839
ASAP_L	rs954750	FLT1	3507282	-0.0338417	0.467144	-0.121425	0.00864134	0.874426	-0.125199	0.165604
ASAP_L	rs6048205	FOXA2	3900833	0.07644	0.279851	0.00133219	0.0692501	0.374078	0.157717	0.435634
ASAP_L	rs6048205	SSTR4	3880084	0.0504791	0.467407	0.0624699	0.0319441	0.650448	0.260007	0.328751
ASAP_L	rs6048205	THBD	3901041	0.0776004	0.500085	-0.00571421	0.0915709	0.428645	-0.0803286	0.859089
ASAP_L	rs2524299	DDB1	3375245	-0.0144916	0.612109	-0.052651	-0.0199198	0.538442	0.00547736	0.929373
ASAP_L	rs2524299	DAK	3332838	0.00183265	0.968097	0.117703	0.0577827	0.27135	-0.203993	0.0272071
ASAP_L	rs2524299	CYBASC3	3375307	-0.00813677	0.758883	0.0392738	0.00706384	0.819174	-0.0640557	0.212238
ASAP_L	rs2524299	TMEM138	3332886	-0.00318774	0.922435	-0.105321	-0.0114178	0.74891	0.0270884	0.731044
ASAP_L	rs2524299	TMEM216	3332913	-0.0280916	0.153482	0.0215811	-0.0333282	0.145901	-0.00882733	0.81867
ASAP_L	rs2524299	CPSF7	3375340	-0.0561461	0.126431	-0.0609371	-0.0633581	0.125116	-0.0296147	0.715666
ASAP_L	rs2524299	C11orf66	3332964	-0.0161084	0.453656	0.0568284	-0.00769816	0.74123	-0.0470473	0.367909
ASAP_L	rs2524299	SYT7	3375396	-0.00761466	0.775053	0.0522175	-0.021589	0.45842	0.0437932	0.490311
ASAP_L	rs2524299	DAGLA	3333116	0.0320075	0.188465	0.00409045	0.0067087	0.802691	0.125075	0.0251115
ASAP_L	rs2524299	C11orf9	3333169	-0.0893004	0.00177366	-0.0119002	-0.0964345	0.0021026	-0.0630562	0.350534
ASAP_L	rs2524299	C11orf10	3375518	0.0217037	0.494054	0.0184398	0.0368174	0.306868	-0.0338957	0.617782
ASAP_L	rs2524299	FEN1	2346369	-0.0374037	0.382036	0.0035104	-0.0182046	0.689493	-0.108032	0.31786
ASAP_L	rs2524299	FADS1	3375545	0.297584	0.000328703	-0.202292	0.307641	0.000336032	0.260588	0.239146
ASAP_L	rs2524299	FADS2	3333247	0.219377	0.0452106	-0.113896	0.262446	0.0223991	0.0609392	0.830842
ASAP_L	rs2524299	FADS3	3375582	0.0554234	0.014534	-0.0168485	0.0300997	0.230944	0.148582	0.00374668
ASAP_L	rs2524299	RAB3IL1	3375612	-0.0260236	0.263964	-0.0212495	-0.0384696	0.155022	0.0197622	0.66666
ASAP_L	rs2524299	BEST1	3333309	0.00229225	0.919249	0.0335256	0.00193362	0.937216	0.00361154	0.947585
ASAP_L	rs2524299	FTH1	2384396	-0.105593	0.174935	-0.134076	-0.143792	0.0916112	0.0349292	0.849933
ASAP_L	rs2524299	INCENP	3333358	-0.00431652	0.839271	0.0276204	-0.0272141	0.256242	0.0799173	0.08176
ASAP_L	rs2524299	SCGB1D1	3333410	0.00844712	0.762187	0.00146204	-0.0228287	0.469559	0.123502	0.0373862
ASAP_L	rs2524299	SCGB2A1	3333417	0.0100908	0.684926	0.0379925	0.0113617	0.671766	0.00541553	0.929696
ASAP_L	rs2524299	SCGB1D2	3333425	0.0877486	0.114303	0.0332158	0.0333709	0.581144	0.287789	0.0294935
ASAP_L	rs2524299	SCGB2A2	3333433	-0.00397602	0.855188	0.0373775	0.00506651	0.833512	-0.0372411	0.459711
ASAP_L	rs2524299	SCGB1D4	3375708	-0.0317529	0.306292	-0.069931	-0.0198976	0.566415	-0.0753653	0.279711
ASAP_L	rs10497347	LASS6	2514122	0.000935101	0.9925	-0.203827	0.123007	0.384448	-0.0887469	0.576878
ASAP_L	rs10497347	NOSTRIN	2514216	-0.00978746	0.913021	-0.0520526	0.0825951	0.543217	-0.0776576	0.531488
ASAP_L	rs10497347	SPC25	2585933	0.0374141	0.307003	-0.0290927	0.015812	0.765193	0.0532843	0.349054
ASAP_L	rs10497347	G6PC2	2514271	-0.0262369	0.588801	0.01207	-0.0341315	0.64715	-0.020437	0.752872
ASAP_L	rs10497347	ABCB11	2585972	0.106166	0.464147	0.00786878	0.332119	0.132579	-0.0598343	0.761962
ASAP_L	rs10497347	DHRS9	2514304	-0.0459781	0.229237	-0.00801335	-0.0146192	0.80102	-0.0690164	0.192547
ASAP_L	rs10497347	LRP2	2586038	0.0667855	0.582648	-0.0753791	0.109969	0.546172	0.0350599	0.840264
ASAP_L	rs2785990	LYPLAL1	2380785	0.024521	0.601207	0.0700732	0.0721171	0.169972	-0.122735	0.230074
ASAP_L	rs2785990	SLC30A10	2456687	0.035915	0.337949	0.00591419	0.0569354	0.187336	-0.0291193	0.702544
ASAP_L	rs2785990	EPRS	2456746	0.115806	0.0113927	-0.110716	0.167029	0.00111521	-0.042672	0.668148
ASAP_L	rs7529073	PROX1	2379665	-0.0120565	0.798937	-0.152919	-0.00752683	0.887698	-0.0279473	0.788217
ASAP_L	rs7529073	SMYD2	2379754	-0.00802867	0.782988	0.0209991	0.00761085	0.80796	-0.0628953	0.380484
ASAP_L	rs7529073	PTPN14	2455418	0.00582584	0.676231	-0.0484688	0.00996769	0.500492	-0.00870461	0.805303
ASAP_L	rs340874	PROX1	2379665	0.0295258	0.566644	-0.149727	0.0253849	0.659532	0.0450324	0.69832
ASAP_L	rs340874	SMYD2	2379754	0.036535	0.249057	0.0250838	0.0394669	0.242803	0.0255559	0.750569
ASAP_L	rs340874	PTPN14	2455418	-0.0111443	0.463022	-0.0496486	-0.00211693	0.894806	-0.0449486	0.25158
ASAP_L	rs11708067	DIRC2	2639129	-0.0196046	0.502029	0.00294466	0.0351802	0.294908	-0.156352	0.0066973
ASAP_L	rs11708067	SEMA5B	2692199	0.00473256	0.818105	0.034323	-0.0323115	0.183415	0.0971979	0.0100767
ASAP_L	rs11708067	PDIA5	2639225	-0.041345	0.297843	0.0810431	0.0061398	0.896477	-0.159871	0.0286588
ASAP_L	rs11708067	SEC22A	2639309	-0.0378337	0.144485	-0.0428604	0.0099367	0.741834	-0.157073	0.0015425
ASAP_L	rs11708067	ADCY5	2692319	0.00867358	0.699943	-0.0245579	-0.0108366	0.689912	0.0573728	0.147249
ASAP_L	rs11708067	PTPLB	2692411	-0.080436	0.0621308	0.0047363	0.000477243	0.992337	-0.282403	0.000844303
ASAP_L	rs11708067	MYLK	2692445	-0.0482943	0.370611	-0.159451	0.0072229	0.910051	-0.18687	0.0630467
ASAP_L	rs7713317	ELL2	2439244	-0.000735552	0.974163	0.0538315	0.00272284	0.918718	-0.011439	0.792257
ASAP_L	rs7713317	PCSK1	2868044	-0.0122925	0.3525	0.00107834	-0.00205494	0.889527	-0.0439769	0.130392
ASAP_L	rs7713317	CAST	2868131	-0.0462049	0.150422	0.000738857	-0.0621065	0.0929656	0.00300952	0.963458
ASAP_L	rs7713317	ERAP2	2821347	-0.0899919	0.338198	0.413489	-0.0726051	0.502827	-0.143803	0.452416
ASAP_L	rs13179048	RHOBTB3	2820925	-0.0883099	0.062811	-0.0411089	-0.14715	0.00569567	0.108307	0.291947
ASAP_L	rs13179048	GLRX	2867836	-0.145834	0.0662937	-0.170612	-0.144191	0.11378	-0.151323	0.356541
ASAP_L	rs13179048	C5orf27	2821041	-0.142582	0.0499939	0.560171	-0.141581	0.0922055	-0.145927	0.320982
ASAP_L	rs13179048	ELL2	2439244	0.022037	0.32278	0.0549582	0.0238102	0.358729	0.0161118	0.713753
ASAP_L	rs13179048	PCSK1	2868044	0.000423353	0.974028	0.0032236	3.68107e-05	0.997961	0.001715	0.954035
ASAP_L	rs13179048	CAST	2868131	-0.0872519	0.00538867	0.00477292	-0.101631	0.00440745	-0.0392042	0.554534
ASAP_L	rs1281962	SYNE1	2979871	0.002415	0.936252	0.0279558	0.0295928	0.39288	-0.0791195	0.200422
ASAP_L	rs1281962	MYCT1	2931970	0.0330075	0.336762	-0.00371469	0.0647816	0.104418	-0.0623163	0.357093
ASAP_L	rs1281962	VIP	2931988	0.0158359	0.276161	-0.00775058	0.0122684	0.469516	0.0265385	0.352624
ASAP_L	rs1281962	FBXO5	2980241	0.00478092	0.8119343437+F17963822	-0.0305493	0.00279069	0.902841	0.0107517	0.800625
ASAP_L	rs1281962	MTRF1L	2980258	-0.0189011	0.343307	-0.057442	-0.00361817	0.879952	-0.0647504	0.0613664
ASAP_L	rs1281962	RGS17	3511101	-0.125392	0.0418505	0.0104647	-0.115055	0.10706	-0.156401	0.206104
ASAP_L	rs2464592	EIF3H	3149754	0.00974517	0.662348	-0.0189872	0.00595313	0.820564	0.0206629	0.628749
ASAP_L	rs2464592	UTP23	3112543	0.00574869	0.734585	-0.0182135	0.00430512	0.81961	0.0099049	0.793433
ASAP_L	rs2464592	RAD21	3149843	0.0284699	0.353222	0.0198855	0.0280286	0.430093	0.0297403	0.629763
ASAP_L	rs2464592	C8orf85	3112576	0.000861142	0.966516	0.0127979	0.00502765	0.834835	-0.0111347	0.777198
ASAP_L	rs2464592	SLC30A8	3112584	-0.019299	0.200298	0.0130941	-0.017254	0.318845	-0.0251866	0.417447
ASAP_L	rs2464592	MED30	3112713	0.0294194	0.0956619	0.00840431	0.0302889	0.143869	0.0269159	0.429254
ASAP_L	rs2466298	EIF3H	3149754	0.00974517	0.662348	-0.0189872	0.00595313	0.820564	0.0206629	0.628749
ASAP_L	rs2466298	UTP23	3112543	0.00574869	0.734585	-0.0182135	0.00430512	0.81961	0.0099049	0.793433
ASAP_L	rs2466298	RAD21	3149843	0.0284699	0.353222	0.0198855	0.0280286	0.430093	0.0297403	0.629763
ASAP_L	rs2466298	C8orf85	3112576	0.000861142	0.966516	0.0127979	0.00502765	0.834835	-0.0111347	0.777198
ASAP_L	rs2466298	SLC30A8	3112584	-0.019299	0.200298	0.0130941	-0.017254	0.318845	-0.0251866	0.417447
ASAP_L	rs2466298	MED30	3112713	0.0294194	0.0956619	0.00840431	0.0302889	0.143869	0.0269159	0.429254
ASAP_L	rs3802177	EIF3H	3149754	0.00786805	0.710028	-0.0206771	0.017965	0.488333	-0.0138794	0.704169
ASAP_L	rs3802177	UTP23	3112543	0.00335677	0.834623	-0.0191537	0.00805638	0.66586	-0.00676554	0.834304
ASAP_L	rs3802177	RAD21	3149843	-0.0185609	0.523478	0.0167829	-0.0237723	0.498494	-0.00733632	0.889495
ASAP_L	rs3802177	C8orf85	3112576	0.00332225	0.86437	0.0125326	0.0122481	0.607204	-0.0159027	0.636165
ASAP_L	rs3802177	SLC30A8	3112584	0.000151312	0.991567	0.0157461	0.00116279	0.945899	-0.00202727	0.939348
ASAP_L	rs3802177	MED30	3112713	0.0261531	0.118374	0.00319694	0.0291989	0.154106	0.0195927	0.501295
ASAP_L	rs10965250	MTAP	3164914	-0.0392158	0.28921	-0.0614576	-0.0146199	0.748342	-0.0929898	0.135929
ASAP_L	rs10965250	C9orf53	3164999	0.0351683	0.363922	-0.00483618	0.0307135	0.519289	0.044908	0.49537
ASAP_L	rs10965250	CDKN2A	3201437	0.00746905	0.753001	-0.0236444	0.0152694	0.59964	-0.00958484	0.814625
ASAP_L	rs10965250	CDKN2B	3201488	0.0311156	0.262021	-0.0115176	0.0387277	0.269688	0.0144732	0.730512
ASAP_L	rs10965250	DMRTA1	3165057	0.00634952	0.897186	0.120305	0.0351237	0.557862	-0.0565595	0.509759
ASAP_L	rs7903146	VTI1A	3264391	0.00890782	0.565983	-0.0366417	0.00971627	0.588663	0.00684728	0.826988
ASAP_L	rs7903146	TCF7L2	3264621	0.0157251	0.641839	-0.0490408	0.020008	0.615285	0.00480904	0.941044
ASAP_L	rs7945565	CHST1	3371225	0.00505013	0.794864	0.00961893	0.022952	0.272444	-0.05389	0.249445
ASAP_L	rs7945565	SLC35C1	3329018	0.0338263	0.273077	-0.100249	0.028722	0.411436	0.0506315	0.445648
ASAP_L	rs7945565	CRY2	3329029	0.0598623	0.00240687	-0.0308078	0.0591802	0.00607331	0.062108	0.18125
ASAP_L	rs7945565	MAPK8IP1	3329069	-0.00187648	0.912443	0.0305361	-0.00427675	0.822088	0.0060262	0.875268
ASAP_L	rs7945565	PEX16	3371303	0.0218917	0.17223	0.0473696	0.0238137	0.188179	0.0155639	0.655691
ASAP_L	rs7945565	GYLTL1B	3329099	0.00268034	0.87109	0.013779	0.00677736	0.714248	-0.0108087	0.767818
ASAP_L	rs7945565	PHF21A	3371339	0.0187945	0.387831	-0.0217599	0.0209573	0.394853	0.0116737	0.803756
ASAP_L	rs7945565	CREB3L1	3329206	-0.0142048	0.415581	0.0389916	-0.00989929	0.586181	-0.0283802	0.529067
ASAP_L	rs7945565	DGKZ	3487626	-0.0658538	0.0500269	-0.0267887	-0.0871729	0.0250073	0.00433747	0.948476
ASAP_L	rs10179126	GRB14	2584712	-0.106897	0.0289549	0.181748	-0.0881804	0.101864	-0.197528	0.095961
ASAP_L	rs10179126	COBLL1	2584787	-0.0668023	0.100926	0.165899	-0.0434964	0.335751	-0.179653	0.0610155
ASAP_L	rs10179126	SLC38A11	2584904	-0.0406199	0.0250808	-0.00191815	-0.03282	0.0847997	-0.0783884	0.115669
ASAP_L	rs10179126	SCN3A	2584957	0.0137738	0.143835	-0.0185972	0.0155187	0.112853	0.00532508	0.841287
ASAP_L	rs2972146	IRS1	2602071	-0.0288	0.589089	0.272763	-0.00562503	0.926256	-0.153695	0.177958
ASAP_L	rs2673141	IRS1	2602071	-0.0308853	0.534233	0.270829	-0.0294477	0.610963	-0.0368966	0.702431
ASAP_L	rs1917043	TMEM168	3068476	-0.0767366	0.0226269	0.00301271	-0.0742183	0.0511486	-0.0842208	0.245379
ASAP_L	rs1917043	C7orf60	3068519	0.0159424	0.472212	-0.0301717	0.0168613	0.520917	0.0132115	0.74905
ASAP_L	rs1917043	GPR85	3068587	0.000904422	0.94705	0.0110445	0.00187096	0.912621	-0.00196811	0.916959
ASAP_L	rs4506565	VTI1A	3264391	0.0206183	0.208684	-0.0386206	0.0349799	0.0638546	-0.016616	0.618077
ASAP_L	rs4506565	TCF7L2	3264621	0.0312446	0.382227	-0.0516472	0.0402436	0.337871	0.00791343	0.909007
ASAP_L	rs35747	CCDC53	3146095	-0.0557278	0.118965	-0.0218831	-0.0694179	0.0734896	0.00324299	0.970881
ASAP_L	rs35747	NUP37	3468261	0.00766144	0.787566	-0.0127026	0.00611674	0.85405	0.0143153	0.791279
ASAP_L	rs35747	C12orf48	3428845	-0.024132	0.0235725	-0.0206845	-0.0213545	0.0729045	-0.0360965	0.138928
ASAP_L	rs35747	PMCH	3468301	0.0110668	0.609665	-0.0320306	0.00125549	0.958653	0.0533296	0.28076
ASAP_L	rs35747	IGF1	3468345	-0.032742	0.715392	0.275156	-0.0216216	0.829555	-0.0806439	0.693905
ASAP_L	rs35747	PAH	3468473	0.0515161	0.538939	0.0985622	0.104749	0.262512	-0.177788	0.353557
ASAP_L	rs35747	ASCL1	3429008	0.0175494	0.870227	-1.22659	0.0567504	0.395931	-0.151311	0.732195
ASAP_L	rs2114912	CCDC53	3468225	-0.033244	0.247884	0.00902257	-0.0439205	0.168078	0.00780365	0.906844
ASAP_L	rs2114912	NUP37	3468261	0.00861167	0.748716	-0.0127595	0.0192083	0.545571	-0.0321293	0.510096
ASAP_L	rs2114912	C12orf48	3428845	-0.0171819	0.0891037	-0.0200628	-0.0168022	0.140698	-0.0186416	0.401123
ASAP_L	rs2114912	PMCH	3468301	0.0031436	0.878141	-0.0325264	0.00973474	0.674127	-0.0221973	0.620852
ASAP_L	rs2114912	IGF1	3468345	-0.0277745	0.7436	0.275801	0.00236757	0.980335	-0.143662	0.436677
ASAP_L	rs2114912	PAH	3468473	0.0236253	0.765795	0.0966542	0.0400959	0.654329	-0.039699	0.819365
ASAP_L	rs2114912	ASCL1	3429008	0.011728	0.908083	-1.22707	0.00900857	0.888058	0.0221834	0.955739
ASAP_L	rs11075987	CHD9	3660858	-0.0172029	0.622467	-0.106752	0.0064727	0.871612	-0.0827213	0.250648
ASAP_L	rs11075987	RBL2	3661065	-0.0206383	0.586868	0.0259112	-0.00827639	0.851677	-0.054848	0.46452
ASAP_L	rs11075987	AKTIP	2804306	-0.0131962	0.721698	0.145301	-0.0623063	0.136526	0.122708	0.116076
ASAP_L	rs11075987	RPGRIP1L	3692033	0.00649948	0.415228	-0.00609165	0.00922412	0.322409	-0.00104052	0.946886
ASAP_L	rs11075987	FTO	3661152	0.00244397	0.927117	-0.0455701	0.0158342	0.612842	-0.0346113	0.504357
ASAP_L	rs7798471	CYTH3	3037251	-0.010919	0.564129	-0.0462081	-0.00414069	0.842216	-0.0304219	0.483454
ASAP_L	rs7798471	C7orf70	3171032	-0.0891553	0.0809957	-0.0170709	-0.100078	0.105128	-0.0577294	0.511171
ASAP_L	rs7798471	RAC1	2989050	-0.0371825	0.166887	0.00748655	-0.0495417	0.114937	-0.00162213	0.97536
ASAP_L	rs7798471	DAGLB	3037344	-0.00497339	0.800591	-0.0517742	0.00116334	0.959708	-0.0226302	0.555497
ASAP_L	rs7798471	KDELR2	3037385	-0.0346996	0.299362	0.0576323	-0.0278467	0.450414	-0.0544169	0.474154
ASAP_L	rs7798471	GRID2IP	3037413	0.0106674	0.584125	0.052872	0.000425213	0.984352	0.0401368	0.355281
ASAP_L	rs7798471	ZDHHC4	2989112	0.00277182	0.838647	0.0459101	-0.00628838	0.673914	0.0288402	0.354616
ASAP_L	rs7798471	C7orf26	2989141	-0.00537888	0.802093	-0.0250994	0.00244808	0.924433	-0.0278989	0.458897
ASAP_L	rs7798471	ZNF12	3037535	-0.0100646	0.643468	-0.0107648	0.000456624	0.98553	-0.0403365	0.355487
ASAP_L	rs7798471	UNC93B2	3037703	-0.00593222	0.908899	0.16082	0.0344066	0.567286	-0.121996	0.235834
ASAP_L	rs7798471	C1GALT1	2989435	0.0244945	0.630263	-0.0130221	0.00851792	0.882415	0.0704629	0.518094
ASAP_L	rs17168486	DGKB	3039247	0.00822257	0.581133	-0.0416628	-0.0086311	0.620876	0.0460006	0.11223
ASAP_AMed	rs12104449	SLC30A3	2545613	-0.011109	0.738934	-0.0322931	-0.00283256	0.943468	-0.0375823	0.533601
ASAP_AMed	rs12104449	DNAJC5G	2474409	-0.0113819	0.7849	0.0179068	-0.0269298	0.563516	0.0383505	0.67782
ASAP_AMed	rs12104449	TRIM54	2474430	-0.0483364	0.149322	0.0401803	-0.0425781	0.242581	-0.0667552	0.396763
ASAP_AMed	rs12104449	UCN	2545645	0.0118564	0.787781	0.0499169	0.0251484	0.621688	-0.0306599	0.73188
ASAP_AMed	rs12104449	MPV17	2545653	0.0531951	0.107939	-0.0571729	0.0436017	0.2018	0.083881	0.321207
ASAP_AMed	rs12104449	GTF3C2	2545681	0.0222088	0.390011	-0.00095306	0.0169943	0.555463	0.0388882	0.499359
ASAP_AMed	rs12104449	EIF2B4	2545750	0.0237081	0.313806	0.0380044	0.0152751	0.585346	0.0506823	0.246501
ASAP_AMed	rs12104449	SNX17	2474479	-0.0471182	0.354276	0.0315315	-0.0221562	0.697655	-0.126963	0.255414
ASAP_AMed	rs12104449	ZNF513	2545793	0.0593485	0.0291985	-0.0146432	0.0375972	0.213729	0.128923	0.0329557
ASAP_AMed	rs12104449	PPM1G	2545811	0.0310112	0.356459	0.0599086	0.0246595	0.526013	0.051328	0.453882
ASAP_AMed	rs12104449	NRBP1	2474527	0.0324949	0.368436	0.0879126	0.0324292	0.434909	0.0327048	0.662375
ASAP_AMed	rs12104449	KRTCAP3	2474568	-0.000157399	0.996152	0.0377925	-0.00942908	0.809531	0.0294995	0.617279
ASAP_AMed	rs12104449	IFT172	2545869	0.0604929	0.115456	-0.0464456	0.0534189	0.223139	0.0831201	0.305876
ASAP_AMed	rs12104449	FNDC4	2545953	0.0121087	0.711081	-0.000249303	0.0315554	0.381259	-0.0500944	0.500049
ASAP_AMed	rs12104449	GCKR	2474594	-0.0277225	0.298626	0.0162771	-0.0271672	0.376932	-0.0294989	0.590855
ASAP_AMed	rs12104449	C2orf16	2474637	0.00604329	0.850711	0.0550073	0.0136038	0.715544	-0.0181402	0.778184
ASAP_AMed	rs12104449	ZNF512	2474651	0.0149306	0.80339	-0.0136197	0.0123481	0.860998	0.0231912	0.84193
ASAP_AMed	rs12104449	CCDC121	3987607	-0.0888828	0.0453044	-0.0147656	-0.0821277	0.109343	-0.11049	0.223471
ASAP_AMed	rs12104449	GPN1	2474681	0.0535465	0.346027	0.00977575	0.0447912	0.505895	0.0815518	0.447416
ASAP_AMed	rs12104449	SUPT7L	2546008	0.067152	0.185219	-0.0113576	0.051623	0.353878	0.116824	0.316138
ASAP_AMed	rs12104449	SLC4A1AP	3202809	-0.0835415	0.29186	0.0548898	-0.185303	0.0499187	0.241959	0.0829286
ASAP_AMed	rs12104449	MRPL33	2474751	0.0629747	0.358144	0.0886951	0.0129346	0.868242	0.223035	0.122169
ASAP_AMed	rs12104449	RBKS	2546054	0.00489021	0.860662	0.00279974	0.00238508	0.93845	0.0129032	0.837609
ASAP_AMed	rs12104449	BRE	2474791	0.0550536	0.131932	0.00180013	0.0394586	0.342378	0.104937	0.176328
ASAP_AMed	rs4401177	ZNF512	2474651	-0.030773	0.6056	-0.0144085	-0.0375738	0.591048	-0.00868013	0.940514
ASAP_AMed	rs4401177	CCDC121	3987607	-0.0714749	0.106288	-0.0152971	-0.0664965	0.192371	-0.0876475	0.336092
ASAP_AMed	rs4401177	GPN1	2474681	0.00978976	0.86263	0.00941305	-0.0174185	0.794509	0.0981771	0.35951
ASAP_AMed	rs4401177	SUPT7L	2546008	0.044376	0.379355	-0.0111536	0.0251028	0.650144	0.106986	0.359167
ASAP_AMed	rs4401177	SLC4A1AP	3202809	-0.0638161	0.418367	0.0544593	-0.149711	0.111602	0.215218	0.124698
ASAP_AMed	rs4401177	MRPL33	2474751	0.0447362	0.511734	0.0889505	-0.0224024	0.772127	0.262839	0.0666559
ASAP_AMed	rs4401177	RBKS	2546054	-0.0139052	0.615468	0.00246285	-0.00937031	0.759763	-0.028637	0.648824
ASAP_AMed	rs4401177	BRE	2474791	0.0441256	0.225191	0.00212636	0.0305066	0.459847	0.0883676	0.256653
ASAP_AMed	rs4401177	FOSL2	2474977	0.0630969	0.294162	0.0641588	0.0204955	0.739925	0.20149	0.192096
ASAP_AMed	rs4401177	PLB1	2475116	0.0238015	0.453418	-0.0612812	0.0020034	0.954506	0.0946136	0.186334
ASAP_AMed	rs2714337	RREB1	2893562	0.0179728	0.313313	-0.00233047	-2.18392e-05	0.999128	0.0503974	0.173647
ASAP_AMed	rs2714337	SSR1	2940582	-0.0489752	0.355052	-0.0528539	-0.0326601	0.605312	-0.0783735	0.432789
ASAP_AMed	rs2714337	CAGE1	2940595	-0.0212244	0.138827	0.0285451	-0.0151207	0.416667	-0.0322228	0.134966
ASAP_AMed	rs2714337	RIOK1	2893721	0.0113188	0.764246	0.00423019	0.00909699	0.847973	0.0153222	0.808005
ASAP_AMed	rs2714337	DSP	2893794	-0.0679905	0.393839	-0.136793	0.0162501	0.853231	-0.219784	0.195264
ASAP_AMed	rs2714337	SNRNP48	2893847	0.01742	0.704341	-0.0312067	0.00996176	0.862019	0.0308592	0.692984
ASAP_AMed	rs2714337	BMP6	2893895	-0.0346695	0.405821	-0.000603844	-0.017456	0.728865	-0.0656867	0.392184
ASAP_AMed	rs983309	MFHAS1	3123541	0.109551	0.092257	-0.0899452	0.113488	0.13075	0.10076	0.443217
ASAP_AMed	rs983309	ERI1	3085065	0.0166303	0.742625	0.00877997	0.0140254	0.812727	0.0224463	0.821689
ASAP_AMed	rs983309	PPP1R3B	3123675	-0.0362855	0.643095	0.174483	-0.0975457	0.294906	0.100491	0.493468
ASAP_AMed	rs983309	TNKS	3085270	-0.014617	0.832465	-0.0132726	-0.0625631	0.449109	0.0924332	0.46969
ASAP_AMed	rs16913693	ACTL7B	3219543	0.279719	0.289195	0.000613546	-0.0877942	0.8197	0.653391	0.0528227
ASAP_AMed	rs16913693	ACTL7A	3184204	0.128983	0.558341	-0.0460654	0.289803	0.34475	-0.0345324	0.916148
ASAP_AMed	rs16913693	IKBKAP	3219547	0.171467	0.32625	-0.0651982	0.227776	0.344607	0.114214	0.667759
ASAP_AMed	rs16913693	C9orf6	3184218	0.0433155	0.747513	0.0138138	0.131575	0.497864	-0.046423	0.797982
ASAP_AMed	rs16913693	CTNNAL1	3219621	-0.372748	0.176901	-0.0191276	0.0607732	0.870944	-0.813534	0.0591266
ASAP_AMed	rs16913693	C9orf5	3219682	0.32204	0.170532	0.00999146	0.378303	0.21875	0.264834	0.504667
ASAP_AMed	rs16913693	C9orf4	3219756	-0.0669494	0.531123	-0.00270245	-0.0366021	0.806831	-0.0978051	0.533824
ASAP_AMed	rs16913693	EPB41L4B	3219788	0.0039641	0.966381	-0.00712571	0.0129612	0.918923	-0.00518378	0.972314
ASAP_AMed	rs16913693	PTPN3	3219885	0.248121	0.303385	-0.154374	0.410376	0.191781	0.0831462	0.838917
ASAP_AMed	rs11603334	FOLR2	3339346	-0.0904156	0.0495247	-0.0139524	-0.0419951	0.447876	-0.203898	0.0138539
ASAP_AMed	rs11603334	INPPL1	3339423	0.103684	0.000534513	0.00617395	0.124577	0.000379383	0.054718	0.347764
ASAP_AMed	rs11603334	PHOX2A	3381038	-0.0639189	0.183292	0.0419963	-0.018808	0.745045	-0.169645	0.0495615
ASAP_AMed	rs11603334	CLPB	3381063	0.0515025	0.0307526	-0.0267823	0.0500729	0.0826562	0.0548531	0.20116
ASAP_AMed	rs11603334	PDE2A	3381150	-0.0431875	0.313735	0.00289933	0.018921	0.694639	-0.188751	0.0335948
ASAP_AMed	rs11603334	ARAP1	3381241	0.0662764	0.0338319	-0.0634088	0.0798446	0.0220954	0.0344768	0.607351
ASAP_AMed	rs11603334	STARD10	3381317	0.0147739	0.628996	-0.0520343	0.0319035	0.375711	-0.0253728	0.666367
ASAP_AMed	rs11603334	ATG16L2	3339605	-0.059568	0.0261329	0.00168165	-0.0353089	0.244002	-0.116424	0.0366844
ASAP_AMed	rs11603334	FCHSD2	3381377	0.286598	1.50297e-05	-0.0547129	0.236283	0.00236236	0.404522	0.00155119
ASAP_AMed	rs11603334	P2RY2	3339722	-0.0982119	0.059874	0.113335	-0.0693789	0.288069	-0.165788	0.0468679
ASAP_AMed	rs954750	GTF3A	3482888	0.0311689	0.302031	-0.0266627	0.0413811	0.280669	0.0126049	0.796252
ASAP_AMed	rs954750	MTIF3	3506936	0.0175404	0.532627	-0.0138768	0.0170361	0.633348	0.0184572	0.684798
ASAP_AMed	rs954750	LNX2	3507003	0.0124486	0.779623	-0.000546744	0.0229431	0.673335	-0.00662833	0.933633
ASAP_AMed	rs954750	POLR1D	3482977	0.0156373	0.662238	-0.00095617	-0.0267094	0.553933	0.092616	0.11128
ASAP_AMed	rs954750	GSX1	3483046	0.0445497	0.362557	0.041134	0.0354292	0.556526	0.0611292	0.478107
ASAP_AMed	rs954750	PDX1	3483093	0.00770371	0.836295	0.0882379	0.00170282	0.971732	0.0186122	0.746201
ASAP_AMed	rs954750	CDX2	3507134	-7.00061e-05	0.998253	0.0356509	-0.0173425	0.660903	0.0313282	0.572685
ASAP_AMed	rs954750	PRHOXNB	3507181	0.00346068	0.964857	-0.0220824	-0.0412516	0.664164	0.0847394	0.555378
ASAP_AMed	rs954750	FLT3	3507199	0.00590285	0.770993	-0.0192094	0.0201517	0.419398	-0.019999	0.574087
ASAP_AMed	rs954750	PAN3	3483159	0.00204399	0.969753	0.00234201	-0.00765104	0.90917	0.0196678	0.831658
ASAP_AMed	rs954750	FLT1	2672083	-0.00756518	0.792322	-0.0356457	-0.0129822	0.690331	0.00228194	0.969275
ASAP_AMed	rs6048205	FOXA2	3900833	-0.118579	0.259239	0.0159317	-0.0738726	0.575154	-0.210912	0.215517
ASAP_AMed	rs6048205	SSTR4	3880084	-0.0751716	0.480594	0.0627615	-0.0114088	0.930545	-0.206861	0.264066
ASAP_AMed	rs6048205	THBD	3901041	-0.0953949	0.551947	-0.0642035	-0.00375417	0.984252	-0.284661	0.355002
ASAP_AMed	rs2524299	DDB1	3375245	-0.0394821	0.231527	0.0287328	-0.0664405	0.0775472	0.0339643	0.61879
ASAP_AMed	rs2524299	DAK	3332838	-0.016015	0.391464	-0.000808003	-0.0141649	0.516004	-0.0210553	0.569269
ASAP_AMed	rs2524299	CYBASC3	3375307	0.017691	0.555145	-0.00792642	-0.0115288	0.749232	0.0972988	0.067194
ASAP_AMed	rs2524299	TMEM138	3332886	-0.0510598	0.128662	-0.0188139	-0.0744421	0.0606044	0.0126439	0.843059
ASAP_AMed	rs2524299	TMEM216	3332913	-0.000462475	0.98869	0.0699824	0.0109801	0.787489	-0.0316371	0.53383
ASAP_AMed	rs2524299	CPSF7	3375340	-0.101654	0.0199756	0.0309368	-0.127297	0.00997644	-0.0317905	0.731307
ASAP_AMed	rs2524299	C11orf66	3332964	-0.0130367	0.611759	0.0169846	-0.0122367	0.677887	-0.0152164	0.774233
ASAP_AMed	rs2524299	SYT7	3375396	-0.00872093	0.769402	0.0215256	-0.00574903	0.866891	-0.0168177	0.781675
ASAP_AMed	rs2524299	DAGLA	3333116	-0.0121748	0.693849	0.0621121	-0.00187355	0.956534	-0.0402399	0.554737
ASAP_AMed	rs2524299	C11orf9	3333169	-0.0327632	0.302569	0.0478976	-0.0343691	0.37056	-0.0283881	0.617262
ASAP_AMed	rs2524299	C11orf10	3375518	0.052275	0.123667	-0.0666538	0.0815219	0.0256629	-0.0274063	0.726849
ASAP_AMed	rs2524299	FEN1	2346369	-0.0531367	0.348964	-0.0258177	-0.0667543	0.321906	-0.0160364	0.880653
ASAP_AMed	rs2524299	FADS1	3375545	-0.0269823	0.556494	-0.012212	-0.0329786	0.517143	-0.0106457	0.916485
ASAP_AMed	rs2524299	FADS2	3333247	0.0348744	0.566865	0.171911	0.0173271	0.796346	0.0826811	0.543867
ASAP_AMed	rs2524299	FADS3	3375582	-0.00915917	0.790452	0.0489297	0.0155948	0.709037	-0.0766	0.202167
ASAP_AMed	rs2524299	RAB3IL1	3375612	-0.0321678	0.362714	0.00395786	-0.0379526	0.368748	-0.0164077	0.801931
ASAP_AMed	rs2524299	BEST1	3333309	-0.00292937	0.915338	-0.0405129	-0.000234417	0.993725	-0.0102716	0.872014
ASAP_AMed	rs2524299	FTH1	2384396	-0.131556	0.107159	-0.102969	-0.064757	0.521724	-0.313546	0.0160849
ASAP_AMed	rs2524299	INCENP	3333358	-0.0934204	0.000442994	-0.00334197	-0.0849091	0.00549007	-0.116609	0.0323871
ASAP_AMed	rs2524299	SCGB1D1	3333410	-0.0575574	0.156508	-0.0233207	-0.0595173	0.206692	-0.0522177	0.522252
ASAP_AMed	rs2524299	SCGB2A1	3333417	0.0379043	0.212625	-0.0305661	0.0562652	0.1194	-0.0121189	0.831246
ASAP_AMed	rs2524299	SCGB1D2	3333425	-0.0868855	0.181223	-0.125318	-0.0965361	0.187585	-0.0605933	0.663693
ASAP_AMed	rs2524299	SCGB2A2	3333433	0.0019194	0.946237	0.00272729	0.0338681	0.321025	-0.085123	0.0930585
ASAP_AMed	rs2524299	SCGB1D4	3375708	-0.0489199	0.205035	0.00114676	-0.019129	0.661971	-0.130083	0.108518
ASAP_AMed	rs10497347	LASS6	2585900	0.0239659	0.810249	0.0391111	0.0584551	0.644782	-0.0290036	0.861994
ASAP_AMed	rs10497347	NOSTRIN	2514216	0.00661285	0.943462	-0.0182252	-0.039812	0.726577	0.0779136	0.645786
ASAP_AMed	rs10497347	SPC25	2585933	0.0697202	0.203073	0.00691803	0.0631964	0.394545	0.0797397	0.285864
ASAP_AMed	rs10497347	G6PC2	2514271	-0.00611221	0.926078	-0.00539288	0.0304997	0.712944	-0.0623419	0.579119
ASAP_AMed	rs10497347	ABCB11	2585972	0.0552212	0.268213	0.00752466	0.0461489	0.479338	0.0691547	0.369574
ASAP_AMed	rs10497347	DHRS9	2514304	0.0193585	0.771333	0.0233569	0.0563002	0.512569	-0.0373778	0.725938
ASAP_AMed	rs10497347	LRP2	2586038	-0.049593	0.478648	0.0242103	-0.0744327	0.424945	-0.0114433	0.910361
ASAP_AMed	rs2785990	LYPLAL1	2380785	0.0895967	0.242877	0.00100065	0.213869	0.0211692	-0.156006	0.24916
ASAP_AMed	rs2785990	SLC30A10	2456687	-0.0210053	0.243788	-0.000422017	-0.0372504	0.0953165	0.0111002	0.716408
ASAP_AMed	rs2785990	EPRS	2456746	-0.00806571	0.882112	0.0676665	0.0115973	0.862369	-0.0469261	0.62172
ASAP_AMed	rs7529073	PROX1	2379665	-0.0504781	0.0980623	0.0353352	-0.0261801	0.444935	-0.115263	0.0769417
ASAP_AMed	rs7529073	SMYD2	2379754	-0.0154763	0.621682	-0.0250049	-0.0172736	0.61723	-0.0106843	0.87886
ASAP_AMed	rs7529073	PTPN14	2455418	0.0559512	0.12264	-0.0274185	0.0579031	0.173589	0.050747	0.472314
ASAP_AMed	rs340874	PROX1	2379665	-0.0446373	0.177547	0.0363863	-0.0123946	0.733172	-0.146691	0.0500585
ASAP_AMed	rs340874	SMYD2	2379754	-0.00943399	0.78129	-0.0247878	0.00549049	0.880892	-0.0566725	0.4823
ASAP_AMed	rs340874	PTPN14	2455418	0.0316904	0.420995	-0.0281436	0.0381837	0.398432	0.0111381	0.891693
ASAP_AMed	rs11708067	DIRC2	2639129	-0.0376054	0.526881	-0.0380638	-0.131082	0.05794	0.170682	0.135231
ASAP_AMed	rs11708067	SEMA5B	2692199	-0.0177517	0.564011	-0.000300176	0.000789295	0.983166	-0.0590651	0.279446
ASAP_AMed	rs11708067	PDIA5	2639225	-0.00326496	0.925239	-0.0609946	-0.067772	0.0723347	0.140471	0.0622141
ASAP_AMed	rs11708067	SEC22A	2639309	-0.0170048	0.722565	-0.0297861	-0.0872516	0.122525	0.139521	0.119164
ASAP_AMed	rs11708067	ADCY5	2692319	0.0695882	0.255192	-0.0533044	0.0596203	0.41752	0.0917991	0.414226
ASAP_AMed	rs11708067	PTPLB	2692411	-0.00476045	0.913966	-0.0251895	-0.0498406	0.358226	0.0956882	0.198145
ASAP_AMed	rs11708067	MYLK	2692443	0.0930129	0.215887	-0.00159865	0.0117111	0.891892	0.274171	0.0704062
ASAP_AMed	rs7713317	ELL2	2439244	-0.00601853	0.820589	-0.0179198	-0.0167924	0.607289	0.0188722	0.676538
ASAP_AMed	rs7713317	PCSK1	2868044	0.0073961	0.696369	0.0223133	0.00854084	0.685475	0.00475144	0.907803
ASAP_AMed	rs7713317	CAST	2821194	-0.0100198	0.825457	0.0313303	-0.00843086	0.868853	-0.0136906	0.887384
ASAP_AMed	rs7713317	ERAP2	2821347	-0.110496	0.371579	0.26157	-0.156987	0.28577	-0.00308859	0.989427
ASAP_AMed	rs13179048	RHOBTB3	2820925	-0.05683	0.116173	0.0380552	-0.0255737	0.572211	-0.127015	0.0279668
ASAP_AMed	rs13179048	GLRX	2867836	-0.0682316	0.26197	0.0023963	-0.0879227	0.196669	-0.0240162	0.853226
ASAP_AMed	rs13179048	C5orf27	2821041	0.00375198	0.904965	0.0119759	-0.00797923	0.843182	0.0300939	0.510964
ASAP_AMed	rs13179048	ELL2	2867873	-0.0850231	0.147133	-0.0444564	-0.0920132	0.136462	-0.069327	0.612541
ASAP_AMed	rs13179048	PCSK1	2868044	0.000336387	0.985766	0.0229849	0.0165897	0.430397	-0.0361598	0.368091
ASAP_AMed	rs13179048	CAST	2868131	-0.0609387	0.0760585	-0.100937	-0.0397672	0.295261	-0.108478	0.145655
ASAP_AMed	rs1281962	SYNE1	2979871	0.0480341	0.31039	0.0191303	0.157491	0.00302782	-0.190934	0.0432927
ASAP_AMed	rs1281962	MYCT1	2931970	0.0634754	0.198631	-0.123724	-0.0220048	0.69104	0.250097	0.0136542
ASAP_AMed	rs1281962	VIP	2931988	0.0261106	0.120976	0.0119128	0.00440607	0.824531	0.0734962	0.02032
ASAP_AMed	rs1281962	FBXO5	2980241	0.00636982	0.798606	0.00162401	0.024945	0.400773	-0.0341837	0.46588
ASAP_AMed	rs1281962	MTRF1L	2980258	-0.00475366	0.842466	0.00293994	-0.00425537	0.87777	-0.00584156	0.903247
ASAP_AMed	rs1281962	RGS17	2980290	0.0305867	0.354577	0.0304717	0.0307824	0.446243	0.0301597	0.603509
ASAP_AMed	rs2464592	EIF3H	3149754	-0.0193026	0.473484	-0.0128315	-0.0261093	0.4425	-0.00527179	0.902774
ASAP_AMed	rs2464592	UTP23	3112543	-0.0122931	0.611954	0.0394145	-0.0275528	0.367535	0.0191625	0.62042
ASAP_AMed	rs2464592	RAD21	3149843	-0.00836008	0.803283	0.0313231	-0.0415742	0.311396	0.0601056	0.303774
ASAP_AMed	rs2464592	C8orf85	3112576	0.0184378	0.439601	0.0413011	0.041717	0.150338	-0.0295486	0.484922
ASAP_AMed	rs2464592	SLC30A8	3112584	-0.0110636	0.615218	0.066	-2.73635e-05	0.999201	-0.0338131	0.36198
ASAP_AMed	rs2464592	MED30	3112713	-0.0124255	0.686933	0.0683744	-0.0327248	0.400886	0.0294182	0.547868
ASAP_AMed	rs2466298	EIF3H	3149754	-0.0193026	0.473484	-0.0128315	-0.0261093	0.4425	-0.00527179	0.902774
ASAP_AMed	rs2466298	UTP23	3112543	-0.0122931	0.611954	0.0394145	-0.0275528	0.367535	0.0191625	0.62042
ASAP_AMed	rs2466298	RAD21	3149843	-0.00836008	0.803283	0.0313231	-0.0415742	0.311396	0.0601056	0.303774
ASAP_AMed	rs2466298	C8orf85	3112576	0.0184378	0.439601	0.0413011	0.041717	0.150338	-0.0295486	0.484922
ASAP_AMed	rs2466298	SLC30A8	3112584	-0.0110636	0.615218	0.066	-2.73635e-05	0.999201	-0.0338131	0.36198
ASAP_AMed	rs2466298	MED30	3112713	-0.0124255	0.686933	0.0683744	-0.0327248	0.400886	0.0294182	0.547868
ASAP_AMed	rs3802177	EIF3H	3149754	-0.0117333	0.670585	-0.012163	0.00576904	0.867661	-0.049355	0.266643
ASAP_AMed	rs3802177	UTP23	3112543	-0.0401189	0.104321	0.0367818	-0.0252735	0.416502	-0.0720294	0.0669237
ASAP_AMed	rs3802177	RAD21	3149843	-0.00519635	0.879798	0.0316018	-0.012828	0.759279	0.011208	0.85453
ASAP_AMed	rs3802177	C8orf85	3112576	-0.00887739	0.716485	0.0387809	-0.00482853	0.870629	-0.0175805	0.689722
ASAP_AMed	rs3802177	SLC30A8	3112584	-0.0195286	0.385713	0.0651837	-0.0255211	0.357635	-0.00664771	0.863737
ASAP_AMed	rs3802177	MED30	3112713	-0.0348288	0.268896	0.0662494	-0.00696905	0.860594	-0.094714	0.056602
ASAP_AMed	rs10965250	MTAP	3164914	0.0815653	0.0838146	-0.00223418	0.0645559	0.202125	0.137983	0.226277
ASAP_AMed	rs10965250	C9orf53	3164999	-0.071848	0.201974	0.00743083	-0.059445	0.375928	-0.112987	0.276154
ASAP_AMed	rs10965250	CDKN2A	3201437	-0.0669388	0.0937648	-0.00240473	-0.0416219	0.373163	-0.150911	0.0525547
ASAP_AMed	rs10965250	CDKN2B	3201488	-0.0231046	0.574588	0.0381916	0.00779925	0.867369	-0.125608	0.150884
ASAP_AMed	rs10965250	DMRTA1	3165057	-0.0305868	0.511008	0.117616	-0.0226175	0.662239	-0.0570196	0.586394
ASAP_AMed	rs7903146	VTI1A	3264391	-0.0374528	0.148948	-0.0546622	-0.0475111	0.0932912	-0.0113277	0.847014
ASAP_AMed	rs7903146	TCF7L2	3264621	0.0716155	0.131656	-0.0322587	0.102184	0.0551123	-0.00778263	0.939113
ASAP_AMed	rs7945565	CHST1	3371225	-0.0230347	0.621935	0.167651	0.00247105	0.964528	-0.0894773	0.305602
ASAP_AMed	rs7945565	SLC35C1	3329018	-0.012051	0.620767	0.0729537	0.00886365	0.757784	-0.0665336	0.149791
ASAP_AMed	rs7945565	CRY2	3329029	-0.0264091	0.250878	0.0161704	-0.0162558	0.535863	-0.0528582	0.268108
ASAP_AMed	rs7945565	MAPK8IP1	3329069	0.0205989	0.297663	-0.00294981	0.0371976	0.118556	-0.0226405	0.520777
ASAP_AMed	rs7945565	PEX16	3371303	0.0134039	0.457318	-0.0101882	0.0178652	0.391211	0.00178227	0.961067
ASAP_AMed	rs7945565	GYLTL1B	3329099	0.0184518	0.36083	0.0478384	0.0352025	0.136287	-0.0251836	0.520615
ASAP_AMed	rs7945565	PHF21A	3371339	-0.0112311	0.733665	-0.0108103	-0.0126088	0.732853	-0.00764227	0.914925
ASAP_AMed	rs7945565	CREB3L1	3329206	0.0272781	0.34292	-0.0104627	0.0547604	0.0966633	-0.0443132	0.448861
ASAP_AMed	rs7945565	DGKZ	3487626	-0.0610153	0.0823849	0.0376952	-0.0763843	0.0623501	-0.0209791	0.762118
ASAP_AMed	rs10179126	GRB14	2584712	0.0214726	0.195412	0.0058882	0.0218465	0.278168	0.0206008	0.485617
ASAP_AMed	rs10179126	COBLL1	2584787	-0.0680878	0.0725984	0.0482512	-0.0855775	0.0461846	-0.0273062	0.731262
ASAP_AMed	rs10179126	SLC38A11	2584904	-0.00303313	0.831132	0.00524793	0.00524816	0.754362	-0.0223431	0.41283
ASAP_AMed	rs10179126	SCN3A	2584957	0.0925039	0.0595695	-0.0230998	0.0884563	0.109642	0.101942	0.327759
ASAP_AMed	rs2972146	IRS1	2602071	0.0487537	0.319311	-0.100259	-0.00110957	0.983915	0.211152	0.0446588
ASAP_AMed	rs2673141	IRS1	2602071	0.0306791	0.518931	-0.105492	-0.0299495	0.580617	0.204781	0.0348638
ASAP_AMed	rs1917043	TMEM168	3068476	0.0128008	0.818123	-0.030334	0.0271494	0.667611	-0.0382713	0.749813
ASAP_AMed	rs1917043	C7orf60	3068519	-0.0140419	0.766768	0.0508501	-0.00748159	0.893168	-0.0373926	0.68268
ASAP_AMed	rs1917043	GPR85	3068587	-0.015625	0.346387	-0.00262897	-0.0333835	0.077512	0.0475844	0.167336
ASAP_AMed	rs4506565	VTI1A	3264391	0.0256659	0.345781	-0.0666159	0.0132555	0.666007	0.0522006	0.360431
ASAP_AMed	rs4506565	TCF7L2	3264621	0.12921	0.00877204	-0.0367075	0.16223	0.00425793	0.0586115	0.555297
ASAP_AMed	rs35747	CCDC53	3468225	0.0761948	0.153296	-0.0672243	0.110977	0.0791777	-0.0171095	0.864868
ASAP_AMed	rs35747	NUP37	3468261	0.0379733	0.341001	-0.0858118	0.0678599	0.160003	-0.0421982	0.545754
ASAP_AMed	rs35747	C12orf48	3428845	-0.0209575	0.3041	-0.0165282	-0.000101088	0.996667	-0.0769053	0.0415997
ASAP_AMed	rs35747	PMCH	3468301	0.0589224	0.0185615	0.00356262	0.0820204	0.0041409	-0.00303876	0.952785
ASAP_AMed	rs35747	IGF1	3468345	-0.0954466	0.225224	-0.219619	-0.150001	0.0699346	0.0508977	0.787137
ASAP_AMed	rs35747	PAH	3468473	-0.0133399	0.528709	0.00996698	-0.0153441	0.526177	-0.00796361	0.856439
ASAP_AMed	rs35747	ASCL1	3429008	0.00536377	0.923115	0.0790236	0.063635	0.345677	-0.15095	0.112917
ASAP_AMed	rs2114912	CCDC53	3146095	0.0116684	0.741117	0.0126336	0.0493867	0.274437	-0.0644739	0.224861
ASAP_AMed	rs2114912	NUP37	3468261	0.0171291	0.63694	-0.0865296	0.00422848	0.926829	0.0431716	0.451952
ASAP_AMed	rs2114912	C12orf48	3428845	-0.00516295	0.780972	-0.0163669	0.000313298	0.989111	-0.0162179	0.61135
ASAP_AMed	rs2114912	PMCH	3468301	0.00260439	0.909774	0.00376119	0.0268391	0.331585	-0.0463185	0.268634
ASAP_AMed	rs2114912	IGF1	3468345	-0.0839672	0.240528	-0.215575	-0.117705	0.134861	-0.0158603	0.918589
ASAP_AMed	rs2114912	PAH	3468473	-0.00641832	0.738892	0.0102411	0.0141191	0.538669	-0.0478774	0.180843
ASAP_AMed	rs2114912	ASCL1	3429008	-0.0516102	0.30597	0.0818796	0.0210173	0.743152	-0.198224	0.00917436
ASAP_AMed	rs11075987	CHD9	3691906	-0.00643688	0.840289	-0.0560405	-0.00318	0.927745	-0.0180259	0.809624
ASAP_AMed	rs11075987	RBL2	3691962	-0.033496	0.61052	-0.00714647	-0.0351929	0.624623	-0.027458	0.859711
ASAP_AMed	rs11075987	AKTIP	3691967	0.0114031	0.687146	-0.010483	-0.00749235	0.812791	0.0786391	0.212666
ASAP_AMed	rs11075987	RPGRIP1L	3692033	-0.0358436	0.230183	0.0229284	-0.0284483	0.395541	-0.0621584	0.350961
ASAP_AMed	rs11075987	FTO	3661152	0.000572205	0.987538	-0.0177198	-0.00232231	0.953802	0.0108718	0.899897
ASAP_AMed	rs7798471	CYTH3	3037251	0.00579096	0.897528	0.009205	0.0717522	0.185148	-0.128766	0.109556
ASAP_AMed	rs7798471	C7orf70	3171032	0.0460724	0.448145	0.138587	0.0674866	0.374238	0.00238857	0.981069
ASAP_AMed	rs7798471	RAC1	2989050	0.00791575	0.79866	-0.0378213	0.0321716	0.4144	-0.0415646	0.38965
ASAP_AMed	rs7798471	DAGLB	3037344	0.0688281	0.0108127	-0.0427607	0.0608397	0.0555288	0.0851238	0.103685
ASAP_AMed	rs7798471	KDELR2	2989094	0.283158	0.0157166	0.351155	0.338047	0.0136587	0.171186	0.455958
ASAP_AMed	rs7798471	GRID2IP	3037413	0.0193913	0.415272	0.0269593	0.00962793	0.744863	0.0393079	0.327691
ASAP_AMed	rs7798471	ZDHHC4	2989112	-0.00283434	0.902665	-0.000127452	-0.00415178	0.883405	-0.000146841	0.997155
ASAP_AMed	rs7798471	C7orf26	2989141	0.0239808	0.271437	0.0645177	0.0490338	0.0659894	-0.0271259	0.47404
ASAP_AMed	rs7798471	ZNF12	3037535	-0.0634538	0.052489	0.00169423	-0.0212773	0.599742	-0.149491	0.00596648
ASAP_AMed	rs7798471	UNC93B2	3037703	0.0598813	0.36225	0.152193	0.0777316	0.367174	0.0234679	0.794235
ASAP_AMed	rs7798471	C1GALT1	2989435	0.0130405	0.844421	-0.0894313	0.077821	0.343389	-0.119108	0.290433
ASAP_AMed	rs17168486	DGKB	3039247	-0.0144521	0.3308	-0.0320858	-0.0171856	0.325213	-0.00961666	0.739084
ASAP_AAdv	rs12104449	SLC30A3	2545613	-0.000165742	0.995822	-0.0192478	-0.00547173	0.871631	0.0174456	0.818843
ASAP_AAdv	rs12104449	DNAJC5G	2474409	0.052161	0.188619	0.0578242	0.0358005	0.428142	0.106464	0.205877
ASAP_AAdv	rs12104449	TRIM54	2474430	0.0150155	0.679916	0.0278753	-0.00835598	0.831679	0.092589	0.279458
ASAP_AAdv	rs12104449	UCN	2545645	-0.021638	0.622163	0.0229046	-0.0352575	0.473751	0.023567	0.807486
ASAP_AAdv	rs12104449	MPV17	2545653	-0.015208	0.668077	-0.00520418	-0.0351959	0.34887	0.0511349	0.553615
ASAP_AAdv	rs12104449	GTF3C2	2545681	-0.0332731	0.223853	-0.00373062	-0.0325006	0.293972	-0.0358372	0.543879
ASAP_AAdv	rs12104449	EIF2B4	2545750	-0.0443404	0.0936806	0.0160379	-0.0603328	0.0566657	0.00874081	0.856381
ASAP_AAdv	rs12104449	SNX17	2474479	-0.037736	0.393875	0.0206672	-0.0635095	0.196816	0.04781	0.628068
ASAP_AAdv	rs12104449	ZNF513	2545793	-0.0373023	0.20198	-0.0123062	-0.0510934	0.147867	0.00847221	0.870174
ASAP_AAdv	rs12104449	PPM1G	2545811	-0.0712761	0.0438299	0.0442484	-0.0742945	0.0664919	-0.0612579	0.409644
ASAP_AAdv	rs12104449	NRBP1	2474527	-0.0930963	0.00863696	0.0297513	-0.0985886	0.0186498	-0.0748666	0.2716
ASAP_AAdv	rs12104449	KRTCAP3	2474568	-0.0370129	0.225778	0.0461747	-0.0501828	0.164568	0.00669994	0.908867
ASAP_AAdv	rs12104449	IFT172	2545869	-0.0543346	0.169548	-0.0569563	-0.0579938	0.210955	-0.042189	0.588744
ASAP_AAdv	rs12104449	FNDC4	2545953	-0.0145699	0.663729	0.0229055	-0.039378	0.254292	0.0677721	0.423149
ASAP_AAdv	rs12104449	GCKR	2474594	-0.0397187	0.161208	0.0585315	-0.0427113	0.214215	-0.0297858	0.549354
ASAP_AAdv	rs12104449	C2orf16	2474637	-0.00176461	0.95321	-0.0353689	0.017277	0.616895	-0.0649665	0.295893
ASAP_AAdv	rs12104449	ZNF512	2474651	-0.0715749	0.267471	0.00214696	-0.0658213	0.373743	-0.0906719	0.502344
ASAP_AAdv	rs12104449	CCDC121	2545999	-0.0893199	0.020729	-0.00781971	-0.0650281	0.157493	-0.169948	0.0175481
ASAP_AAdv	rs12104449	GPN1	2474681	-0.0590176	0.34565	0.0696569	-0.0559972	0.433245	-0.069043	0.601993
ASAP_AAdv	rs12104449	SUPT7L	2546008	-0.0372831	0.453912	-0.0119066	-0.0136564	0.811723	-0.115704	0.25925
ASAP_AAdv	rs12104449	SLC4A1AP	2474706	-0.0559721	0.331777	0.0914677	-0.0613433	0.336862	-0.0381444	0.769947
ASAP_AAdv	rs12104449	MRPL33	2474751	-0.0846771	0.185973	0.101741	-0.0914746	0.184075	-0.0621153	0.684332
ASAP_AAdv	rs12104449	RBKS	2546054	0.00764871	0.805609	0.00405295	0.00299845	0.924037	0.0230836	0.775802
ASAP_AAdv	rs12104449	BRE	2474791	0.0175682	0.650964	-0.0186861	0.022082	0.621283	0.00258633	0.974367
ASAP_AAdv	rs4401177	ZNF512	2474651	-0.0545572	0.416414	0.0050253	-0.053307	0.493722	-0.0583095	0.666757
ASAP_AAdv	rs4401177	CCDC121	2545999	-0.0740464	0.065988	-0.00470273	-0.0411772	0.396334	-0.172695	0.0156655
ASAP_AAdv	rs4401177	GPN1	2474681	-0.0282601	0.664251	0.0733625	-0.0417538	0.578778	0.0122378	0.92648
ASAP_AAdv	rs4401177	SUPT7L	2546008	-0.0215077	0.677767	-0.00985687	-0.00767242	0.898748	-0.0630307	0.541325
ASAP_AAdv	rs4401177	SLC4A1AP	2474706	-0.0714215	0.232834	0.0914281	-0.0937898	0.161443	-0.00428906	0.973783
ASAP_AAdv	rs4401177	MRPL33	2474751	-0.017377	0.794564	0.108903	-0.0490456	0.499793	0.0776681	0.610975
ASAP_AAdv	rs4401177	RBKS	2546054	0.00218733	0.946001	0.0034552	0.00352699	0.915065	-0.00183331	0.981965
ASAP_AAdv	rs4401177	BRE	2474791	0.0347166	0.38902	-0.017694	0.043182	0.357479	0.00931003	0.90791
ASAP_AAdv	rs4401177	FOSL2	2474977	-0.0799168	0.242154	0.144358	-0.0544094	0.500521	-0.156471	0.231311
ASAP_AAdv	rs4401177	PLB1	2475042	-0.0270044	0.346378	0.00351068	-0.0375935	0.225151	0.00477623	0.942787
ASAP_AAdv	rs2714337	RREB1	2893562	-0.0157618	0.460455	-0.00486566	0.011034	0.674024	-0.0566052	0.132539
ASAP_AAdv	rs2714337	SSR1	2940582	-0.064293	0.21896	-0.043739	-0.0336098	0.588567	-0.111062	0.259307
ASAP_AAdv	rs2714337	CAGE1	2940595	0.0138466	0.338967	0.0270356	0.000752669	0.969613	0.0338051	0.0816734
ASAP_AAdv	rs2714337	RIOK1	2893721	-0.0106409	0.822202	0.0524935	0.0120566	0.84414	-0.0452375	0.548486
ASAP_AAdv	rs2714337	DSP	2893794	-0.0233847	0.746895	0.153078	-0.0167449	0.863159	-0.0335055	0.748818
ASAP_AAdv	rs2714337	SNRNP48	2893847	-0.0687652	0.141834	0.0555679	-0.0441251	0.46618	-0.106323	0.154658
ASAP_AAdv	rs2714337	BMP6	2893895	0.00337382	0.937733	-0.0162405	0.0323665	0.499723	-0.0408181	0.64547
ASAP_AAdv	rs983309	MFHAS1	3123541	0.0690338	0.205695	-0.031006	0.0151495	0.81928	0.175857	0.0696325
ASAP_AAdv	rs983309	ERI1	3085065	-0.00895097	0.875496	0.0424512	-0.0259922	0.692974	0.0248326	0.827402
ASAP_AAdv	rs983309	PPP1R3B	3123675	0.104057	0.391168	0.127806	-0.0307039	0.838401	0.371213	0.0689736
ASAP_AAdv	rs983309	TNKS	3085270	-0.0394774	0.577716	-0.0299196	-0.0593137	0.506442	-0.000152944	0.998952
ASAP_AAdv	rs11603334	FOLR2	3339346	0.0243561	0.582805	0.0448581	0.100977	0.0521943	-0.170961	0.0371938
ASAP_AAdv	rs11603334	INPPL1	3339423	-0.0048854	0.866128	-0.0350865	0.0227248	0.53425	-0.075267	0.0872094
ASAP_AAdv	rs11603334	PHOX2A	3381038	0.0277943	0.563864	0.0600169	0.0648053	0.242508	-0.0665509	0.492181
ASAP_AAdv	rs11603334	CLPB	3381063	0.00926421	0.725884	-0.0412076	0.0164902	0.607906	-0.00915557	0.844673
ASAP_AAdv	rs11603334	PDE2A	3381150	0.0124737	0.868855	0.150423	0.0060422	0.946511	0.0288682	0.838352
ASAP_AAdv	rs11603334	ARAP1	3381241	0.00995069	0.781742	-0.0551674	0.0126792	0.760051	0.00299546	0.966957
ASAP_AAdv	rs11603334	STARD10	3381317	-0.00231107	0.941112	-0.0301527	0.0298311	0.397262	-0.0842451	0.19675
ASAP_AAdv	rs11603334	ATG16L2	3339605	-0.0387686	0.116874	-0.0623746	-0.00973287	0.735556	-0.112784	0.0182149
ASAP_AAdv	rs11603334	FCHSD2	3381377	0.0853484	0.158813	-0.129755	0.0525542	0.481284	0.168945	0.0987416
ASAP_AAdv	rs11603334	P2RY2	3339722	-0.0160871	0.726583	0.0152306	0.00454431	0.932018	-0.0686791	0.455362
ASAP_AAdv	rs954750	GTF3A	3482888	-0.01681	0.636887	0.0121992	0.0530981	0.21736	-0.132171	0.0357044
ASAP_AAdv	rs954750	MTIF3	3506936	-0.0232072	0.452344	0.00401123	0.0427692	0.252639	-0.13208	0.0144483
ASAP_AAdv	rs954750	LNX2	3507003	0.0463754	0.35992	0.0213481	0.11831	0.059942	-0.0723291	0.402093
ASAP_AAdv	rs954750	POLR1D	3482977	0.0432374	0.165012	-0.0321555	0.062854	0.114721	0.0108664	0.828841
ASAP_AAdv	rs954750	GSX1	3483046	-0.0528869	0.294518	0.116386	-0.0902276	0.165707	0.00873189	0.912545
ASAP_AAdv	rs954750	PDX1	3483093	-0.0206697	0.589025	0.0390037	-0.0448445	0.353061	0.0192232	0.763503
ASAP_AAdv	rs954750	CDX2	3507134	-0.0103596	0.749404	0.019477	-0.0406612	0.327859	0.0396435	0.444685
ASAP_AAdv	rs954750	PRHOXNB	3507181	-0.0559379	0.421968	-0.0337898	-0.0695081	0.417507	-0.0335447	0.785618
ASAP_AAdv	rs954750	FLT3	3507199	-0.0234623	0.564891	-0.0738848	0.0428602	0.305484	-0.132906	0.140211
ASAP_AAdv	rs954750	PAN3	3483159	0.0304256	0.643457	-0.0400289	0.196513	0.0120355	-0.243648	0.0367489
ASAP_AAdv	rs954750	FLT1	2672083	-0.0253515	0.453258	0.0502205	-0.0250098	0.577441	-0.0259153	0.597335
ASAP_AAdv	rs6048205	FOXA2	3900833	-0.0895828	0.411955	0.00737927	-0.137978	0.271193	0.0316864	0.887215
ASAP_AAdv	rs6048205	SSTR4	3880084	-0.207318	0.0729515	0.0455606	-0.226804	0.0999676	-0.158488	0.464131
ASAP_AAdv	rs6048205	THBD	3901041	0.054304	0.750848	0.142346	0.0633479	0.753411	0.0316415	0.923653
ASAP_AAdv	rs2524299	DDB1	3375245	0.00284738	0.946649	0.0297913	0.014457	0.768132	-0.0332286	0.703656
ASAP_AAdv	rs2524299	DAK	3332838	-0.0264308	0.259582	0.00429535	-0.0299613	0.27359	-0.0154603	0.740186
ASAP_AAdv	rs2524299	CYBASC3	3375307	0.02651	0.542058	-0.0280384	0.00591122	0.900595	0.0905189	0.366055
ASAP_AAdv	rs2524299	TMEM138	3332886	0.00977728	0.775413	-0.0571647	-0.0378563	0.327466	0.157794	0.0266384
ASAP_AAdv	rs2524299	TMEM216	3332913	-0.0341636	0.396399	0.0573769	-0.0750144	0.0977998	0.0927765	0.27958
ASAP_AAdv	rs2524299	CPSF7	3375340	0.0663774	0.155026	-0.0386441	0.0591863	0.284815	0.0887234	0.317848
ASAP_AAdv	rs2524299	C11orf66	3332964	-0.0730791	0.0107226	-0.0310038	-0.075136	0.0278315	-0.0666877	0.212681
ASAP_AAdv	rs2524299	SYT7	3375396	-0.105915	0.0028936	0.0526832	-0.111884	0.00385371	-0.0873672	0.287196
ASAP_AAdv	rs2524299	DAGLA	3333116	-0.094129	0.00389794	0.0626236	-0.0938349	0.0138878	-0.0950428	0.140868
ASAP_AAdv	rs2524299	C11orf9	3333169	-0.0855036	0.0178022	0.018426	-0.0848267	0.0390033	-0.0876071	0.250657
ASAP_AAdv	rs2524299	C11orf10	3375518	-0.0618242	0.159551	-0.0180557	-0.0911843	0.0433429	0.0294099	0.789462
ASAP_AAdv	rs2524299	FEN1	2346369	0.133768	0.0621564	0.0883019	0.1267	0.13537	0.155732	0.256858
ASAP_AAdv	rs2524299	FADS1	3375545	0.0656106	0.13485	0.0361161	0.0991842	0.0538332	-0.0387163	0.649246
ASAP_AAdv	rs2524299	FADS2	3333247	-0.023793	0.737178	0.0189088	-0.0437124	0.595739	0.0381048	0.789123
ASAP_AAdv	rs2524299	FADS3	3375582	-0.0421455	0.358869	0.0147903	-0.035265	0.475537	-0.0635261	0.557151
ASAP_AAdv	rs2524299	RAB3IL1	3375612	-0.113609	0.00378665	0.0489211	-0.120521	0.00913173	-0.0921291	0.225544
ASAP_AAdv	rs2524299	BEST1	3333309	-0.0572509	0.0972349	0.00926537	-0.0638633	0.115051	-0.0367035	0.58699
ASAP_AAdv	rs2524299	FTH1	3505165	-0.355699	0.00053164	0.0792378	-0.358765	0.00172798	-0.346173	0.127135
ASAP_AAdv	rs2524299	INCENP	3333358	-0.101189	0.000166087	-0.00339401	-0.102594	0.00136905	-0.0968241	0.0537628
ASAP_AAdv	rs2524299	SCGB1D1	3333410	-0.0408323	0.45588	0.0210659	-0.0179227	0.783837	-0.112022	0.270957
ASAP_AAdv	rs2524299	SCGB2A1	3333417	-0.0289255	0.381143	-0.0377922	-0.0608186	0.100138	0.0701793	0.323771
ASAP_AAdv	rs2524299	SCGB1D2	3333425	0.00182018	0.981399	0.0568861	-0.0279039	0.751549	0.0941851	0.574538
ASAP_AAdv	rs2524299	SCGB2A2	3333433	-0.0939521	0.00630321	0.0275004	-0.127777	0.00104092	0.011155	0.877095
ASAP_AAdv	rs2524299	SCGB1D4	3375708	-0.0961258	0.0256484	-0.0197221	-0.0817011	0.108253	-0.140949	0.0884432
ASAP_AAdv	rs10497347	LASS6	2514119	-0.393977	0.0619942	0.00689331	-0.338685	0.179348	-0.558786	0.153724
ASAP_AAdv	rs10497347	NOSTRIN	2514216	-0.202274	0.446328	0.13301	-0.339562	0.251401	0.206938	0.722008
ASAP_AAdv	rs10497347	SPC25	2585933	0.0334937	0.635105	0.0166355	-0.0198851	0.818823	0.192599	0.0982549
ASAP_AAdv	rs10497347	G6PC2	2514271	-0.129602	0.126726	-0.00438513	-0.16882	0.066241	-0.0127058	0.948261
ASAP_AAdv	rs10497347	ABCB11	2585972	-0.15506	0.314072	-0.0738274	-0.197267	0.240763	-0.0292532	0.933647
ASAP_AAdv	rs10497347	DHRS9	2514304	-0.196434	0.0985437	-0.0322144	-0.266686	0.0440856	0.0129661	0.960274
ASAP_AAdv	rs10497347	LRP2	2586038	-0.177781	0.599558	0.201089	-0.234378	0.568874	-0.00908237	0.987822
ASAP_AAdv	rs2785990	LYPLAL1	2380785	-0.00958402	0.900515	0.0994748	0.0167003	0.863623	-0.0510277	0.689758
ASAP_AAdv	rs2785990	SLC30A10	2456687	-0.0103219	0.666836	0.0176206	-0.0211849	0.4731	0.00680613	0.872641
ASAP_AAdv	rs2785990	EPRS	2456746	0.0117922	0.837726	0.0157011	0.00772462	0.91793	0.0182058	0.839765
ASAP_AAdv	rs7529073	PROX1	2379665	0.0239605	0.685731	-0.0275466	-0.0226679	0.752714	0.133472	0.201923
ASAP_AAdv	rs7529073	SMYD2	2379754	-0.0243617	0.458193	0.0209862	-0.071255	0.0499494	0.0857717	0.215483
ASAP_AAdv	rs7529073	PTPN14	2455418	-0.0843078	0.00896738	-0.0171214	-0.0883654	0.0155692	-0.0747781	0.265236
ASAP_AAdv	rs340874	PROX1	2379665	0.0547716	0.41071	-0.0246033	-0.013944	0.861161	0.234897	0.0515322
ASAP_AAdv	rs340874	SMYD2	2379754	0.0016099	0.965296	0.0211821	-0.0226618	0.577282	0.0652337	0.423752
ASAP_AAdv	rs340874	PTPN14	2455418	-0.0918433	0.0114981	-0.0218642	-0.0648027	0.11259	-0.162725	0.034237
ASAP_AAdv	rs11708067	DIRC2	2639129	-0.00614128	0.917424	0.0486474	-0.0838541	0.231226	0.177684	0.106777
ASAP_AAdv	rs11708067	SEMA5B	2692199	0.0264786	0.344512	0.0544505	0.0409834	0.221985	-0.00783148	0.879479
ASAP_AAdv	rs11708067	PDIA5	2639225	0.0388065	0.363836	-0.00941192	-0.0239145	0.619318	0.18717	0.0320859
ASAP_AAdv	rs11708067	SEC22A	2639309	-0.0168652	0.730297	-0.0418703	-0.103382	0.0620648	0.187786	0.0545966
ASAP_AAdv	rs11708067	ADCY5	2692319	0.150337	0.0471387	0.0758848	0.223577	0.0143814	-0.0229075	0.865924
ASAP_AAdv	rs11708067	PTPLB	2692411	-0.0891164	0.0745998	0.134209	-0.178898	0.00228147	0.123258	0.182364
ASAP_AAdv	rs11708067	MYLK	2692443	0.114452	0.232973	-0.0179902	0.135679	0.249651	0.0642425	0.69859
ASAP_AAdv	rs7713317	ELL2	2439244	0.0182314	0.488937	0.00231431	0.0277206	0.403498	-0.00075588	0.986015
ASAP_AAdv	rs7713317	PCSK1	2868044	-0.0216931	0.191521	0.0315456	-0.0241404	0.257037	-0.0167962	0.513608
ASAP_AAdv	rs7713317	CAST	2868131	-0.0445303	0.282835	-0.101005	-0.0698434	0.140398	0.00611918	0.941669
ASAP_AAdv	rs7713317	ERAP2	2821347	-0.135206	0.30708	0.218454	-0.146725	0.343552	-0.112158	0.66288
ASAP_AAdv	rs13179048	RHOBTB3	2820925	-0.0702181	0.331339	0.210994	-0.0800457	0.36695	-0.045576	0.714548
ASAP_AAdv	rs13179048	GLRX	2867836	-0.00260504	0.967644	0.0981749	0.026086	0.710931	-0.0745458	0.598854
ASAP_AAdv	rs13179048	C5orf27	2821041	0.0360189	0.260556	0.0358972	0.0499183	0.179109	0.00116707	0.985374
ASAP_AAdv	rs13179048	ELL2	2439244	0.0162175	0.548278	-0.00167554	0.0259953	0.428859	-0.00829977	0.862094
ASAP_AAdv	rs13179048	PCSK1	2868044	-0.00304033	0.85873	0.0320493	-0.00121277	0.954295	-0.00762279	0.789582
ASAP_AAdv	rs13179048	CAST	2868131	-0.0407954	0.337378	-0.0909507	-0.0455516	0.333058	-0.0288696	0.755272
ASAP_AAdv	rs1281962	SYNE1	2979871	0.0996445	0.0538698	0.00288761	0.132674	0.0373595	0.0102171	0.905579
ASAP_AAdv	rs1281962	MYCT1	2931970	-0.261329	0.0248744	0.350072	-0.0899541	0.501553	-0.725322	0.00155345
ASAP_AAdv	rs1281962	VIP	2931988	-0.0254613	0.210022	0.0295495	-0.036565	0.124078	0.0046014	0.907634
ASAP_AAdv	rs1281962	FBXO5	2980241	-0.0395885	0.136994	-0.014685	0.00829571	0.778319	-0.169233	0.00235266
ASAP_AAdv	rs1281962	MTRF1L	2980258	-0.0219632	0.403897	0.0265015	-0.00704327	0.796248	-0.0623583	0.325718
ASAP_AAdv	rs1281962	RGS17	3511101	-0.0693711	0.439108	-0.226113	0.0657557	0.499305	-0.435222	0.0272782
ASAP_AAdv	rs2464592	EIF3H	3149754	0.0160133	0.605673	-0.000399268	0.0382245	0.298766	-0.0268981	0.645341
ASAP_AAdv	rs2464592	UTP23	3112543	0.0305802	0.207725	0.0349313	0.0327776	0.242404	0.0263348	0.584604
ASAP_AAdv	rs2464592	RAD21	3149843	0.0242777	0.517824	0.0504034	0.0712138	0.0969384	-0.066402	0.373743
ASAP_AAdv	rs2464592	C8orf85	3112576	-0.00687999	0.782265	-0.0254857	0.00467923	0.868674	-0.0292122	0.563482
ASAP_AAdv	rs2464592	SLC30A8	3112584	-0.0240313	0.161903	0.0274399	-0.0341936	0.121084	-0.00439799	0.868563
ASAP_AAdv	rs2464592	MED30	3112713	0.0330015	0.185903	-0.00897245	0.0446392	0.161162	0.0105176	0.789239
ASAP_AAdv	rs2466298	EIF3H	3149754	0.0160133	0.605673	-0.000399268	0.0382245	0.298766	-0.0268981	0.645341
ASAP_AAdv	rs2466298	UTP23	3112543	0.0305802	0.207725	0.0349313	0.0327776	0.242404	0.0263348	0.584604
ASAP_AAdv	rs2466298	RAD21	3149843	0.0242777	0.517824	0.0504034	0.0712138	0.0969384	-0.066402	0.373743
ASAP_AAdv	rs2466298	C8orf85	3112576	-0.00687999	0.782265	-0.0254857	0.00467923	0.868674	-0.0292122	0.563482
ASAP_AAdv	rs2466298	SLC30A8	3112584	-0.0240313	0.161903	0.0274399	-0.0341936	0.121084	-0.00439799	0.868563
ASAP_AAdv	rs2466298	MED30	3112713	0.0330015	0.185903	-0.00897245	0.0446392	0.161162	0.0105176	0.789239
ASAP_AAdv	rs3802177	EIF3H	3149754	0.0114281	0.711882	-0.0015858	0.0303334	0.39164	-0.0345727	0.583365
ASAP_AAdv	rs3802177	UTP23	3112543	0.0246104	0.309853	0.0329193	0.0238459	0.377262	0.0264707	0.610738
ASAP_AAdv	rs3802177	RAD21	3149843	0.0344406	0.357237	0.0501637	0.042668	0.303285	0.0144214	0.858667
ASAP_AAdv	rs3802177	C8orf85	3112576	-0.0291788	0.238705	-0.027187	-0.0261689	0.335076	-0.0365025	0.503249
ASAP_AAdv	rs3802177	SLC30A8	3112584	-0.0233436	0.173183	0.0286562	-0.0327841	0.122214	-0.000372559	0.989638
ASAP_AAdv	rs3802177	MED30	3112713	-0.0130739	0.600313	-0.0147546	-0.0141156	0.646563	-0.0105391	0.804005
ASAP_AAdv	rs10965250	MTAP	3164914	0.0181737	0.739491	-6.20178e-05	0.0136451	0.822841	0.0355617	0.775369
ASAP_AAdv	rs10965250	C9orf53	3164999	-0.0147619	0.807549	0.0939663	-0.0254358	0.708249	0.0262217	0.847365
ASAP_AAdv	rs10965250	CDKN2A	3201437	0.0452911	0.22302	-0.00737575	0.0618087	0.162056	-0.01813	0.794419
ASAP_AAdv	rs10965250	CDKN2B	3201488	0.0415398	0.3232	0.0343127	0.0494962	0.321824	0.0109904	0.890021
ASAP_AAdv	rs10965250	DMRTA1	3165057	0.0982172	0.0428038	0.0669221	0.135824	0.0130192	-0.0461781	0.662642
ASAP_AAdv	rs7903146	VTI1A	3264391	-0.0569423	0.0466105	-0.029215	-0.0444194	0.175268	-0.0832117	0.149804
ASAP_AAdv	rs7903146	TCF7L2	3264621	0.0107454	0.770301	-0.0521453	-0.00279197	0.949539	0.0391432	0.565257
ASAP_AAdv	rs7945565	CHST1	3371225	-0.0450919	0.306227	-0.00289065	-0.0567451	0.239767	-0.014716	0.880667
ASAP_AAdv	rs7945565	SLC35C1	3329018	-0.021572	0.340229	0.00807565	-0.0180966	0.48292	-0.0306311	0.513504
ASAP_AAdv	rs7945565	CRY2	3329029	-0.0170899	0.462247	-0.0529288	-0.0179105	0.51124	-0.0149509	0.741688
ASAP_AAdv	rs7945565	MAPK8IP1	3329069	0.00363971	0.866516	0.0273632	0.0102505	0.67988	-0.0135923	0.758927
ASAP_AAdv	rs7945565	PEX16	3371303	-0.0177204	0.365559	0.00903125	-0.025161	0.261822	0.00167441	0.966766
ASAP_AAdv	rs7945565	GYLTL1B	3329099	-0.00988882	0.651989	0.00283523	-0.0200025	0.422002	0.0164742	0.71816
ASAP_AAdv	rs7945565	PHF21A	3371339	0.0338921	0.30868	-0.0403775	0.0304504	0.445914	0.0428635	0.484153
ASAP_AAdv	rs7945565	CREB3L1	3329206	0.0270289	0.336806	0.0106287	0.0404009	0.234168	-0.00782711	0.877395
ASAP_AAdv	rs7945565	DGKZ	3487626	-0.0979992	0.0149333	0.0108694	-0.07422	0.119298	-0.159983	0.0361623
ASAP_AAdv	rs10179126	GRB14	2584712	0.00816392	0.608122	0.0651042	0.0136747	0.434648	-0.00657172	0.852338
ASAP_AAdv	rs10179126	COBLL1	2584787	-0.0134591	0.723185	0.0238437	0.00355999	0.93652	-0.0589676	0.421784
ASAP_AAdv	rs10179126	SLC38A11	2584904	-0.0218349	0.399712	0.0409709	0.00480465	0.856529	-0.0930684	0.137731
ASAP_AAdv	rs10179126	SCN3A	2584957	0.0950293	0.0601286	0.129337	0.0782036	0.177551	0.140021	0.176258
ASAP_AAdv	rs2972146	IRS1	2602071	-0.0340523	0.520583	-0.007633	0.00780996	0.900956	-0.174328	0.0802211
ASAP_AAdv	rs2673141	IRS1	2602071	-0.0797989	0.119997	-0.0123673	-0.0420517	0.501099	-0.182778	0.0399319
ASAP_AAdv	rs1917043	TMEM168	3068476	-0.0742214	0.217221	-0.0183452	-0.067021	0.335376	-0.0942722	0.43814
ASAP_AAdv	rs1917043	C7orf60	3068519	-0.0165903	0.733024	0.0341584	0.0177182	0.749095	-0.112129	0.266142
ASAP_AAdv	rs1917043	GPR85	3068587	-0.0206387	0.433353	-0.0395238	-0.0211125	0.455714	-0.0193191	0.751607
ASAP_AAdv	rs4506565	VTI1A	3264391	-0.0460988	0.15	-0.0419426	-0.0420542	0.261669	-0.0534828	0.389019
ASAP_AAdv	rs4506565	TCF7L2	3264621	0.0157257	0.70151	-0.0501402	-0.00662102	0.895396	0.0565235	0.434645
ASAP_AAdv	rs35747	CCDC53	3468225	-0.0665669	0.202975	-0.0882611	-0.0677453	0.250245	-0.0628588	0.578983
ASAP_AAdv	rs35747	NUP37	3468261	-0.054896	0.201709	-0.0426109	-0.0436181	0.360971	-0.0903854	0.345842
ASAP_AAdv	rs35747	C12orf48	3428845	0.0152881	0.500927	-0.0211303	0.0197644	0.46469	0.00120179	0.977546
ASAP_AAdv	rs35747	PMCH	3468301	-0.00555425	0.864258	0.0634252	-0.000295494	0.994035	-0.0221025	0.696107
ASAP_AAdv	rs35747	IGF1	3468345	0.0133474	0.933833	0.0464327	-0.066864	0.713692	0.265756	0.437394
ASAP_AAdv	rs35747	PAH	3468473	0.013239	0.549556	0.0197476	0.0252389	0.344097	-0.0245223	0.534801
ASAP_AAdv	rs35747	ASCL1	3429008	0.0706116	0.193722	0.101019	0.0504632	0.442861	0.134014	0.163268
ASAP_AAdv	rs2114912	CCDC53	3468225	-0.058662	0.223396	-0.0763168	-0.0471621	0.421901	-0.0800908	0.353907
ASAP_AAdv	rs2114912	NUP37	3468261	-0.0298793	0.45159	-0.0347234	-0.0362689	0.445434	-0.0179731	0.80763
ASAP_AAdv	rs2114912	C12orf48	3428845	0.00211309	0.919635	-0.0226682	0.00559798	0.835314	-0.00438063	0.893374
ASAP_AAdv	rs2114912	PMCH	3468301	0.0158718	0.595727	0.0622183	0.022488	0.566999	0.00354325	0.934876
ASAP_AAdv	rs2114912	IGF1	3468345	0.124093	0.401461	0.0321183	0.0466504	0.796966	0.268399	0.304064
ASAP_AAdv	rs2114912	PAH	3468473	0.0133549	0.512226	0.017193	0.0296447	0.263501	-0.0169993	0.574247
ASAP_AAdv	rs2114912	ASCL1	3429008	0.0489826	0.328441	0.0897543	0.0336477	0.607331	0.0775575	0.294671
ASAP_AAdv	rs11075987	CHD9	3691906	-0.0662328	0.0372356	0.0302333	-0.0715417	0.0563943	-0.0502969	0.412524
ASAP_AAdv	rs11075987	RBL2	3661065	-0.0796433	0.139878	-0.0320619	-0.0924755	0.132027	-0.0411246	0.717587
ASAP_AAdv	rs11075987	AKTIP	3691967	-0.0829841	0.0133513	-0.0124055	-0.109473	0.00479513	-0.00347207	0.958786
ASAP_AAdv	rs11075987	RPGRIP1L	3692033	-0.0437192	0.175534	-0.0179431	-0.0758588	0.0336974	0.0527551	0.456278
ASAP_AAdv	rs11075987	FTO	3661152	-0.0503921	0.255178	-0.0190952	-0.078157	0.123891	0.0329502	0.717623
ASAP_AAdv	rs7798471	CYTH3	3037251	-0.0903736	0.0350423	-0.0145849	-0.0793361	0.161516	-0.112552	0.0549145
ASAP_AAdv	rs7798471	C7orf70	3171032	0.0113375	0.859356	-0.00976583	0.0678122	0.404801	-0.10214	0.308714
ASAP_AAdv	rs7798471	RAC1	2989080	-0.237042	0.0137761	-0.0553591	-0.228692	0.0525401	-0.253819	0.134651
ASAP_AAdv	rs7798471	DAGLB	3037344	0.00400261	0.892354	-0.0159725	-0.0350456	0.330546	0.0824646	0.11105
ASAP_AAdv	rs7798471	KDELR2	3037385	-0.0671793	0.169793	-0.0460726	-0.0806698	0.184184	-0.040072	0.631055
ASAP_AAdv	rs7798471	GRID2IP	3037413	0.0245174	0.37159	0.0535569	0.0182988	0.594537	0.0370128	0.417305
ASAP_AAdv	rs7798471	ZDHHC4	2989112	-0.0218204	0.323465	0.0756433	-0.0283341	0.284385	-0.0087318	0.831408
ASAP_AAdv	rs7798471	C7orf26	2989141	-0.00453928	0.85748	0.0562769	-0.0199601	0.556678	0.0264468	0.401361
ASAP_AAdv	rs7798471	ZNF12	3037535	-0.0385733	0.263787	0.0189145	-0.0385037	0.362757	-0.038713	0.524806
ASAP_AAdv	rs7798471	UNC93B2	3037703	-0.0353287	0.580698	0.0428469	-0.0658584	0.400261	0.0260166	0.817563
ASAP_AAdv	rs7798471	C1GALT1	2989435	0.00526211	0.944161	0.00323476	-0.0297835	0.738856	0.0756814	0.592135
ASAP_AAdv	rs17168486	DGKB	3039247	-0.0531463	0.0305856	0.00827434	-0.0475872	0.123613	-0.0620758	0.136406
ASAP_MMed	rs12104449	SLC30A3	2545613	0.0233289	0.618717	0.0187604	-0.00497371	0.938757	0.0640982	0.33373
ASAP_MMed	rs12104449	DNAJC5G	2474409	0.0134828	0.795262	0.0231713	0.0160181	0.807817	0.00983083	0.909692
ASAP_MMed	rs12104449	TRIM54	2474430	0.0148588	0.739989	-0.0407129	0.0171264	0.766827	0.0115925	0.873302
ASAP_MMed	rs12104449	UCN	2545645	0.0120361	0.845795	-0.0408814	-0.0329675	0.61726	0.0768628	0.531458
ASAP_MMed	rs12104449	MPV17	2545653	0.00338469	0.94108	-0.0134614	0.00397379	0.932512	0.00253611	0.978409
ASAP_MMed	rs12104449	GTF3C2	2545681	-0.00804578	0.836113	0.0616246	0.0177545	0.692881	-0.0452104	0.530821
ASAP_MMed	rs12104449	EIF2B4	2545786	-0.0543398	0.559283	-0.0218158	0.0326081	0.765604	-0.179586	0.288093
ASAP_MMed	rs12104449	SNX17	2474479	-0.0579184	0.403137	-0.0689309	-0.0143764	0.875647	-0.12064	0.258444
ASAP_MMed	rs12104449	ZNF513	2545793	-0.0323688	0.364847	0.0321154	-0.000808258	0.984976	-0.077831	0.21936
ASAP_MMed	rs12104449	PPM1G	2545811	0.00489174	0.913871	0.0704589	0.061121	0.254173	-0.0761051	0.347048
ASAP_MMed	rs12104449	NRBP1	2474527	-0.0219572	0.689688	0.0474712	0.0390745	0.582135	-0.109872	0.211423
ASAP_MMed	rs12104449	KRTCAP3	2474568	-0.058182	0.177404	-0.030113	-0.0472198	0.345654	-0.0739728	0.354654
ASAP_MMed	rs12104449	IFT172	2545869	0.0367573	0.51013	0.00872267	0.0287368	0.689468	0.0483107	0.594447
ASAP_MMed	rs12104449	FNDC4	2545953	0.00353244	0.909794	-0.021638	0.0187384	0.653746	-0.0183714	0.697071
ASAP_MMed	rs12104449	GCKR	2474594	0.0267829	0.409273	-0.042292	0.0638194	0.134973	-0.0265672	0.596721
ASAP_MMed	rs12104449	C2orf16	2474637	-0.0178885	0.717418	-0.0077615	0.0555477	0.309813	-0.123672	0.188395
ASAP_MMed	rs12104449	ZNF512	2474651	0.0321372	0.728993	0.101439	0.0980164	0.416285	-0.0627603	0.671289
ASAP_MMed	rs12104449	CCDC121	3987649	-0.0798545	0.550629	-0.188555	-0.0777102	0.65812	-0.0829433	0.69433
ASAP_MMed	rs12104449	GPN1	2474681	0.0323066	0.6886	0.0721653	0.109105	0.278643	-0.0783196	0.564615
ASAP_MMed	rs12104449	SUPT7L	2546008	0.00904751	0.900784	0.111443	0.000900227	0.991481	0.0207835	0.877095
ASAP_MMed	rs12104449	SLC4A1AP	2474706	-0.0783693	0.390465	0.0252994	-0.0648139	0.487658	-0.0978956	0.600379
ASAP_MMed	rs12104449	MRPL33	2474751	0.0327476	0.699373	0.130134	0.0989906	0.377338	-0.0626739	0.632453
ASAP_MMed	rs12104449	RBKS	2546054	0.0315143	0.366274	0.00911757	0.0340416	0.389538	0.0278738	0.673208
ASAP_MMed	rs12104449	BRE	2474791	0.00550789	0.915597	0.0387253	-0.022328	0.735946	0.0456049	0.594893
ASAP_MMed	rs4401177	ZNF512	2474651	0.0449587	0.606314	0.102855	0.0644873	0.547132	0.00634945	0.967094
ASAP_MMed	rs4401177	CCDC121	2545999	0.0431354	0.452827	0.0339838	-0.0146844	0.811984	0.157448	0.183412
ASAP_MMed	rs4401177	GPN1	2474681	0.0479766	0.526769	0.0735601	0.0762305	0.394478	-0.00788275	0.955633
ASAP_MMed	rs4401177	SUPT7L	2546008	0.0349402	0.608611	0.111613	0.0221799	0.766724	0.060168	0.666184
ASAP_MMed	rs4401177	SLC4A1AP	3202809	-0.0680182	0.39682	-0.0774267	-0.0904624	0.382159	-0.0236448	0.854254
ASAP_MMed	rs4401177	MRPL33	2474751	0.0643266	0.419457	0.131387	0.0829495	0.404503	0.0275082	0.840163
ASAP_MMed	rs4401177	RBKS	2546054	0.0357733	0.275204	0.0105915	0.0171746	0.625383	0.0725441	0.287102
ASAP_MMed	rs4401177	BRE	2474791	0.0110144	0.821771	0.0389339	-0.0169593	0.772804	0.0663199	0.455803
ASAP_MMed	rs4401177	FOSL2	2474977	0.059798	0.356298	0.070716	0.0376587	0.603582	0.103569	0.423984
ASAP_MMed	rs4401177	PLB1	2475042	0.0337616	0.307504	0.00515547	0.0438756	0.274324	0.0137656	0.816968
ASAP_MMed	rs2714337	RREB1	2893562	-0.00881389	0.58955	0.00827025	-0.0258183	0.23363	0.0177876	0.471446
ASAP_MMed	rs2714337	SSR1	2940551	0.0249801	0.585727	0.0718115	0.0129905	0.796802	0.0437365	0.627103
ASAP_MMed	rs2714337	CAGE1	2940595	-0.0131472	0.389488	-0.0650337	-0.0236535	0.178068	0.00328887	0.908779
ASAP_MMed	rs2714337	RIOK1	2893721	-0.0214694	0.712702	0.106763	-0.0498402	0.494985	0.0229136	0.816446
ASAP_MMed	rs2714337	DSP	2893794	-0.0186363	0.777456	0.077094	-0.0417516	0.662942	0.017525	0.821561
ASAP_MMed	rs2714337	SNRNP48	2893847	-0.0701086	0.253036	0.0728687	-0.113324	0.146926	-0.00250349	0.980194
ASAP_MMed	rs2714337	BMP6	2893895	-0.0304214	0.525166	-0.105026	-0.0651618	0.284395	0.023926	0.761792
ASAP_MMed	rs983309	MFHAS1	3123541	0.0296179	0.616932	0.0169506	-0.0765444	0.325557	0.166112	0.0672366
ASAP_MMed	rs983309	ERI1	3085065	0.0927218	0.12424	-0.016303	0.0219172	0.797003	0.183756	0.0245686
ASAP_MMed	rs983309	PPP1R3B	3123675	0.0649395	0.277536	0.084397	-0.0995318	0.184983	0.276403	0.00327297
ASAP_MMed	rs983309	TNKS	3085270	0.127428	0.0946734	0.131533	0.0183217	0.852651	0.267707	0.0272411
ASAP_MMed	rs16913693	ACTL7B	3219543	0.104499	0.586548	0.0953656	0.240668	0.358065	-0.0334181	0.909202
ASAP_MMed	rs16913693	ACTL7A	3184204	0.118478	0.587961	-0.0695237	0.180728	0.520729	0.0554294	0.877344
ASAP_MMed	rs16913693	IKBKAP	3219547	-0.0450945	0.794568	0.0336839	-0.0923464	0.714257	0.00276375	0.990693
ASAP_MMed	rs16913693	C9orf6	3184218	0.117018	0.300042	0.0172756	0.100455	0.513503	0.133793	0.439321
ASAP_MMed	rs16913693	CTNNAL1	3219621	-0.187336	0.495316	0.0154074	-0.136139	0.705044	-0.239192	0.588973
ASAP_MMed	rs16913693	C9orf5	3219682	-0.0599458	0.771389	0.110962	0.0192442	0.950418	-0.140152	0.595746
ASAP_MMed	rs16913693	C9orf4	3219756	-0.0135648	0.896234	-0.0493027	0.0476164	0.7304	-0.0755313	0.645674
ASAP_MMed	rs16913693	EPB41L4B	3219788	0.0451104	0.604552	-0.013305	0.0987609	0.365779	-0.00922875	0.949849
ASAP_MMed	rs16913693	PTPN3	3219885	-0.172941	0.438268	-0.152668	-0.166205	0.571068	-0.179764	0.615248
ASAP_MMed	rs11603334	FOLR2	3339382	0.219467	0.0555169	-0.0592971	0.324318	0.0304511	0.0558465	0.755149
ASAP_MMed	rs11603334	INPPL1	3339423	0.00987134	0.77196	-0.00498554	-0.0027464	0.952806	0.0295615	0.548054
ASAP_MMed	rs11603334	PHOX2A	3381038	0.0329388	0.628799	-0.0902384	0.0626844	0.478204	-0.0134796	0.901573
ASAP_MMed	rs11603334	CLPB	3381063	0.0088483	0.815023	0.033921	-0.00454178	0.923581	0.0297437	0.643024
ASAP_MMed	rs11603334	PDE2A	3381150	0.0566431	0.177523	-0.0463499	0.0740145	0.153396	0.0295349	0.684616
ASAP_MMed	rs11603334	ARAP1	3381241	0.0492549	0.230778	-0.0908212	0.0744224	0.141546	0.00998042	0.8885
ASAP_MMed	rs11603334	STARD10	3381317	0.0462136	0.23888	-0.136253	0.0920196	0.0639477	-0.0252674	0.695124
ASAP_MMed	rs11603334	ATG16L2	3339605	0.0557523	0.097797	-0.026212	0.0616383	0.177692	0.0465671	0.343079
ASAP_MMed	rs11603334	FCHSD2	3381377	-0.132326	0.0601304	0.145935	-0.146182	0.109134	-0.110704	0.327106
ASAP_MMed	rs11603334	P2RY2	3339722	0.0856036	0.147253	-0.0756676	0.0292976	0.693452	0.17347	0.0782168
ASAP_MMed	rs954750	GTF3A	3482888	-0.0259914	0.420456	0.0310717	-0.0420381	0.357729	-0.00733259	0.870976
ASAP_MMed	rs954750	MTIF3	3506936	-0.0415837	0.193194	0.0653875	-0.0488614	0.289865	-0.0331213	0.440378
ASAP_MMed	rs954750	LNX2	3507003	0.0290002	0.611348	0.00541706	-0.0288741	0.679661	0.0962957	0.326533
ASAP_MMed	rs954750	POLR1D	3482977	-0.0517944	0.0939697	0.010203	-0.0826591	0.0267976	-0.0159052	0.768317
ASAP_MMed	rs954750	GSX1	3483046	0.00867545	0.874311	-0.107705	0.0328373	0.659686	-0.0194196	0.81474
ASAP_MMed	rs954750	PDX1	3483093	-0.001517	0.977888	-0.0404433	0.0346892	0.619252	-0.0436171	0.629358
ASAP_MMed	rs954750	CDX2	3507134	0.0257212	0.497191	-0.0891684	0.0198392	0.692632	0.0325606	0.585381
ASAP_MMed	rs954750	PRHOXNB	3507181	0.0476776	0.559742	-0.0201189	0.0959309	0.354146	-0.00843071	0.950648
ASAP_MMed	rs954750	FLT3	3507199	-0.011558	0.558089	-0.0320925	-0.0197342	0.417022	-0.0020508	0.951825
ASAP_MMed	rs954750	PAN3	3483159	-0.0350023	0.612144	0.0841512	-0.058329	0.547051	-0.0078783	0.936358
ASAP_MMed	rs954750	FLT1	2672083	-0.0607093	0.17677	-0.0175179	-0.0735636	0.273952	-0.0457625	0.404765
ASAP_MMed	rs6048205	FOXA2	3900833	0.0862079	0.548057	-0.112062	-0.0436567	0.83245	0.219514	0.270886
ASAP_MMed	rs6048205	SSTR4	3880084	0.0726569	0.577995	-0.0924291	0.00157796	0.992561	0.145619	0.493103
ASAP_MMed	rs6048205	THBD	3901041	-0.0756864	0.662726	0.0109472	-0.0526576	0.829048	-0.0993255	0.694496
ASAP_MMed	rs2524299	DDB1	3375245	-0.0259351	0.573772	0.0710668	-0.0444788	0.391525	0.0336262	0.734624
ASAP_MMed	rs2524299	DAK	3332838	-0.0284016	0.326149	-0.0634154	-0.0379166	0.235304	0.00216	0.973112
ASAP_MMed	rs2524299	CYBASC3	3375307	-0.0180599	0.635938	-0.0679402	-0.0338496	0.371388	0.0326556	0.731379
ASAP_MMed	rs2524299	TMEM138	3332886	-0.0123365	0.727098	0.00678738	0.0138477	0.715084	-0.0964386	0.231325
ASAP_MMed	rs2524299	TMEM216	3332913	0.0034154	0.932553	-0.0219053	0.00457468	0.920801	-0.000308132	0.997122
ASAP_MMed	rs2524299	CPSF7	3375340	0.0493054	0.270101	0.0616611	0.0730898	0.14562	-0.0270884	0.778306
ASAP_MMed	rs2524299	C11orf66	3332964	-0.0425701	0.288739	-0.00297152	-0.0491452	0.285346	-0.0214513	0.798757
ASAP_MMed	rs2524299	SYT7	3375396	-0.0639011	0.107422	-0.0448603	-0.0870291	0.0560577	0.0103843	0.899711
ASAP_MMed	rs2524299	DAGLA	3333116	-0.0416164	0.288442	-0.0305481	-0.070091	0.0705024	0.049842	0.609126
ASAP_MMed	rs2524299	C11orf9	3333169	-0.0510331	0.215764	-0.052761	-0.063719	0.170771	-0.0102868	0.907498
ASAP_MMed	rs2524299	C11orf10	3375518	0.0326538	0.396143	-0.0412677	0.034535	0.396413	0.0266113	0.768031
ASAP_MMed	rs2524299	FEN1	2346369	0.0383933	0.580055	0.0759127	0.0264531	0.735425	0.0767441	0.607214
ASAP_MMed	rs2524299	FADS1	3375545	0.00245146	0.962347	-0.0622387	-0.022809	0.709985	0.0835864	0.414643
ASAP_MMed	rs2524299	FADS2	3333247	0.0818764	0.158155	-0.0707763	0.0799721	0.227322	0.087993	0.472687
ASAP_MMed	rs2524299	FADS3	3375582	0.0445963	0.320961	-0.0613494	0.0458987	0.33844	0.040413	0.698488
ASAP_MMed	rs2524299	RAB3IL1	3375612	-0.0424467	0.356265	-0.0492321	-0.0621631	0.248856	0.0208809	0.821198
ASAP_MMed	rs2524299	BEST1	3333309	-0.00576964	0.886343	-0.032069	-0.043409	0.314868	0.115125	0.209358
ASAP_MMed	rs2524299	FTH1	2956759	-0.0895559	0.125358	-0.0616166	-0.081561	0.240124	-0.115235	0.314655
ASAP_MMed	rs2524299	INCENP	3333358	-0.0562731	0.0901847	-0.0583441	-0.0848817	0.0335265	0.0356158	0.566105
ASAP_MMed	rs2524299	SCGB1D1	3333410	-0.0912076	0.115315	-0.0642968	-0.0379427	0.476524	-0.262291	0.0834087
ASAP_MMed	rs2524299	SCGB2A1	3333417	-0.00578455	0.893801	-0.00828424	-0.0316804	0.537889	0.0773912	0.35895
ASAP_MMed	rs2524299	SCGB1D2	3333425	0.127994	0.176443	-0.15873	0.0999953	0.383755	0.217924	0.218851
ASAP_MMed	rs2524299	SCGB2A2	3333433	-0.0394455	0.261043	-0.0727109	-0.0538251	0.120641	0.00674088	0.938845
ASAP_MMed	rs2524299	SCGB1D4	3375708	0.041898	0.35875	-0.0551429	0.0506363	0.319312	0.0138314	0.890123
ASAP_MMed	rs10497347	LASS6	2514122	0.0660084	0.818099	0.192558	NA	NA	0.0660084	0.80758
ASAP_MMed	rs10497347	NOSTRIN	2514216	-0.0821025	0.458016	-0.0137695	NA	NA	-0.0821025	0.391169
ASAP_MMed	rs10497347	SPC25	2585933	0.0452903	0.676623	-0.0201916	NA	NA	0.0452903	0.591117
ASAP_MMed	rs10497347	G6PC2	2514271	-0.280279	0.0351358	-0.00123183	NA	NA	-0.280279	0.051547
ASAP_MMed	rs10497347	ABCB11	2585972	-0.0258969	0.820918	-0.0506308	NA	NA	-0.0258969	0.822282
ASAP_MMed	rs10497347	DHRS9	2514304	0.0815616	0.474685	-0.0035196	NA	NA	0.0815616	0.51913
ASAP_MMed	rs10497347	LRP2	2586038	0.0252241	0.799164	-0.0100475	NA	NA	0.0252241	0.807436
ASAP_MMed	rs2785990	LYPLAL1	2380785	0.00759372	0.936394	0.0163455	0.0209789	0.86666	-0.0117275	0.937671
ASAP_MMed	rs2785990	SLC30A10	2456687	0.00998105	0.614583	-0.00807285	-0.015227	0.559911	0.0463683	0.127816
ASAP_MMed	rs2785990	EPRS	2456746	0.0671203	0.306028	0.151443	0.0706977	0.380158	0.0619564	0.586589
ASAP_MMed	rs7529073	PROX1	2379665	0.0474073	0.212215	-0.0434237	0.0467432	0.335095	0.0484792	0.438974
ASAP_MMed	rs7529073	SMYD2	2379754	0.045151	0.19389	-0.0269238	0.0555307	0.195181	0.0283977	0.637866
ASAP_MMed	rs7529073	PTPN14	2455418	0.0303527	0.39321	0.0682676	0.0424575	0.266125	0.0108151	0.879893
ASAP_MMed	rs340874	PROX1	2379665	0.0696965	0.106382	-0.0382661	0.0886469	0.0917238	0.0312094	0.685723
ASAP_MMed	rs340874	SMYD2	2379754	0.0151697	0.702917	-0.018714	0.0555492	0.236691	-0.0668382	0.36416
ASAP_MMed	rs340874	PTPN14	2455418	0.033183	0.41271	0.0723065	0.0614502	0.139375	-0.0242256	0.782538
ASAP_MMed	rs11708067	DIRC2	2639129	0.00844031	0.890147	0.12577	0.0670037	0.408173	-0.0758193	0.418116
ASAP_MMed	rs11708067	SEMA5B	2692199	0.0104371	0.794739	-0.0181479	-0.0135834	0.775017	0.0449971	0.535312
ASAP_MMed	rs11708067	PDIA5	2639225	0.0543723	0.225081	-0.00984172	0.0775509	0.15362	0.0210236	0.790225
ASAP_MMed	rs11708067	SEC22A	2639309	0.075504	0.266987	-0.0135867	0.119398	0.17867	0.0123511	0.908796
ASAP_MMed	rs11708067	ADCY5	2692319	0.108069	0.0321087	0.0937837	0.133322	0.0426285	0.0717343	0.371034
ASAP_MMed	rs11708067	PTPLB	2692411	0.0490366	0.412788	0.0154294	0.0919573	0.209261	-0.0127168	0.902889
ASAP_MMed	rs11708067	MYLK	2692447	0.126159	0.0194401	0.151461	0.13583	0.0428176	0.112245	0.225221
ASAP_MMed	rs7713317	ELL2	2439244	0.027608	0.306749	0.0605684	0.0239657	0.419374	0.0343247	0.528556
ASAP_MMed	rs7713317	PCSK1	2868044	0.0213898	0.265837	0.0175596	0.000271928	0.990145	0.0603324	0.0991668
ASAP_MMed	rs7713317	CAST	2821194	-0.0627864	0.182692	0.150187	-0.0557692	0.318634	-0.0757266	0.384401
ASAP_MMed	rs7713317	ERAP2	2821347	-0.260998	0.0827995	0.259809	-0.0804724	0.668063	-0.593897	0.0185116
ASAP_MMed	rs13179048	RHOBTB3	2820925	0.00943226	0.837371	0.210964	0.0200535	0.742731	-0.0109235	0.873483
ASAP_MMed	rs13179048	GLRX	2867836	-0.0999203	0.121125	-0.0899552	-0.000725402	0.992013	-0.290029	0.0193318
ASAP_MMed	rs13179048	C5orf27	2821041	0.00852778	0.80703	-0.0498737	-0.000209147	0.99621	0.0252722	0.666525
ASAP_MMed	rs13179048	ELL2	2439244	0.0433072	0.112324	0.0583227	0.0142089	0.63526	0.0990747	0.0697499
ASAP_MMed	rs13179048	PCSK1	2868044	0.0120535	0.537382	0.0174834	-0.0194301	0.379241	0.0723925	0.0519956
ASAP_MMed	rs13179048	CAST	2868131	-0.0403094	0.303406	0.0498633	0.00727864	0.84905	-0.131513	0.126654
ASAP_MMed	rs1281962	SYNE1	2979871	0.0532023	0.321516	0.0569775	0.0907489	0.15629	-0.019455	0.843039
ASAP_MMed	rs1281962	MYCT1	2931970	-0.0254307	0.57734	-0.0585553	-0.0495406	0.439786	0.021225	0.704007
ASAP_MMed	rs1281962	VIP	2931988	-0.0235869	0.17522	-0.0205312	-0.0336786	0.143881	-0.0040583	0.876201
ASAP_MMed	rs1281962	FBXO5	2980241	-0.0182381	0.566371	-0.00907607	-0.00995463	0.795305	-0.0342678	0.55198
ASAP_MMed	rs1281962	MTRF1L	2980258	-0.0348144	0.179575	0.0224191	-0.0130301	0.667799	-0.0769696	0.113257
ASAP_MMed	rs1281962	RGS17	2980290	0.0416742	0.384207	0.0738805	0.0273788	0.606886	0.0693375	0.47071
ASAP_MMed	rs2464592	EIF3H	3149754	0.0346024	0.285186	0.0550066	0.0318183	0.497494	0.037368	0.406233
ASAP_MMed	rs2464592	UTP23	3112543	0.0244177	0.458374	0.137298	0.0337233	0.467431	0.0151738	0.751864
ASAP_MMed	rs2464592	RAD21	3149843	0.0355437	0.403396	0.0978963	0.0390305	0.495955	0.03208	0.628041
ASAP_MMed	rs2464592	C8orf85	3112576	-0.00587118	0.849145	-0.0275904	0.0142396	0.728758	-0.0258486	0.595639
ASAP_MMed	rs2464592	SLC30A8	3112584	-0.0312912	0.0921576	-0.00146566	-0.0304985	0.251363	-0.0320787	0.22435
ASAP_MMed	rs2464592	MED30	3112713	0.0481098	0.220183	0.0809042	0.0665853	0.223941	0.0297568	0.60817
ASAP_MMed	rs2466298	EIF3H	3149754	0.0346024	0.285186	0.0550066	0.0318183	0.497494	0.037368	0.406233
ASAP_MMed	rs2466298	UTP23	3112543	0.0244177	0.458374	0.137298	0.0337233	0.467431	0.0151738	0.751864
ASAP_MMed	rs2466298	RAD21	3149843	0.0355437	0.403396	0.0978963	0.0390305	0.495955	0.03208	0.628041
ASAP_MMed	rs2466298	C8orf85	3112576	-0.00587118	0.849145	-0.0275904	0.0142396	0.728758	-0.0258486	0.595639
ASAP_MMed	rs2466298	SLC30A8	3112584	-0.0312912	0.0921576	-0.00146566	-0.0304985	0.251363	-0.0320787	0.22435
ASAP_MMed	rs2466298	MED30	3112713	0.0481098	0.220183	0.0809042	0.0665853	0.223941	0.0297568	0.60817
ASAP_MMed	rs3802177	EIF3H	3149754	0.0202643	0.464933	0.0416468	-0.0206207	0.61409	0.0580119	0.119433
ASAP_MMed	rs3802177	UTP23	3112543	-0.000200604	0.994324	0.129016	-0.0134868	0.739165	0.012066	0.764669
ASAP_MMed	rs3802177	RAD21	3149843	0.0284323	0.43447	0.0835714	-0.00534616	0.914921	0.0596188	0.279989
ASAP_MMed	rs3802177	C8orf85	3112576	-0.00766019	0.771586	-0.02499	-0.00770379	0.829538	-0.00761994	0.852521
ASAP_MMed	rs3802177	SLC30A8	3112584	-0.0177149	0.267023	0.0105675	-0.0171219	0.461387	-0.0182624	0.413215
ASAP_MMed	rs3802177	MED30	3112713	0.000723506	0.98287	0.0644981	-0.0304619	0.525119	0.0295158	0.54448
ASAP_MMed	rs10965250	MTAP	3164914	-0.0303019	0.547149	0.0693694	-0.0401243	0.593736	-0.0210869	0.75191
ASAP_MMed	rs10965250	C9orf53	3164999	0.0546069	0.254134	-0.0648499	-0.0346687	0.603567	0.138362	0.0475768
ASAP_MMed	rs10965250	CDKN2A	3201437	-0.0170483	0.687812	-0.0587163	-0.0932015	0.130311	0.054396	0.347999
ASAP_MMed	rs10965250	CDKN2B	3201488	-0.0279946	0.569655	-0.041299	-0.0734117	0.292702	0.0146141	0.837838
ASAP_MMed	rs10965250	DMRTA1	3165057	0.00686426	0.880749	-0.00451976	0.00516988	0.934725	0.00845388	0.903053
ASAP_MMed	rs7903146	VTI1A	3264391	0.0214906	0.441141	0.00580377	0.020553	0.567804	0.0228904	0.613165
ASAP_MMed	rs7903146	TCF7L2	3264621	-0.000272307	0.994209	0.108018	0.0451591	0.351291	-0.0680949	0.253935
ASAP_MMed	rs7945565	CHST1	3371225	-0.00101196	0.98326	0.242195	0.0461287	0.473902	-0.0898683	0.198845
ASAP_MMed	rs7945565	SLC35C1	3329018	0.0220382	0.388777	-0.0802994	0.0392038	0.192955	-0.0103178	0.828294
ASAP_MMed	rs7945565	CRY2	3329029	-0.0135616	0.493327	-0.0226018	0.00444337	0.850839	-0.0474994	0.186696
ASAP_MMed	rs7945565	MAPK8IP1	3329069	-0.000480818	0.986839	0.024651	0.0264105	0.461823	-0.0511689	0.310602
ASAP_MMed	rs7945565	PEX16	3371303	0.00835009	0.715048	-0.0432866	0.0312415	0.254267	-0.0347983	0.398724
ASAP_MMed	rs7945565	GYLTL1B	3329099	0.00274704	0.912257	-0.0384243	0.0161961	0.595385	-0.0226033	0.607282
ASAP_MMed	rs7945565	PHF21A	3371339	-0.0140624	0.69049	0.0706755	-0.0582017	0.16312	0.0691367	0.283321
ASAP_MMed	rs7945565	CREB3L1	3329206	0.0268189	0.412887	-0.0261666	0.0453679	0.282301	-0.00814444	0.876739
ASAP_MMed	rs7945565	DGKZ	3487626	-0.0714527	0.0657935	0.0169191	-0.10749	0.0207114	-0.003525	0.95999
ASAP_MMed	rs10179126	GRB14	2584712	-0.0209756	0.418449	-0.0577511	-0.0258024	0.41638	-0.01168	0.799038
ASAP_MMed	rs10179126	COBLL1	2584787	-0.0686219	0.167253	0.0770477	-0.0448273	0.446123	-0.114447	0.214465
ASAP_MMed	rs10179126	SLC38A11	2584904	-0.00160738	0.917636	-0.0161505	-0.00289947	0.880056	0.000880978	0.974061
ASAP_MMed	rs10179126	SCN3A	2584957	0.0122804	0.7744	0.0786321	-0.0064422	0.90911	0.0483374	0.459224
ASAP_MMed	rs2972146	IRS1	2601995	0.0484048	0.14053	-0.0450525	0.0292552	0.441105	0.0916204	0.152077
ASAP_MMed	rs2673141	IRS1	2602071	0.0568994	0.279769	-0.0780284	0.0520114	0.35368	0.0658142	0.545849
ASAP_MMed	rs1917043	TMEM168	3068476	0.0419456	0.554173	0.104537	0.0718371	0.430588	0.0026539	0.981726
ASAP_MMed	rs1917043	C7orf60	3068519	0.0483626	0.433842	0.0414312	0.0472469	0.558935	0.0498291	0.612977
ASAP_MMed	rs1917043	GPR85	3068587	-0.0308217	0.135607	-0.0210541	-0.0627434	0.0324677	0.0111385	0.680309
ASAP_MMed	rs4506565	VTI1A	3264391	-0.0105086	0.743266	0.0160159	-0.0581015	0.138199	0.0794345	0.14981
ASAP_MMed	rs4506565	TCF7L2	3264621	0.096364	0.0231782	0.0731559	0.0727761	0.169618	0.140941	0.0513134
ASAP_MMed	rs35747	CCDC53	3468225	0.097966	0.12527	0.0086688	0.110257	0.137137	0.0651941	0.608654
ASAP_MMed	rs35747	NUP37	3468261	0.0824907	0.0758946	0.00968512	0.091959	0.0846763	0.0572445	0.543445
ASAP_MMed	rs35747	C12orf48	3428845	0.0229214	0.287815	-0.0364292	0.0198089	0.386837	0.0312205	0.517482
ASAP_MMed	rs35747	PMCH	3468301	0.0362782	0.347174	-0.0257221	0.0220373	0.575489	0.07425	0.407297
ASAP_MMed	rs35747	IGF1	3468345	-0.071764	0.296278	0.0146333	-0.113823	0.1617	0.0403818	0.758759
ASAP_MMed	rs35747	PAH	3468473	-0.0375853	0.0766746	-0.00127864	-0.0318669	0.186736	-0.0528327	0.225773
ASAP_MMed	rs35747	ASCL1	3429008	-0.0271137	0.640684	-0.0695209	-0.0231558	0.738591	-0.0376673	0.732677
ASAP_MMed	rs2114912	CCDC53	3468225	0.0711683	0.243017	0.00482367	0.0611976	0.434066	0.086142	0.387346
ASAP_MMed	rs2114912	NUP37	3468261	0.0857812	0.0518805	0.00780449	0.063958	0.255754	0.118555	0.102725
ASAP_MMed	rs2114912	C12orf48	3428845	-0.000231754	0.991015	-0.038215	0.0169688	0.479422	-0.0260631	0.491466
ASAP_MMed	rs2114912	PMCH	3468301	0.0165915	0.65191	-0.0276584	0.0526715	0.19829	-0.0375928	0.59458
ASAP_MMed	rs2114912	IGF1	3468345	0.0866676	0.183941	0.0247356	0.0912514	0.28575	0.0797837	0.438061
ASAP_MMed	rs2114912	PAH	3468473	-0.0289906	0.152415	0.000108049	-0.00175584	0.94505	-0.069891	0.0368262
ASAP_MMed	rs2114912	ASCL1	3429008	0.0212193	0.701019	-0.066309	0.0877768	0.223968	-0.0787351	0.360686
ASAP_MMed	rs11075987	CHD9	3691906	0.0102186	0.777676	0.0293686	0.0338141	0.418626	-0.0322539	0.638568
ASAP_MMed	rs11075987	RBL2	3691962	-0.132339	0.0590736	-0.0660261	-0.0648053	0.440809	-0.253902	0.0438108
ASAP_MMed	rs11075987	AKTIP	3691967	0.0475779	0.14139	0.035333	0.0244861	0.558796	0.0891436	0.082178
ASAP_MMed	rs11075987	RPGRIP1L	3692033	0.00397367	0.892157	0.0175005	-0.0135789	0.702447	0.0355687	0.495848
ASAP_MMed	rs11075987	FTO	3661152	0.0165534	0.672827	0.0969658	0.00382921	0.943281	0.0394571	0.463868
ASAP_MMed	rs7798471	CYTH3	3037251	0.0164007	0.767961	-0.0458787	-0.0725447	0.268644	0.122927	0.210919
ASAP_MMed	rs7798471	C7orf70	3037304	-0.0233347	0.500366	-0.0285565	-0.0556491	0.218187	0.0153668	0.780808
ASAP_MMed	rs7798471	RAC1	2989050	-0.0317595	0.464384	0.011564	-0.0668199	0.205457	0.0102307	0.892238
ASAP_MMed	rs7798471	DAGLB	3037344	0.0453306	0.090721	-0.00720729	-0.00123297	0.971867	0.101098	0.0158726
ASAP_MMed	rs7798471	KDELR2	2989094	0.0253971	0.8231	-0.0289132	-0.113462	0.46122	0.191702	0.259063
ASAP_MMed	rs7798471	GRID2IP	3037413	0.0279744	0.384605	-0.0208106	0.0673875	0.097142	-0.0192289	0.71836
ASAP_MMed	rs7798471	ZDHHC4	2989112	0.00950814	0.677125	0.059671	0.00640843	0.81537	0.0132205	0.743269
ASAP_MMed	rs7798471	C7orf26	2989141	-0.00843758	0.697974	0.0118732	-0.0256287	0.366718	0.0121515	0.7264
ASAP_MMed	rs7798471	ZNF12	3037535	-0.1109	0.0290251	0.0719079	-0.15389	0.0348505	-0.0594125	0.383085
ASAP_MMed	rs7798471	UNC93B2	3037703	-0.122735	0.132436	0.0673527	-0.143715	0.209928	-0.0976081	0.398599
ASAP_MMed	rs7798471	C1GALT1	2989435	-0.0308988	0.69154	0.016345	-0.195928	0.0418387	0.16675	0.196898
ASAP_MMed	rs17168486	DGKB	3039247	-0.0223362	0.206486	-0.026345	-0.00693801	0.763963	-0.0391647	0.166535
ASAP_H	rs12104449	SLC30A3	2545613	-0.0390607	0.263161	0.0343051	-0.0298906	0.471434	-0.0630507	0.339285
ASAP_H	rs12104449	DNAJC5G	2474409	0.0107738	0.826693	0.00882898	-0.00888917	0.864333	0.0622137	0.578503
ASAP_H	rs12104449	TRIM54	2474430	0.0360299	0.617653	-0.139875	0.0911997	0.270897	-0.108299	0.455315
ASAP_H	rs12104449	UCN	2545645	-0.0331995	0.474035	0.0455067	-0.000372135	0.994589	-0.119078	0.175496
ASAP_H	rs12104449	MPV17	2545653	-0.0649209	0.0985435	-0.0277356	-0.0638676	0.180651	-0.0676763	0.33973
ASAP_H	rs12104449	GTF3C2	2545681	-0.0421691	0.183261	-0.0742273	-0.0284687	0.45218	-0.0780105	0.186897
ASAP_H	rs12104449	EIF2B4	2545786	0.123592	0.0289196	-0.0993363	0.197601	0.00133115	-0.07002	0.564794
ASAP_H	rs12104449	SNX17	2474479	-0.0614931	0.282159	0.0902519	-0.0884655	0.162963	0.00906883	0.940784
ASAP_H	rs12104449	ZNF513	2545793	-0.025574	0.416867	0.0508951	-0.00390598	0.914285	-0.0822592	0.191465
ASAP_H	rs12104449	PPM1G	2545811	-0.0309158	0.439854	-0.00692951	-0.0540604	0.245554	0.0296323	0.706748
ASAP_H	rs12104449	NRBP1	2474527	-0.0583563	0.274238	-0.0781688	-0.0389395	0.536816	-0.109152	0.285458
ASAP_H	rs12104449	KRTCAP3	2474568	-0.0406428	0.257063	0.108478	-0.0472521	0.219803	-0.0233523	0.770892
ASAP_H	rs12104449	IFT172	2545869	-0.0133545	0.749634	-0.137873	-0.036833	0.455619	0.0480668	0.548431
ASAP_H	rs12104449	FNDC4	2545953	-0.0508797	0.143801	0.0297043	-0.0485946	0.233204	-0.0568578	0.402736
ASAP_H	rs12104449	GCKR	2474594	-0.00877771	0.727044	0.0448145	-0.00832157	0.766237	-0.009971	0.852305
ASAP_H	rs12104449	C2orf16	2474637	-0.0765783	0.0311607	0.051025	-0.0792234	0.0440245	-0.0696587	0.361147
ASAP_H	rs12104449	ZNF512	2474651	0.00293729	0.965039	-0.240744	0.0179922	0.825788	-0.0364475	0.760006
ASAP_H	rs12104449	CCDC121	3987649	-0.0617494	0.541533	0.19747	-0.0601251	0.646772	-0.0659987	0.653398
ASAP_H	rs12104449	GPN1	2474681	-0.0260023	0.688705	-0.06686	-0.0801713	0.341073	0.115708	0.210254
ASAP_H	rs12104449	SUPT7L	2546008	-0.0301671	0.651257	-0.189193	-0.0431177	0.596129	0.0037125	0.97512
ASAP_H	rs12104449	SLC4A1AP	2474706	-0.0785315	0.312705	-0.0755823	-0.120687	0.218013	0.0317498	0.800264
ASAP_H	rs12104449	MRPL33	2474751	0.0232733	0.811422	0.148134	-0.0604762	0.604237	0.242368	0.177741
ASAP_H	rs12104449	RBKS	2546054	0.0125432	0.731561	-0.0140749	-0.00625297	0.893898	0.0617153	0.264726
ASAP_H	rs12104449	BRE	2474791	-0.0336422	0.431021	-0.100429	-0.0389756	0.468329	-0.0196897	0.777385
ASAP_H	rs4401177	ZNF512	2474651	0.00484566	0.94468	-0.240567	0.0197179	0.817926	-0.0325655	0.790548
ASAP_H	rs4401177	CCDC121	2545999	-0.035168	0.468214	0.0395181	-0.0729625	0.219851	0.0599045	0.476928
ASAP_H	rs4401177	GPN1	2474681	-0.0421177	0.533292	-0.0683774	-0.0963831	0.274269	0.0943873	0.321689
ASAP_H	rs4401177	SUPT7L	2546008	-0.0121901	0.860909	-0.188909	-0.0250775	0.768761	0.0202282	0.868618
ASAP_H	rs4401177	SLC4A1AP	2474706	-0.0537448	0.507816	-0.0760704	-0.095842	0.351457	0.0521509	0.685687
ASAP_H	rs4401177	MRPL33	2474751	-0.0120738	0.905458	0.146718	-0.0672141	0.582435	0.126632	0.496822
ASAP_H	rs4401177	RBKS	2546054	0.0137212	0.718753	-0.0137106	0.00452695	0.92658	0.0368495	0.519101
ASAP_H	rs4401177	BRE	2474791	-0.017605	0.692797	-0.100336	-0.0271746	0.629721	0.00646736	0.928016
ASAP_H	rs4401177	FOSL2	2474977	-0.0566308	0.269349	-0.184659	-0.035138	0.530376	-0.110696	0.31942
ASAP_H	rs4401177	PLB1	2475042	-0.0670329	0.0398062	0.0770253	-0.0944843	0.0215305	0.00202138	0.969097
ASAP_H	rs2714337	RREB1	2893562	0.0230281	0.308978	-0.139655	0.0116632	0.700489	0.0430422	0.180526
ASAP_H	rs2714337	SSR1	2940591	0.0519595	0.534214	-0.319155	-0.0403919	0.72103	0.214595	0.0570926
ASAP_H	rs2714337	CAGE1	2940595	-0.0253519	0.174139	0.0756553	-0.0141208	0.564698	-0.0451303	0.107104
ASAP_H	rs2714337	RIOK1	2893721	0.0232402	0.648267	-0.114447	-0.0440996	0.518121	0.141829	0.0447475
ASAP_H	rs2714337	DSP	2893794	0.035289	0.629684	-0.172511	-0.0599949	0.532207	0.203089	0.0608826
ASAP_H	rs2714337	SNRNP48	2893847	-0.00786868	0.902964	-0.209831	-0.112748	0.173386	0.176829	0.0777016
ASAP_H	rs2714337	BMP6	2893895	-0.0102857	0.688431	-0.0555371	-0.0275685	0.414295	0.0201502	0.598812
ASAP_H	rs983309	MFHAS1	3123541	-0.0192432	0.712069	-0.115574	-0.0778125	0.236644	0.0651655	0.454189
ASAP_H	rs983309	ERI1	3085065	-0.0299963	0.529758	-0.103952	-0.0603164	0.367595	0.0137003	0.825499
ASAP_H	rs983309	PPP1R3B	3123675	-0.00293753	0.971799	-0.0339552	-0.0377882	0.729563	0.0472885	0.714234
ASAP_H	rs983309	TNKS	3085270	-0.0246535	0.744231	-0.155459	-0.113032	0.270771	0.102715	0.338653
ASAP_H	rs16913693	ACTL7B	3219543	-0.0717522	0.830584	0.0330275	NA	NA	-0.0717522	0.827229
ASAP_H	rs16913693	ACTL7A	3184204	0.080659	0.806848	0.226843	NA	NA	0.080659	0.792366
ASAP_H	rs16913693	IKBKAP	3219547	0.235832	0.518096	-0.196974	NA	NA	0.235832	0.502364
ASAP_H	rs16913693	C9orf6	3184218	0.278179	0.223976	-0.038758	NA	NA	0.278179	0.301754
ASAP_H	rs16913693	CTNNAL1	3219621	0.202031	0.608556	-0.167226	NA	NA	0.202031	0.571524
ASAP_H	rs16913693	C9orf5	3219682	0.131606	0.7566	-0.175872	NA	NA	0.131606	0.735702
ASAP_H	rs16913693	C9orf4	3219756	-0.00692878	0.972724	0.0443344	NA	NA	-0.00692878	0.970747
ASAP_H	rs16913693	EPB41L4B	3219788	0.216503	0.509313	-0.0485948	NA	NA	0.216503	0.531337
ASAP_H	rs16913693	PTPN3	3219885	0.0883844	0.789325	-0.233006	NA	NA	0.0883844	0.790774
ASAP_H	rs11603334	FOLR2	3339382	0.0610842	0.440269	-0.0682471	-0.0445684	0.647138	0.246109	0.0705478
ASAP_H	rs11603334	INPPL1	3339423	0.0937126	0.096487	-0.0251552	0.0510982	0.448847	0.168341	0.101681
ASAP_H	rs11603334	PHOX2A	3381038	-0.0502153	0.22493	0.134958	-0.0735485	0.153511	-0.00935306	0.894579
ASAP_H	rs11603334	CLPB	3381063	0.0442658	0.312035	-0.0601659	0.0107497	0.836809	0.102961	0.200159
ASAP_H	rs11603334	PDE2A	3381150	0.0746038	0.162365	-0.0315177	0.0273281	0.650831	0.157395	0.134335
ASAP_H	rs11603334	ARAP1	3381241	0.0835918	0.0370891	-0.0388279	0.0696536	0.132325	0.108001	0.162596
ASAP_H	rs11603334	STARD10	3381317	0.0360675	0.427298	0.125575	0.0159401	0.774058	0.0713157	0.374722
ASAP_H	rs11603334	ATG16L2	3339605	-0.00115763	0.964825	0.0398408	0.00513903	0.86334	-0.0121847	0.813388
ASAP_H	rs11603334	FCHSD2	3381377	0.0604037	0.343784	-0.221138	0.0353309	0.667472	0.104313	0.302643
ASAP_H	rs11603334	P2RY2	3339722	0.0344676	0.555083	0.0389784	0.0819665	0.272693	-0.0487149	0.603092
ASAP_H	rs954750	GTF3A	3482888	-0.0110984	0.834889	-0.000299438	-0.00770223	0.918884	-0.0152936	0.829696
ASAP_H	rs954750	MTIF3	3506936	-0.0479314	0.220121	-0.0968081	-0.0730456	0.141265	-0.0169079	0.796409
ASAP_H	rs954750	LNX2	3507003	-0.181026	0.00940049	-0.153286	-0.17935	0.0726077	-0.183098	0.0432017
ASAP_H	rs954750	POLR1D	3482977	-0.00659162	0.85836	-0.012791	-0.026221	0.584683	0.0176564	0.768
ASAP_H	rs954750	GSX1	3483046	0.141749	0.0113279	0.0231038	0.13691	0.088101	0.147727	0.0417933
ASAP_H	rs954750	PDX1	3483093	0.090461	0.0190335	0.0719236	0.122485	0.0210601	0.0509019	0.359882
ASAP_H	rs954750	CDX2	3507134	0.0683146	0.0395858	0.101965	0.0891271	0.0449664	0.0426049	0.402172
ASAP_H	rs954750	PRHOXNB	3507181	0.270425	0.000470679	0.08851	0.246511	0.0163834	0.299965	0.0128965
ASAP_H	rs954750	FLT3	3507199	0.0077873	0.707673	0.0409555	-0.0002363	0.993373	0.0176988	0.560343
ASAP_H	rs954750	PAN3	3483159	-0.178087	0.010542	-0.205186	-0.243835	0.0104891	-0.0968683	0.34006
ASAP_H	rs954750	FLT1	3507282	-0.176739	0.0152966	-0.220902	-0.188518	0.0556231	-0.162188	0.140001
ASAP_H	rs6048205	FOXA2	3900833	-0.10394	0.31097	0.0528967	-0.195898	0.147705	0.0218892	0.890425
ASAP_H	rs6048205	SSTR4	3880084	0.00505682	0.960732	0.0922314	-0.191773	0.168274	0.274384	0.0591037
ASAP_H	rs6048205	THBD	3901041	-0.151752	0.25724	-0.201505	-0.0499532	0.777075	-0.291046	0.162653
ASAP_H	rs2524299	DDB1	3375245	-0.013853	0.792322	-0.138371	-0.069672	0.292899	0.113971	0.178847
ASAP_H	rs2524299	DAK	3332838	-0.046928	0.175537	-8.57697e-05	-0.0610985	0.106157	-0.0144782	0.845015
ASAP_H	rs2524299	CYBASC3	3375307	-0.0488833	0.215767	0.0281446	-0.0676742	0.105578	-0.00585265	0.946626
ASAP_H	rs2524299	TMEM138	3332886	-0.0411281	0.24695	-0.0370984	-0.0697809	0.0965722	0.0244859	0.714076
ASAP_H	rs2524299	TMEM216	3332913	-0.0210557	0.607169	0.0387403	-0.0270159	0.58358	-0.00740706	0.921378
ASAP_H	rs2524299	CPSF7	3375340	0.0248583	0.630036	-0.188346	0.0120622	0.825388	0.0541609	0.635842
ASAP_H	rs2524299	C11orf66	3332964	-0.00984876	0.761835	0.128283	0.00947265	0.80983	-0.0540941	0.354651
ASAP_H	rs2524299	SYT7	3375396	-0.0373508	0.310424	0.0168009	-0.0460026	0.287488	-0.0175385	0.803984
ASAP_H	rs2524299	DAGLA	3333116	-0.0706903	0.0624872	-0.033499	-0.0814839	0.0683165	-0.0459732	0.525535
ASAP_H	rs2524299	C11orf9	3333169	-0.0147382	0.669274	0.0512318	-0.0157285	0.688834	-0.0124703	0.858129
ASAP_H	rs2524299	C11orf10	3375518	-0.0724743	0.123412	0.126318	-0.101545	0.0965977	-0.00590235	0.932235
ASAP_H	rs2524299	FEN1	3333226	0.0590423	0.0269676	0.0368367	0.052843	0.0796478	0.0732385	0.179507
ASAP_H	rs2524299	FADS1	3375545	0.0249332	0.549334	-0.0605651	-0.0164273	0.72053	0.119647	0.169545
ASAP_H	rs2524299	FADS2	3333247	-0.0218276	0.73208	-0.099794	-0.077367	0.250196	0.105356	0.454744
ASAP_H	rs2524299	FADS3	3375582	-0.0480418	0.348237	0.0581193	-0.0499669	0.415711	-0.0436335	0.644717
ASAP_H	rs2524299	RAB3IL1	3375612	-0.0666233	0.0404249	0.0597104	-0.0585756	0.116121	-0.0850521	0.190297
ASAP_H	rs2524299	BEST1	3333309	-0.0468912	0.144992	0.075094	-0.0369192	0.318834	-0.0697268	0.274846
ASAP_H	rs2524299	FTH1	3505165	-0.247495	0.00637325	0.060137	-0.288282	0.0111056	-0.154094	0.308107
ASAP_H	rs2524299	INCENP	3333358	-0.0348082	0.271786	-0.00137147	-0.0429156	0.24073	-0.0162426	0.795117
ASAP_H	rs2524299	SCGB1D1	3333410	0.049728	0.277304	0.0930376	0.0562354	0.322406	0.0348262	0.655665
ASAP_H	rs2524299	SCGB2A1	3333417	0.0061003	0.84302	0.0228131	-0.0304813	0.402343	0.0898709	0.117455
ASAP_H	rs2524299	SCGB1D2	3333425	-0.102552	0.418629	0.112547	-0.0789134	0.609296	-0.156683	0.48902
ASAP_H	rs2524299	SCGB2A2	3333433	-0.0261088	0.502731	0.102504	-0.041411	0.403529	0.00893265	0.88529
ASAP_H	rs2524299	SCGB1D4	3375708	0.0670269	0.116393	0.0857762	0.073242	0.188138	0.0527944	0.399661
ASAP_H	rs10497347	LASS6	2514122	0.476782	0.000764503	-0.237712	0.560452	0.00384022	0.335438	0.0760201
ASAP_H	rs10497347	NOSTRIN	2514216	0.0856513	0.441842	-0.0380769	0.112224	0.428886	0.0407626	0.823085
ASAP_H	rs10497347	SPC25	2585933	-0.0902804	0.113551	0.0664603	-0.0457103	0.550957	-0.165572	0.0402564
ASAP_H	rs10497347	G6PC2	2514271	-0.0989421	0.113896	-0.0192029	-0.0998501	0.204074	-0.0974082	0.355722
ASAP_H	rs10497347	ABCB11	2585972	-0.0928952	0.0338435	0.0589906	-0.0988495	0.0828641	-0.0828367	0.224469
ASAP_H	rs10497347	DHRS9	2514304	-0.158104	0.0135907	0.000203209	-0.122709	0.0784411	-0.217896	0.0973812
ASAP_H	rs10497347	LRP2	2586038	0.0691551	0.720986	-0.13739	0.0268731	0.90944	0.140582	0.682623
ASAP_H	rs2785990	LYPLAL1	2380785	-0.0701128	0.40586	-0.273859	-0.0787739	0.47781	-0.0543038	0.666795
ASAP_H	rs2785990	SLC30A10	2456687	-0.0149231	0.47654	0.0134349	-0.00492916	0.827603	-0.033165	0.449574
ASAP_H	rs2785990	EPRS	2456746	-0.0418209	0.558044	-0.219178	-0.123717	0.183807	0.107663	0.316587
ASAP_H	rs7529073	PROX1	2379665	0.134854	0.0344575	-0.30286	0.196471	0.0137715	-0.0124222	0.905477
ASAP_H	rs7529073	SMYD2	2379754	0.126803	0.0160963	-0.208142	0.180929	0.00797635	-0.00257022	0.973298
ASAP_H	rs7529073	PTPN14	2455418	0.0939653	0.00641288	-0.237677	0.119748	0.00456359	0.0323395	0.591178
ASAP_H	rs340874	PROX1	2379665	0.162157	0.0190933	-0.290297	0.157107	0.0592296	0.179659	0.163538
ASAP_H	rs340874	SMYD2	2379754	0.178545	0.00167437	-0.198147	0.189579	0.00727526	0.140309	0.137548
ASAP_H	rs340874	PTPN14	2455418	0.0930125	0.0133098	-0.227529	0.0910957	0.0395346	0.0996546	0.180496
ASAP_H	rs11708067	DIRC2	2639129	0.00599919	0.933443	-0.214513	0.00467627	0.961727	0.00830644	0.932714
ASAP_H	rs11708067	SEMA5B	2692199	0.00632303	0.838398	-0.0183895	-0.0361466	0.322167	0.0803928	0.160441
ASAP_H	rs11708067	PDIA5	2639225	0.0255514	0.3705	-0.0431266	0.00118178	0.974763	0.0680535	0.114985
ASAP_H	rs11708067	SEC22A	2639309	-0.0282995	0.574331	-0.200829	-0.00775874	0.895812	-0.064124	0.498266
ASAP_H	rs11708067	ADCY5	2692319	-0.0162448	0.836238	-0.150606	-0.0618158	0.537059	0.063234	0.620703
ASAP_H	rs11708067	PTPLB	2692411	-0.0147087	0.773352	-0.183509	-0.0136236	0.843432	-0.0166012	0.815229
ASAP_H	rs11708067	MYLK	2692443	0.128547	0.131172	0.0030271	0.245192	0.0131181	-0.0748875	0.640964
ASAP_H	rs7713317	ELL2	2867873	0.0826831	0.126565	-0.214128	0.0637309	0.31967	0.123453	0.225993
ASAP_H	rs7713317	PCSK1	2868044	-0.0570087	0.00323885	0.060254	-0.0644406	0.00891144	-0.0410214	0.185874
ASAP_H	rs7713317	CAST	2868131	0.0229932	0.535512	-0.170716	0.0317297	0.486942	0.00419951	0.948337
ASAP_H	rs7713317	ERAP2	2821347	-0.0875693	0.372253	0.104125	-0.098296	0.389374	-0.0644944	0.734955
ASAP_H	rs13179048	RHOBTB3	2820925	0.0274343	0.628369	-0.228888	0.0420289	0.561857	-0.000154077	0.99865
ASAP_H	rs13179048	GLRX	2867836	0.0758892	0.237521	0.01361	0.111376	0.187272	0.00880792	0.926227
ASAP_H	rs13179048	C5orf27	2821041	0.0412794	0.135879	-0.0423785	0.030755	0.355925	0.0611738	0.224246
ASAP_H	rs13179048	ELL2	2439244	-0.0112721	0.719888	0.0427159	-0.0252544	0.538794	0.0151588	0.749262
ASAP_H	rs13179048	PCSK1	2868044	-0.0309175	0.121324	0.0608669	-0.0411409	0.112926	-0.011592	0.704193
ASAP_H	rs13179048	CAST	2868131	-0.0334344	0.375608	-0.168418	0.00950306	0.841499	-0.1146	0.063778
ASAP_H	rs1281962	SYNE1	2979871	-0.0627318	0.192933	-0.285267	-0.0727961	0.239693	-0.0443747	0.563042
ASAP_H	rs1281962	MYCT1	2931970	-0.131574	0.0479403	-0.177311	-0.195393	0.0228195	-0.0151682	0.883594
ASAP_H	rs1281962	VIP	2931988	-0.0203596	0.370792	0.0226504	-0.0038908	0.886993	-0.0503983	0.220949
ASAP_H	rs1281962	FBXO5	2980241	-0.0356703	0.0909839	-0.0591026	-0.0529816	0.0302985	-0.00409486	0.919292
ASAP_H	rs1281962	MTRF1L	2980258	-0.032883	0.259397	0.0119967	-0.0369786	0.315319	-0.0254129	0.599178
ASAP_H	rs1281962	RGS17	2980290	-0.00929705	0.652336	0.0149084	-0.0052844	0.833066	-0.0166161	0.652807
ASAP_H	rs2464592	EIF3H	3149754	-0.00971778	0.761826	-0.0385169	-0.0407758	0.356642	0.0396471	0.346869
ASAP_H	rs2464592	UTP23	3112543	0.0394225	0.167125	-0.0970866	0.000163256	0.996574	0.101823	0.0137879
ASAP_H	rs2464592	RAD21	3149843	0.00908528	0.851372	-0.148851	-0.017928	0.785507	0.0520213	0.442602
ASAP_H	rs2464592	C8orf85	3112576	0.00536479	0.867009	0.111019	0.0540486	0.182968	-0.0720151	0.167023
ASAP_H	rs2464592	SLC30A8	3112584	0.00671017	0.720345	0.0354221	0.0189706	0.427501	-0.012777	0.676681
ASAP_H	rs2464592	MED30	3112713	-0.00207657	0.940104	-0.0523066	-0.0094932	0.790108	0.00971172	0.826257
ASAP_H	rs2466298	EIF3H	3149754	-0.00971778	0.761826	-0.0385169	-0.0407758	0.356642	0.0396471	0.346869
ASAP_H	rs2466298	UTP23	3112543	0.0394225	0.167125	-0.0970866	0.000163256	0.996574	0.101823	0.0137879
ASAP_H	rs2466298	RAD21	3149843	0.00908528	0.851372	-0.148851	-0.017928	0.785507	0.0520213	0.442602
ASAP_H	rs2466298	C8orf85	3112576	0.00536479	0.867009	0.111019	0.0540486	0.182968	-0.0720151	0.167023
ASAP_H	rs2466298	SLC30A8	3112584	0.00671017	0.720345	0.0354221	0.0189706	0.427501	-0.012777	0.676681
ASAP_H	rs2466298	MED30	3112713	-0.00207657	0.940104	-0.0523066	-0.0094932	0.790108	0.00971172	0.826257
ASAP_H	rs3802177	EIF3H	3149754	-0.00439259	0.892034	-0.0379627	0.015225	0.741684	-0.0310396	0.445335
ASAP_H	rs3802177	UTP23	3112543	0.0153261	0.595806	-0.0992569	0.0248403	0.530112	0.00240271	0.953674
ASAP_H	rs3802177	RAD21	3149843	0.0428102	0.380948	-0.150583	0.0466576	0.496097	0.0375843	0.565265
ASAP_H	rs3802177	C8orf85	3112576	-0.00427389	0.894834	0.110923	0.016272	0.701768	-0.0321817	0.525361
ASAP_H	rs3802177	SLC30A8	3112584	-0.000137871	0.994186	0.0351388	0.0109889	0.659503	-0.0152516	0.60506
ASAP_H	rs3802177	MED30	3112713	-0.00580533	0.835098	-0.0520355	0.00960497	0.796026	-0.0267374	0.529442
ASAP_H	rs10965250	MTAP	3164914	0.0764187	0.188553	-0.137429	0.114166	0.0993283	0.00618215	0.953959
ASAP_H	rs10965250	C9orf53	3164999	0.0735961	0.191752	0.034456	-0.0341475	0.628749	0.274076	0.00250608
ASAP_H	rs10965250	CDKN2A	3201437	-0.00602002	0.857787	0.0942467	-0.026729	0.514993	0.0325133	0.58346
ASAP_H	rs10965250	CDKN2B	3201488	-0.0140402	0.742849	0.112826	-0.0246512	0.606983	0.00570371	0.947301
ASAP_H	rs10965250	DMRTA1	3165057	0.00966125	0.782904	0.00437716	-8.58871e-05	0.998339	0.0277979	0.674291
ASAP_H	rs7903146	VTI1A	3264391	-0.0479179	0.0759909	-0.0491849	-0.0485755	0.137402	-0.0467404	0.336359
ASAP_H	rs7903146	TCF7L2	3264621	-0.00019713	0.994575	-0.110633	0.00261274	0.938865	-0.00522905	0.923853
ASAP_H	rs7945565	CHST1	3371225	0.0329913	0.27611	-0.0431848	0.0554306	0.131384	-0.023604	0.663147
ASAP_H	rs7945565	SLC35C1	3329018	0.0327252	0.221476	0.0261141	0.0569332	0.0636149	-0.0283311	0.596279
ASAP_H	rs7945565	CRY2	3329029	0.00771107	0.79652	-0.0696387	0.0149246	0.650257	-0.0104825	0.870497
ASAP_H	rs7945565	MAPK8IP1	3329069	0.0535547	0.0247607	0.0354744	0.0730389	0.00616267	0.00441265	0.929329
ASAP_H	rs7945565	PEX16	3371303	-0.0023897	0.92389	0.0781038	0.031488	0.273943	-0.0878342	0.0727283
ASAP_H	rs7945565	GYLTL1B	3329099	0.0322302	0.111579	0.116637	0.0685058	0.00170634	-0.0592622	0.16882
ASAP_H	rs7945565	PHF21A	3371339	-0.0106771	0.794622	-0.204403	-0.0221012	0.653595	0.0181362	0.810727
ASAP_H	rs7945565	CREB3L1	3329206	0.0364366	0.185496	0.0431898	0.0717324	0.00721352	-0.0525846	0.43013
ASAP_H	rs7945565	DGKZ	3329247	0.0449548	0.0190965	0.0388368	0.0670081	0.00182498	-0.0106668	0.78716
ASAP_H	rs10179126	GRB14	2584712	0.0745085	0.0624487	-0.299167	0.0306987	0.490039	0.166354	0.0414851
ASAP_H	rs10179126	COBLL1	2584787	-0.0130998	0.743152	-0.23432	0.00457492	0.928406	-0.0501541	0.433143
ASAP_H	rs10179126	SLC38A11	2584904	-0.0806355	0.0511565	-0.0863051	-0.0722689	0.109188	-0.0981757	0.261122
ASAP_H	rs10179126	SCN3A	2584957	-0.0632655	0.0824005	-0.0853173	-0.0846437	0.0633417	-0.018447	0.76188
ASAP_H	rs2972146	IRS1	2601995	0.0268348	0.447672	-0.181786	0.017579	0.676794	0.0494089	0.454319
ASAP_H	rs2673141	IRS1	2601995	0.0348794	0.296499	-0.180579	0.0308187	0.434361	0.0455789	0.478214
ASAP_H	rs1917043	TMEM168	3068476	0.0413467	0.584067	-0.320982	0.0497776	0.613673	0.0254778	0.824347
ASAP_H	rs1917043	C7orf60	3068519	0.0553574	0.320453	-0.127639	0.0386962	0.601016	0.0867175	0.279504
ASAP_H	rs1917043	GPR85	3068587	-0.0226983	0.282708	-0.0117176	-0.0336966	0.19427	-0.00199693	0.956902
ASAP_H	rs4506565	VTI1A	3264391	-0.0436966	0.127629	-0.0529598	-0.0385488	0.276263	-0.0520643	0.297254
ASAP_H	rs4506565	TCF7L2	3264621	-0.0133817	0.663217	-0.109295	-0.0144127	0.694973	-0.0117058	0.835153
ASAP_H	rs35747	CCDC53	3468225	-0.137124	0.0147545	-0.0178226	-0.0934859	0.170352	-0.264223	0.00859026
ASAP_H	rs35747	NUP37	3468261	-0.117559	0.0643869	-0.00320638	-0.0818184	0.293611	-0.221656	0.0457359
ASAP_H	rs35747	C12orf48	3428845	-0.00597182	0.763176	0.0399918	-0.0254318	0.290053	0.0507061	0.149075
ASAP_H	rs35747	PMCH	3468301	-0.00575538	0.849513	0.0224353	-0.0244401	0.517993	0.0486647	0.331317
ASAP_H	rs35747	IGF1	3468345	-0.107923	0.128518	-0.101281	-0.0466292	0.558681	-0.286444	0.0558362
ASAP_H	rs35747	PAH	3468473	0.0154928	0.465777	0.0553154	-0.00910274	0.714673	0.0871284	0.0324094
ASAP_H	rs35747	ASCL1	3429008	-0.0118935	0.845935	0.0673101	-0.00309592	0.964345	-0.0375168	0.771185
ASAP_H	rs2114912	CCDC53	3468225	-0.054616	0.297043	-0.0157921	-0.0208686	0.745985	-0.140095	0.122121
ASAP_H	rs2114912	NUP37	3468261	0.0134569	0.819646	0.00116857	0.0318899	0.664011	-0.0332322	0.738721
ASAP_H	rs2114912	C12orf48	3428845	-0.00913747	0.617028	0.0397849	-0.0313285	0.16444	0.0470704	0.125814
ASAP_H	rs2114912	PMCH	3468301	0.0352431	0.206299	0.0241608	0.0200298	0.573037	0.073777	0.0888894
ASAP_H	rs2114912	IGF1	3468345	-0.0761232	0.245956	-0.101131	-0.0517965	0.489225	-0.13774	0.301905
ASAP_H	rs2114912	PAH	3468473	-0.013136	0.502581	0.0542423	-0.0362954	0.118281	0.0455249	0.210681
ASAP_H	rs2114912	ASCL1	3429008	-0.0755956	0.178966	0.0643899	-0.0689848	0.287525	-0.0923401	0.41231
ASAP_H	rs11075987	CHD9	3691906	0.0395382	0.277954	-0.102377	0.0336666	0.412225	0.0550959	0.470217
ASAP_H	rs11075987	RBL2	3691962	0.0391555	0.55877	-0.178207	0.0733556	0.322914	-0.0514628	0.71964
ASAP_H	rs11075987	AKTIP	2804306	-0.0476392	0.306961	0.0653443	-0.0342789	0.538273	-0.0830396	0.341483
ASAP_H	rs11075987	RPGRIP1L	3692033	0.00297037	0.862336	-0.0609618	0.0013748	0.943294	0.00719811	0.840586
ASAP_H	rs11075987	FTO	3661152	0.0554873	0.259161	-0.247946	0.0669847	0.240065	0.0250229	0.798268
ASAP_H	rs7798471	CYTH3	3037251	-0.0139441	0.687787	-0.0952512	-0.011501	0.806508	-0.0179156	0.714444
ASAP_H	rs7798471	C7orf70	3037304	0.0390018	0.440757	0.0420037	0.0426842	0.530594	0.0330157	0.649565
ASAP_H	rs7798471	RAC1	2989080	0.0600607	0.516822	-0.3194	-0.0919724	0.41505	0.307205	0.0565688
ASAP_H	rs7798471	DAGLB	3037344	0.0364164	0.29888	-0.0726719	0.0566512	0.190003	0.00352274	0.953948
ASAP_H	rs7798471	KDELR2	2989094	-0.0339169	0.761394	-0.309684	0.0142249	0.920273	-0.112176	0.541236
ASAP_H	rs7798471	GRID2IP	3037413	0.0376183	0.167996	0.0866947	0.0610324	0.0787046	-0.000443511	0.992069
ASAP_H	rs7798471	ZDHHC4	2989112	0.0330635	0.347801	0.0175961	0.0756088	0.132392	-0.0360978	0.352936
ASAP_H	rs7798471	C7orf26	2989141	0.0378941	0.261539	-0.0511124	0.0896227	0.0324709	-0.0461955	0.417158
ASAP_H	rs7798471	ZNF12	3037535	-0.0585373	0.0823103	-0.135258	-0.0835845	0.0555187	-0.0178206	0.736919
ASAP_H	rs7798471	UNC93B2	3037703	-0.0108457	0.86745	0.0484647	-0.0805026	0.318443	0.102388	0.355806
ASAP_H	rs7798471	C1GALT1	2989435	-0.108284	0.191096	-0.227722	-0.113999	0.313735	-0.0989931	0.382284
ASAP_H	rs17168486	DGKB	3039247	0.00314349	0.901408	-0.0669212	-0.0292309	0.364002	0.0532275	0.199909

## Sheet: ST11F_Islets
Supplementary Data 11F. Effects at FG/FI loci on gene expression (P<0.05) in islets of individuals with IGT compared to those with normal glucose tolerance
male & female together (n=89)
gene	t.stat	p.value	FDR
IRS1	3.66634	0.000427697	0.0248949
GRB14	-3.14791	0.00226846	0.0442012
PROX1	-2.97474	0.00381642	0.0539691
PCSK1	-2.48017	0.0151047	0.0995832
SLC30A8	-2.38818	0.0191472	0.111555
male (n=54)
gene	t.stat	p.value	FDR
IRS1	2.07889	0.0426759	0.239096
PROX1	-2.42023	0.0191118	0.185015
PCSK1	-2.23337	0.0299392	0.206671
SLC30A8	-2.24529	0.0291129	0.204294
female (n=35)
gene	t.stat	p.value	FDR
IRS1	2.57962	0.0146889	0.1799
GRB14	-2.77745	0.00908545	0.150344
MANBA	-3.27229	0.00256029	0.100658
BDH2	-2.70483	0.0108582	0.161932

## Sheet: ST11G_MuTHER
Supplementary Data 11G. Effects at FG/FI loci on gene expression in fat, LCLs, and skin tissues from women analysed on MuTHER consortium dataset.
Tissue	PROBE	Gene	Chr	TSS	TSE	SNP	INFO	SNP_Coor	A1	Freq1	Fat_beta_SNP_add	Fat_sebeta_SNP_add	Fat_p
fat	ILMN_1709635	SLC38A11	2	165463057	165520281	rs10184126	0.954	165535189	C	0.553	-0.0777398	0.00771959	3.77e-24
fat	ILMN_1678173	KHK	2	27163114	27177123	rs877273	0.837	26993526	T	0.387	0.0408263	0.00601769	1.17e-11
fat	ILMN_1741054	SLC5A6	2	27275960	27288679	rs1659685	0.981	27274194	T	0.71	0.101713	0.020317	5.55e-07
fat	ILMN_1733930	PREB	2	27207128	27211046	rs1275527	0.974	27282381	G	0.942	0.120739	0.0274986	1.13e-05
fat	ILMN_1711439	EMILIN1	2	27154938	27162767	rs10165098	1	27650030	T	0.462	0.043144	0.0124894	0.0005514
fat	ILMN_1772719	GPN1	2	27705366	27727215	rs7595739	0.978	27728067	T	0.595	0.0355397	0.011134	0.0014
fat	ILMN_1670096	NRBP1	2	27504976	27518628	rs13404327	0.97	27372657	T	0.256	-0.0424702	0.0136587	0.0019
fat	ILMN_1717915	TRIM54	2	27359103	27383811	rs3795961	1	27215451	G	0.85	-0.0235772	0.00763846	0.002
fat	ILMN_2290776	AGBL5	2	27127994	27146994	rs10207573	0.952	27096439	G	0.927	0.0511797	0.0166761	0.0021
fat	ILMN_2356672	EIF2B4	2	27440722	27446828	rs6721310	0.987	28172824	T	0.339	-0.039827	0.0131507	0.0025
fat	ILMN_1746457	GTF3C2	2	27402224	27433372	rs714447	0.999	26882496	T	0.267	0.0326979	0.0108761	0.0026
fat	ILMN_1687430	EIF2B4	2	27440722	27446828	rs898031	0.999	28056798	T	0.333	0.0382784	0.0127595	0.0027
fat	ILMN_1806867	PPM1G	2	27457566	27486000	rs7567532	0.978	28382438	C	0.855	-0.0387345	0.0158918	0.0148
fat	ILMN_1752145	ERAP1	5	96122269	96169648	rs17401719	0.998	96114802	T	0.67	-0.0431836	0.00734474	4.11e-09
fat	ILMN_2081813	PCSK1	5	95751795	95794741	rs10073073	0.942	95675514	T	0.071	0.0334755	0.0100015	0.0008168
fat	ILMN_1685272	SPATA9	5	95019775	95044470	rs255967	0.908	94692349	T	0.685	0.0153979	0.00570881	0.007
fat	ILMN_1725485	RGS17	6	153373724	153494082	rs1281958	0.986	153499373	C	0.582	-0.138001	0.0208142	3.35e-11
fat	ILMN_1794638	VIP	6	153113625	153122593	rs2800652	0.882	153028343	T	0.857	-0.0566671	0.0166726	0.0006768
fat	ILMN_1673252	AIMP2	7	6015407	6029991	rs7783767	0.86	6642362	T	0.101	0.108353	0.0241877	7.48e-06
fat	ILMN_2228180	MSRA	8	9949239	10323809	rs10086673	0.999	10342727	T	0.297	-0.0661152	0.0118443	2.38e-08
fat	ILMN_1739659	ZDHHC6	10	114180047	114196662	rs11195952	0.985	114163544	G	0.877	0.0550163	0.0147189	0.0001856
fat	ILMN_1745655	PEX16	11	45887796	45896250	rs11038708	0.913	45889376	T	0.794	-0.068839	0.0153656	7.46e-06
fat	ILMN_1680104	SLC35C1	11	45783216	45791142	rs921167	0.98	45676225	G	0.793	-0.0613976	0.015618	8.45e-05
fat	ILMN_1772233	CENTD2	11	72073762	72141082	rs7948050	0.998	73018338	G	0.916	-0.0575674	0.0152529	0.0001605
fat	ILMN_1706440	MDK	11	46359794	46361951	rs4301763	0.879	45984297	T	0.948	0.0528035	0.0148526	0.0003777
fat	ILMN_1678292	PEX16	11	45887796	45896250	rs2046658	0.959	45011100	C	0.758	-0.0254616	0.00750845	0.0006962
fat	ILMN_2412624	TP53I11	11	44910474	44929184	rs9971516	0.867	44262129	T	0.849	-0.0273075	0.00824676	0.0009286
fat	ILMN_1655347	SCGB1A1	11	61943082	61947254	rs4963463	0.948	61644583	T	0.271	-0.0161438	0.0052376	0.0021
fat	ILMN_2085862	SLC15A3	11	60461130	60475833	rs506130	0.989	59524763	T	0.897	-0.126159	0.0436162	0.0038
fat	ILMN_1710899	TSPAN18	11	44742551	44910551	rs2863104	0.813	44506623	T	0.696	0.031999	0.0112193	0.0043
fat	ILMN_1796180	CRY2	11	45825532	45861375	rs1079022	0.998	45596304	G	0.283	0.0628751	0.0221989	0.0046
fat	ILMN_2170095	PMCH	12	101114366	101115744	rs11111021	0.976	100702881	G	0.907	0.0269387	0.0085739	0.0017
skin	ILMN_1709635	SLC38A11	2	165463057	165520281	rs10184126	0.954	165535189	C	0.553	-0.0473768	0.00727125	7.24e-11
skin	ILMN_1678173	KHK	2	27163114	27177123	rs7605526	0.912	27198988	G	0.657	-0.0432973	0.0072807	2.73e-09
skin	ILMN_1746457	GTF3C2	2	27402224	27433372	rs4665969	0.961	27428457	T	0.609	0.0683723	0.0142762	1.67e-06
skin	ILMN_2356672	EIF2B4	2	27440722	27446828	rs780110	0.983	27538892	G	0.555	-0.0518559	0.0127493	4.76e-05
skin	ILMN_1687430	EIF2B4	2	27440722	27446828	rs3739095	0.939	27410225	G	0.562	-0.0480092	0.0133571	0.0003253
skin	ILMN_1806867	PPM1G	2	27457566	27486000	rs13025681	0.906	26602008	T	0.208	0.0631492	0.0176055	0.0003346
skin	ILMN_1717915	TRIM54	2	27359103	27383811	rs4665960	0.995	27321102	T	0.225	0.0243209	0.00678702	0.0003391
skin	ILMN_2290776	AGBL5	2	27127994	27146994	rs1395	0.998	27278140	G	0.29	0.0333292	0.00973858	0.0006207
skin	ILMN_1741054	SLC5A6	2	27275960	27288679	rs11681904	0.978	26488875	T	0.103	0.0856271	0.0265101	0.0012
skin	ILMN_1711439	EMILIN1	2	27154938	27162767	rs1275941	0.978	26810900	C	0.513	-0.0456028	0.014468	0.0016
skin	ILMN_1670096	NRBP1	2	27504976	27518628	rs6547829	1	28177373	T	0.081	-0.0583958	0.0212841	0.0061
skin	ILMN_1772719	GPN1	2	27705366	27727215	rs7564625	0.969	27715901	T	0.589	0.0273539	0.0108986	0.0121
skin	ILMN_1733930	PREB	2	27207128	27211046	rs7556891	0.907	26605143	G	0.857	-0.0372004	0.0152	0.0144
skin	ILMN_1685272	SPATA9	5	95019775	95044470	rs6863434	0.989	95721429	T	0.284	-0.0200536	0.00605818	0.0009324
skin	ILMN_1752145	ERAP1	5	96122269	96169648	rs1065407	0.967	96137839	T	0.644	-0.0234994	0.00711703	0.0009605
skin	ILMN_2081813	PCSK1	5	95751795	95794741	rs7721311	0.986	96680608	T	0.073	-0.0294272	0.0103574	0.0045
skin	ILMN_1725485	RGS17	6	153373724	153494082	rs9397581	0.993	153425283	G	0.756	0.0423605	0.0100799	2.64e-05
skin	ILMN_1794638	VIP	6	153113625	153122593	rs17083833	0.819	153636647	T	0.067	0.0816141	0.0258923	0.0016
skin	ILMN_1673252	AIMP2	7	6015407	6029991	rs6979676	0.879	6021513	G	0.799	0.0549506	0.013573	5.15e-05
skin	ILMN_2228180	MSRA	8	9949239	10323809	rs4602940	0.938	10331707	G	0.247	-0.0872182	0.0140934	6.07e-10
skin	ILMN_1739659	ZDHHC6	10	114180047	114196662	rs7917983	0.998	114722872	T	0.545	-0.059852	0.0186636	0.0013
skin	ILMN_1772233	CENTD2	11	72073762	72141082	rs534668	0.998	72161528	G	0.706	-0.0958007	0.0134852	1.21e-12
skin	ILMN_1678292	PEX16	11	45887796	45896250	rs11038673	0.998	45803195	T	0.663	-0.0503571	0.0112045	6.98e-06
skin	ILMN_1745655	PEX16	11	45887796	45896250	rs4756051	0.941	46012480	G	0.203	0.0816874	0.0235304	0.0005174
skin	ILMN_1796180	CRY2	11	45825532	45861375	rs12805422	0.953	45796465	G	0.421	0.0635932	0.0185732	0.0006172
skin	ILMN_1680104	SLC35C1	11	45783216	45791142	rs16938152	0.864	45033351	G	0.84	0.0565147	0.0174909	0.0012
skin	ILMN_1710899	TSPAN18	11	44742551	44910551	rs11037973	0.996	44353913	T	0.572	-0.0254075	0.00786567	0.0012
skin	ILMN_2085862	SLC15A3	11	60461130	60475833	rs3758865	0.971	59804063	G	0.113	-0.0905901	0.0281827	0.0013
skin	ILMN_2412624	TP53I11	11	44910474	44929184	rs3926466	0.931	45661499	T	0.103	0.0407994	0.0128243	0.0015
skin	ILMN_1655347	SCGB1A1	11	61943082	61947254	rs174570	1	61353788	T	0.128	0.0202439	0.00680241	0.0029
skin	ILMN_1706440	MDK	11	46359794	46361951	rs12805422	0.953	45796465	G	0.421	-0.0217784	0.00768971	0.0046
skin	ILMN_2170095	PMCH	12	101114366	101115744	rs10467013	0.999	100171978	C	0.352	0.0154367	0.00554564	0.0054
LCL	ILMN_1772719	GPN1	2	27705366	27727215	rs11692692	0.983	27715211	G	0.419	-0.0605176	0.00800294	3.98e-14
LCL	ILMN_1741054	SLC5A6	2	27275960	27288679	rs6709602	0.999	27259001	T	0.226	-0.0884695	0.0189499	3.03e-06
LCL	ILMN_1678173	KHK	2	27163114	27177123	rs7606840	0.967	27096868	G	0.631	-0.038309	0.00960683	6.67e-05
LCL	ILMN_1670096	NRBP1	2	27504976	27518628	rs4260197	0.998	27647654	G	0.455	0.0484981	0.0122369	7.39e-05
LCL	ILMN_2356672	EIF2B4	2	27440722	27446828	rs1260326	0.997	27584444	T	0.397	-0.0297666	0.0083491	0.0003635
LCL	ILMN_1733930	PREB	2	27207128	27211046	rs1000835	0.956	26687891	G	0.362	0.0443348	0.0131478	0.0007462
LCL	ILMN_2290776	AGBL5	2	27127994	27146994	rs13031859	0.94	26595465	G	0.501	-0.0344629	0.0106758	0.0012
LCL	ILMN_1709635	SLC38A11	2	165463057	165520281	rs13413719	0.976	165844541	G	0.809	0.0291159	0.00929679	0.0017
LCL	ILMN_1746457	GTF3C2	2	27402224	27433372	rs11694858	0.957	28393648	T	0.107	-0.0499355	0.0167536	0.0029
LCL	ILMN_1687430	EIF2B4	2	27440722	27446828	rs7595672	0.863	26704176	T	0.928	0.0571153	0.019386	0.0032
LCL	ILMN_1806867	PPM1G	2	27457566	27486000	rs12472890	0.975	26654815	G	0.67	-0.0406394	0.0138796	0.0034
LCL	ILMN_1717915	TRIM54	2	27359103	27383811	rs7576048	0.996	28301786	T	0.36	-0.0181283	0.00684495	0.0081
LCL	ILMN_1711439	EMILIN1	2	27154938	27162767	rs4447576	0.977	27929752	T	0.793	0.0463721	0.0206561	0.0248
LCL	ILMN_1752145	ERAP1	5	96122269	96169648	rs13160562	0.993	96137127	G	0.682	-0.10849	0.0101871	8.82e-27
LCL	ILMN_2081813	PCSK1	5	95751795	95794741	rs2927614	0.862	96224235	G	0.776	0.0210223	0.00688577	0.0023
LCL	ILMN_1685272	SPATA9	5	95019775	95044470	rs173576	0.999	94286259	T	0.775	0.0187268	0.00648912	0.0039
LCL	ILMN_1725485	RGS17	6	153373724	153494082	rs7742238	0.995	153470304	G	0.409	-0.0900707	0.0112606	6.38e-16
LCL	ILMN_1794638	VIP	6	153113625	153122593	rs1159927	0.969	153661837	T	0.66	0.0157323	0.00534205	0.0032
LCL	ILMN_1673252	AIMP2	7	6015407	6029991	rs10248323	0.999	5164854	T	0.827	-0.0643168	0.0215542	0.0028
LCL	ILMN_2228180	MSRA	8	9949239	10323809	rs17767108	0.922	10312298	T	0.283	0.123858	0.0210724	4.16e-09
LCL	ILMN_1739659	ZDHHC6	10	114180047	114196662	rs2290965	0.968	114180342	G	0.875	0.102488	0.0155591	4.49e-11
LCL	ILMN_1680104	SLC35C1	11	45783216	45791142	rs11607883	0.987	45796285	G	0.464	-0.054991	0.0111796	8.71e-07
LCL	ILMN_1745655	PEX16	11	45887796	45896250	rs10160816	0.984	45532610	G	0.135	0.0640649	0.0153328	2.94e-05
LCL	ILMN_2085862	SLC15A3	11	60461130	60475833	rs175119	0.995	60585754	G	0.259	-0.077977	0.0191704	4.75e-05
LCL	ILMN_1710899	TSPAN18	11	44742551	44910551	rs2457961	0.957	45753011	T	0.119	-0.0604945	0.0152473	7.26e-05
LCL	ILMN_1706440	MDK	11	46359794	46361951	rs10769170	0.904	45769808	T	0.346	-0.0368836	0.0100124	0.0002298
LCL	ILMN_1678292	PEX16	11	45887796	45896250	rs2863720	0.999	46192202	G	0.487	-0.0261474	0.00713861	0.0002495
LCL	ILMN_2412624	TP53I11	11	44910474	44929184	rs11607883	0.987	45796285	G	0.464	-0.0214473	0.00658708	0.0011
LCL	ILMN_1772233	CENTD2	11	72073762	72141082	rs498323	0.843	72598383	T	0.059	0.0769891	0.0253314	0.0024
LCL	ILMN_1655347	SCGB1A1	11	61943082	61947254	rs11231294	0.982	62512095	T	0.743	0.0159384	0.00548381	0.0037
LCL	ILMN_1796180	CRY2	11	45825532	45861375	rs2084346	0.955	45707657	T	0.17	-0.0434378	0.0150641	0.0039
LCL	ILMN_2170095	PMCH	12	101114366	101115744	rs9332443	0.998	100895434	G	0.886	-0.0275402	0.00819787	0.000781
